# Supplementary material for: Protective effect of aplysin on liver tissue and the gut microbiota in alcohol-fed rats
Source: PLoS One. 2017 Jun 16;12(6):e0178684. doi: 10.1371/journal.pone.0178684 (PMC5473570; doi:10.1371/journal.pone.0178684)
Supplement: S1 File — The categories, sequences and abundance of the bacteria that were detected in the samples were listed in the table. (XLS) [file pone.0178684.s001.xls]

## Sheet: ALL_no_cut_OTU_count_add_taxono
OTU_ID	Taxonomy	abundance	abundance_seq	longness	longness_seq	M3	C5	A1	M5	A5	A2	M4	A4	C4	C1	A3	C3	M1	M2	C2	Total
Otu1	Bacteria;"Bacteroidetes";"Bacteroidia";"Bacteroidales";"Prevotellaceae";Prevotella	1	TGAGGAATATTGGTCAATGGGCGAGAGCCTGAACCAGCCAAGTAGCGTGCAGGATGACGGCCCTATGGGTTGTAAACTGCTTTTATAAGGGAATAAAGTGAGCCTCGTGAGGCTTTTTGCATGTACCTTATGAATAAGGACCGGCTAATTCCGTGCCAGCAGCCGCGGTAATACGGAAGGTCCGGGCGTTATCCGGATTTATTGGGTTTAAAGGGAGCGTAGGCCGGAGATTAAGCGTGTTGTGAAATGTAGATGCTCAACAACTGCACTGCAGAGCGAACTGGTTTCCTTGAGTACGCACAAAGTGGGCGGAAGGCAGGCGGAATTTGTGGTGTAGCGGTGAAATGCTTAGATATCACGAAGAACCCCGATTGCGAAGGCAGCTTGCCGCAGCGTAAC…	421	TGAGGAATATTGGTCAATGGGCGAGAGCCTGAACCAGCCAAGTAGCGTGCAGGATGACGGCCCTATGGGTTGTAAACTGCTTTTATAAGGGAATAAAGTGAGTCTCGTGAGGCTTTTTGCATGTACCTTATGAATAAGGACCGGCTAATTCCGTGCCAGCAGCCGCGGTAATACGGAAGGTCCGGGCGTTATCCGGATTTATTGGGTTTAAAGGGAGCGTAGGCCGGAGATTAAGCGCGTTGTGAAATGTAGGTGCTCAACATCTGCACTGCAGCGCGAACTGGTTTCCTTGAGTACGCGGAAGGCAGGCGGAATTTGTGGTGTAGCGGTGAAATGCTTAGATATCACGAAGAACCCCGATTGCGAAGGCAGCTTGCCGCAGCGTAACTGACGCTGAAG…	0	1	0	0	0	0	1	0	0	0	0	1	0	0	0	3
Otu2	Bacteria;"Proteobacteria";Betaproteobacteria;Burkholderiales;Comamonadaceae;Delftia	1124	TGGGGAATTTTGGACAATGGGCGAAAGCCTGATCCAGCAATGCCGCGTGCAGGATGAAGGCCTTCGGGTTGTAAACTGCTTTTGTACGGAACGAAAAAGCTTCTCCTAATACGAGAGGCCCATGACGGTACCGTAAGAATAAGCACCGGCTAACTACGTGCCAGCAGCCGCGGTAATACGTAGGGTGCGAGCGTTAATCGGAATTACTGGGCGTAAAGCGTGCGCAGGCGGTTATGTAAGACAGATGTGAAATCCCCGGGCTCAACCTGGGAACTGCATTTGTGACTGCATGGCTAGAGTACGGTAGAGGGGGATGGAATTCCGCGTGTAGCAGTGAAATGCGTAGATATGCGGAGGAACACCGATGGCGAAGGCAATCCCCTGGACCTGTACTGACGC…	430	CAGTGGGGAATTTTGGACAATGGGCGAAAGCCTGATCCAGCAATGCCGCGTGCAGGATGAAGGCCTTCGGGTTGTAAACTGCTTTTGTACGGAACGAAAAAGCTTCTCCTAATACGAGAGGCCCATGACGGTACCGTAAGAATAAGCACCGGCTAACTACGTGCCAGCAGCCGCGGTAATACGTAGGGTGCGAGCGTTAATCGGAATTACTGGGCGTAAAGCGTGCGCAGGCGGTTATGTAAGACAGATGTGAAATCCCCGGGCTCAACCTGGGAACTGCAGTTGTGACTGCATGGCTAGAGTACGGTAGAGGGGGATGGAATTCCGGGTGTAGCAGTGAAATGCGTAGATATGCGGAGGAACACCGATGGCGAAGGCAATCCCCTGGACCTGTACTGA…	65	61	44	115	44	59	103	53	196	37	70	168	53	29	236	1333
Otu3	Bacteria;Firmicutes;Clostridia;Clostridiales;Lachnospiraceae;Lachnospiracea_incertae_sedis	1	GGGGAATATTGCACAATGGGGGAAACCCTGATGCAGCGACGCCGCGTGAGTGATGAAGTATTTCGGTATGTAAAGCTCTATCAGCAGGGAAGAATAGGTCATCAGCCTTTGGCTGGTGACATGAATGACGGTACCTGACTAAGAAGCTCCGGCTAAATACGTGCCAGCAGCCGCGGTAATACGTATGGAGCAAGCGTTATCCGGATTTACTGGGTGTAAAGGGAGCGCAGACGGCAGGGCAAGGCTGATGTGAAAGTCCGGGGCTCAACCCCGGGACTGCATTGGAAACTGTCCGGCTAGAGTGCAGGAGAGGTAAGTGGAATTCCTAGTGTAGCGGTGAAATGCGTAGATATTAGGAGGAACACCAGTGGCGAAGGCGGCTTACTGGACTGTATCTGA…	402	TGGGGAATATTGCACAATGGGGGGAACCCTGATGCAGCGACGCCGCGTGAGCGATGAAGTATTTCGGTATGTAAAGCTCTGTCAGCAGGGAAGATAATGACGGTACCTGACCAAGAAGCTCCGGCTAAATATGTGCCAGCAGCCGCGGTAATACGTATGGAGCAAGCGTTATCCGGATTTACTGGGTGTAAAGGGAGCGCAGACGGCAGGGCAAGTCTGATGTGAAAGTCCGGGGCCCAACCCCGGGACTGCATTGGAAACTGTCCGGCTAGAGTGCAGGAGAGGTAAGTGGAATTCCTAGTGTAGCGGTGAAATGCGTAGATATTAGGAGGAACATCAGTGGCGAAGGCGGCTTACTGGACTGTAACTGACGTTGAGGCTCGAAAGCGTGGGGAGCAA…	0	1	0	0	0	0	1	0	0	0	0	1	0	0	0	3
Otu4	Bacteria;Firmicutes;Negativicutes;Selenomonadales;Acidaminococcaceae;Phascolarctobacterium	539	TGGGGAATCTTCCGCAATGGGCGAAAGCCTGACGGAGCAATGCCGCGTGAGTGAAGAAGGGATTCGTTCCGTAAAGCTCTTTTGTTTATGACGAATGTGCATGTTGTGAACAATGACGTGTAATGACGGTAGTAAACGAATAAGCCACGGCTAACTACGTGCCAGCAGCCGCGGTAATACGTAGGTGGCGAGCGTTGTCCGGAATTATTGGGCGTAAAGAGCATGTAGGCGGTTTTTTAAGTCCGGAGTGAAAATGCGGGGCTCAACCCCGTATGGCTCTGGATACTGGAAGACTTGAGTGCAGGAGAGGAAAGGGGAATTCCCAGTGTAGCGGTGAAATGCGTAGATATTGGGAGGAACACCAGTGGCGAAGGCGCCTTTCTGGACTGTGTCTGACGC…	430	CAGTGGGGAATCTTCCGCAATGGGCGAAAGCCTGACGGAGCAATGCCGCGTGAGTGAAGAAGGAATTCGTTCCGTAAAGCTCTTTTGTTTATGACGAATGTGCTAACTGTGAATAATGGTTAGTAATGACGGTAGTAAACGAATAAGCCACGGCTAACTACGTGCCAGCAGCCGCGGTAATACGTAGGTGGCGAGCGTTGTCCGGAATTATTGGGCGTAAAGAGCATGTAGGCGGTTTTTTAAGTCCGGAGTGAAAATGCGGGGCTCAACCCCGTATGGCTCTGGATACTGGAAGACTTGAGTGCAGGAGAGGAAAGGGGAATTCCCAGTGTAGCGGTGAAATGCGTAGATATTGGGAGGAACACCAGTGGCGAAGGCGCCTTTCTGGACTGTGTCTGA…	1	1	5	214	4	41	65	13	409	126	179	123	43	39	7	1270
Otu5	Bacteria;"Proteobacteria";Betaproteobacteria;Burkholderiales;Sutterellaceae;Parasutterella	187	TGGGGAATTTTGGACAATGGGGGCAACCCTGATCCAGCCATGCCGCGTGCAGGATGAAGGCCTTCGGGTTGTAAACTGCTTTTGTTAGGAACGAAACGGTGGATGTTAATACCATCTACTAATGACGGTACCTAAAGAATAAGCACCGGCTAACTACGTGCCAGCAGCCGCGGTAATACGTAGGGTGCAAGCGTTAATCGGAATTACTGGGCGTAAAGCGTGCGCAGGCGGCTTGATAAGACAGGTGTGAAATCCCCGAGCTCAACTTGGGAATAGCACTTGTGACTGTCAGGCTAGAGTATGTCAGAGGGAGGTGGAATTCCAAGTGTAGCAGTGAAATGCGTAGATATTTGGAAGAACACCGATGGCGAAGGCAGCCTCCTGGGATAATACTGACGC…	430	CAGTGGGGAATTTTGGACAATGGGGGCAACCCTGATCCAGCCATGCCGCGTGCAGGATGAAGGCCTTCGGGTTGTAAACTGCTTTTGTTAGGAACGAAACGGTGGATGTTAATACCATCTACTAATGACGGTACCTAAAGAATAAGCACCGGCTAACTACGTGCCAGCAGCCGCGGTAATACGTAGGGTGAAAGCGTTAATCGGAGTTCCTGGGCGTAAAGCGTGCGCAGGCGGCTTGATAAGACAGGTGTGAAATCCCCGAGCCCAACGTGGGAATAGCACGTGTGACTGTCAGGCTAGAGTATGTCAGAGGGAGGTGGAATTCCAAGTGTAGCAGTGAAATGCGTAGATATTTGGAAGAACACCGATGGCGAAGGCAGCCTCCTGGGATAATACTGA…	0	3	12	8	8	6	9	13	83	21	13	37	10	7	7	237
Otu6	Bacteria;"Proteobacteria";Deltaproteobacteria;Desulfovibrionales;Desulfovibrionaceae;Bilophila	1	TGGGGAATATTGCGCAATGGGCGAAAGCCTGACGCAGCGACGCCGCGTGAGGGATGAAGGTCTTCGGATCGTAAACCTCTGTCAGCAGGGAAGAAAGTTATGCGTGCTAATCAGCGCGTAATTGACGGTACCTGCAAAGGAAGCACCGGCTAACTCCGCGCCAGCAGCCGCGGTAATACGGAGGGTGCGAGCGTTAATCGGAATTACTGGGCGTAAAGCGCTCGTAGGTAGTATATCAAGTCAAGGGTGAAATCCCCGTGCTCAACGTGGGAACTGCCTTTGAAACTGGTACACTTGAGTGTGTGAGAGGATAGTGGAATTCCAGGTGTAGGAGTGAAATCCGTAGATATCTGGAGGAACATCAGTGGCGAAGGCGACTATCTGGCACATAACTGACAC…	429	AGTGGGGAATATTGCGCAATGGGCGAAAGCCTGACGCAGCGACGCCGCGTGAGGGATGAAGGTCTTCGGATCGTAAACCTCTGTCAGCAGGGAAGAAACTTATGTGAGCTAATCATCACGTAATTGACGGTACCTGCAAAGGAAGCACCGGCTAACTCCGTGCCAGCAGCCGCGGTAATACGGAGGGTGCGAGCGTTAATCGGAATTACTGGGCGTAAAGCGCTCGTAGGTAGTATGCCATGTCAAGGGTGAAATCCCCGTGCTCAACATGGGAACTGCCTTTGAAACTGGTACACTTGAGTGTGTGAGAGGATAGTGGAATTCCAGGTGTAGGAGTGAAATCCGTAGATATCTGGAGGAACATCAGTGGCGAAGGCGACTATCTGGCACATAACTGAC…	1	2	0	0	0	0	0	0	7	20	0	1	1	1	0	33
Otu7	Bacteria;"Spirochaetes";Spirochaetes;Spirochaetales;Spirochaetaceae;Treponema	490	CTAAGAATATTCCGCAATGGGGGGAACCCTGACGGAGCGACACCGCGTGGATGAAGAAGGTCGGAAGATTGTAAAATCCTTTTATAACAGAAGAATAAGGTTATGAAGAGAAAGCATAGCGGGTGACGGTATGTTATGAATAAGAGGCGGCTAATTACGTGCCAGCAGCCGCGGTAACACGTAAGCCTCGAGCGTTGTTCGGAATTATTGGGCGTAAAGGGCATGTAGGCGGTTTAGCAAGCTTGATGTGAAAGGCGGGGGCTCAACCCCCGGATTGCGTTGAGAACTGCATAACTAGAGTATCTGAAGGGCAATCAGAATTCCGGGTGTAGGGGTGAAATCTGTAGATATCCGGAAGAATACCAATGGCGAAGGCAGGTTGCCGGCAGAAGACTGACG…	429	CTAAGAATATTCCGCAATGGGGGGAACCCTGACGGAGCGACACCGCGTGGATGAAGAAGGTCGGAAGATTGTAAAATCCTTTTATAACAGAAGAATAAGGTTATGAAGAGAAAGCATAGCGGGTGACGGTATGTTATGAATAAGAGGCGGCTAATTACGTGCCAGCAGCCGCGGTAACACGTAAGCCTCGAGCGTTGTTCGGAATTATTGGGCGTAAAGGGCATGTAGGCGGTTTAGCAAGCTTGATGTGAAAGGCGGGGGCTCAACCCCCGGATTGCGTTGAGAACTGCATAACTAGAGTATCTGAAGGGCAATCAGAATTCCGGGTGTAGGGGTGAAATCTGTAGATATCCGGAAGAATACCGATGGCGAAGGCAGGTTCCAGGCAGACAACTGACG…	215	38	28	34	49	45	21	32	10	4	272	4	24	19	2	797
Otu8	Bacteria;"Proteobacteria";Deltaproteobacteria;Desulfovibrionales;Desulfovibrionaceae;Lawsonia	1	GTGGGGAATATTGCGCAATGGGCGAAAGCCTGACGCAGCGACGCCGCGTGAGGGATGAAGGTCTTCGGATCGTAAACCTCTGTCAGCAGGGAAGAAAGTTATTCGTGCTAATCAGCGAGTAATTGACGGTACCTGCAAAGGAAGCACCGGCTAACTCCGTGCCAGCAGCCGCGGTAATACGGAGGGTGCGAGCGTTAATCGGAATTACTGGGCGTAAAGCGCTCGTAGGTAGTATATCAAGTCAAGGGTGAAATCCCCGCGCTCAACGTGGGAACTGCCTTTGAAACTGTTACACTTGAGTGTGTGAGAGGATAGTGGAATTCCAGGTGTAGGAGTGAAATCCGTAGATATCTGGAGGAACATCAGTGGCGAAGGCGACTATCTGGCACATAACTGACA…	429	AGTGGGGAATATTGCGCAATGGGCGGAAGCCTGACGCAGCGACGCCGCGTGAGGGATGAAGGTCTTCGGATCGTAAACCTCTGTCAGCAGGGAAGAAAGTTATGTGTGCTAATCAGCATGTAATTGACGGTACCTGCAAAGGAAGCACCGGCTAACTCCGTGCCAGCAGCCGCGGTAATACGGAGGGTGCGAGCGTTAATCGGAATTACTGGGCGTAAAGCGCTCGTAGGTAGTTTATCAAGTCAAGGGTGAAATCCCCGCGCTTAACGTGGGAACTGCCTTTGAAACTGTTAGACTTGAGTGTGTGAGAGGATAGTGGAATTCCAGGTGTAGGAGTGAAATCCGTAGATATCTGGAGGAGCATCAGTGGCGAAGGCGACTATCTGGCACATAACTGAC…	0	3	0	0	0	0	0	0	1	1	0	1	2	4	1	13
Otu9	Bacteria;"Proteobacteria"	1	GTGAGGAATATTGGTCAATGGGCGAGAGCCTGAACCAGCCAAGCCGCGTGAGGGAAGAAGGCGCTCAGCGTCGTAAACCTCTGTCAGCAGGGAAGAACGGTCACTGTTCTAATCAGCAGTGAATTGACGGTACCTGCAAAGGAAGCACCGGCTAACTCCGTGCCAGCAGCCGCGGTAATACGGAGGGTGCGAGCGTTAATCGGAATTACTGGGCGTAAAGCGCTCGTAGGTAGTGTGTCAAGTCAAGGGTGAAATCCCCGCGCTCAACGTGGGGACTGCCTTTGAAACGGGTATACTTGAGTGTGTGAGAGGATAGTGGAATTCCAGGTGTAGGAGTGAAATCCGTAGATATCTGGAAGAACATCAGTGGCGAAGGCGACTAGCTGGCACATAACTGAC…	429	GTGAGGAATATTGGTCAATGGGCGAGAGCCTGAACCAGCCAAGCCGCGTGAGGGAAGAAGGCGCTCAGCGTCGTAAACCTCTGTCAGCAGGGAAGAACGGTCACTGTTCTAATCAGCAGTGAATTGACGGTACCTGCAAAGGAAGCACCGGCTAACTCCGTGCCAGCAGCCGCGGTAATACGGAGGGTGCGAGCGTTAATCGGAATTACTGGGCGTAAAGCGCTCGTAGGTAGTGTGTCAAGTCAAGGGTGAAATCCCCGCGCTCAACGTGGGGACTGCCTTTGAAACGGGTATACTTGAGTGTGTGAGAGGATAGTGGAATTCCAGGTGTAGGAGTGAAATCCGTAGATATCTGGAAGAACATCAGTGGCGAAGGCGACTAGCTGGCACATAACTGAC…	1	0	0	1	0	0	0	0	0	0	0	0	0	0	0	2
Otu10	Bacteria;"Bacteroidetes"	1	TTAGGAATATTCGTCAATGGGGGAAACCCTGAACGAGCAATGCCGCGTGAGTGATGAAGGTCCTTTGGATTGTAAAACTCTGTTGTATGGGAAGAATGACCAAACTAGGAAATGAGTTTGGAGTGACGGTACCATGCCAGAAAGCTCCGGCTAACTACGTGCCAGCAGCCGCGGTAATACGTAGGGAGCGAGCGTTATCCGGATTTATTGGGTTTAAAGGGTGCGTAGGCGGTTACCGTAAGTCAGTGGTGAAAACCCCCCGCCCAACGGGGGACGTGCCACAGAAACTGCGGAGCTGGAATATGGGCGCTGTTGGCGGAATGTGTAGTGTAGCGGTGAAATGCATAGATATTACACAGAACACCGATTGCGAAGGCAGCCAACAAGGGCAATATTGAC…	429	TTAGGAATATTCGTCAATGGGGGAAACCCTGAACGAGCAATGCCGCGTGAGTGATGAAGGTCCTTTGGATTGTAAAACTCTGTTGTATGGGAAGAATGACCAAACTAGGAAATGAGTTTGGAGTGACGGTACCATGCCAGAAAGCTCCGGCTAACTACGTGCCAGCAGCCGCGGTAATACGTAGGGAGCGAGCGTTATCCGGATTTATTGGGTTTAAAGGGTGCGTAGGCGGTTACCGTAAGTCAGTGGTGAAAACCCCCCGCCCAACGGGGGACGTGCCACAGAAACTGCGGAGCTGGAATATGGGCGCTGTTGGCGGAATGTGTAGTGTAGCGGTGAAATGCATAGATATTACACAGAACACCGATTGCGAAGGCAGCCAACAAGGGCAATATTGAC…	0	0	0	0	0	0	0	0	0	1	0	0	0	0	0	1
Otu11	Bacteria;Firmicutes;Clostridia;Clostridiales;Lachnospiraceae	1	GTTAGGAATATTCGTCAATGGGGGAAACCCTGAACGAGCAATGCCGCGTGAACGATGAAGGCCCTCCGGGTTGTAAAGTTCTGTTGTTTGGAAAGAATCTCATGTATAGGAAATGATACATGACTGACGGTACCATTCAAGGAAGCCACGGCTAACTACGTGCCAGCAGCCGCGGTAATACGTAGGTGGCGAGCGTTATCCGGAATTACTGGGTGTAAAGGGAGCGTAGACGGTAAAGCAAGTCTGGAGTGAAAGGCCGGGGCCCAACCCCGGGACTGCTCTGGAAACTGTTAAACTGGAGTGCAGGAGAGGCAGGCGGAATTCCTAGTGTAGCGGTGAAATGCGTAGATATTAGGAGGAACACCAGTGGCGAAGGCGGCCTGCTGGACTGTAACTGAC…	429	GTTAGGAATATTCGTCAATGGGGGAAACCCTGAACGAGCAATGCCGCGTGAACGATGAAGGCCCTCCGGGTTGTAAAGTTCTGTTGTTTGGAAAGAATCTCATGTATAGGAAATGATACATGACTGACGGTACCATTCAAGGAAGCCACGGCTAACTACGTGCCAGCAGCCGCGGTAATACGTAGGTGGCGAGCGTTATCCGGAATTACTGGGTGTAAAGGGAGCGTAGACGGTAAAGCAAGTCTGGAGTGAAAGGCCGGGGCCCAACCCCGGGACTGCTCTGGAAACTGTTAAACTGGAGTGCAGGAGAGGCAGGCGGAATTCCTAGTGTAGCGGTGAAATGCGTAGATATTAGGAGGAACACCAGTGGCGAAGGCGGCCTGCTGGACTGTAACTGAC…	1	0	0	0	0	0	0	0	0	0	0	0	0	0	0	1
Otu12	Bacteria	1	TTAGGAATATTCGTCAATGGGGGAAACCCTGAACGAGCAATGCCGCGTGAACGATGACGGCCCTATGGGTTGTAAAGTTCTGTTGTTTGGAAAGAACTGTAAGATTAGGAAATGAGTCTTACTTGACGGTACCATTCAAGAAAGCCCCGGCTAACTATGTGCCAGCAGCCGCGGTAATACATAGGGGGCGAGCGTTGTCCGGAATGACTGGGCGTAAAGGGTGTGTAGGCGGTTTGGTAAGTTAGAAGTGTAATACCCAGGGCTTAACTCGGGTGCTGCTTCTAATACTGCCGAACTTGAGTGTAGGAGAGGACAATGGAATTCCCGGTGTAGCGGTGGAATGCATAGATATCGGGAGGAACACCAGAGGCGAAAGCGATTGTCTGGACTACAACTGAC…	429	TTAGGAATATTCGTCAATGGGGGAAACCCTGAACGAGCAATGCCGCGTGAACGATGACGGCCCTATGGGTTGTAAAGTTCTGTTGTTTGGAAAGAACTGTAAGATTAGGAAATGAGTCTTACTTGACGGTACCATTCAAGAAAGCCCCGGCTAACTATGTGCCAGCAGCCGCGGTAATACATAGGGGGCGAGCGTTGTCCGGAATGACTGGGCGTAAAGGGTGTGTAGGCGGTTTGGTAAGTTAGAAGTGTAATACCCAGGGCTTAACTCGGGTGCTGCTTCTAATACTGCCGAACTTGAGTGTAGGAGAGGACAATGGAATTCCCGGTGTAGCGGTGGAATGCATAGATATCGGGAGGAACACCAGAGGCGAAAGCGATTGTCTGGACTACAACTGAC…	0	1	0	0	0	0	0	0	0	0	0	0	0	0	0	1
Otu13	Bacteria;"Proteobacteria";Deltaproteobacteria;Desulfovibrionales;Desulfovibrionaceae;Bilophila	1	GTGGGGAATATTGCGCAATGGGCGAAAGCCTGACGCAGCGACGCCGCGTGAGGGATGAAGGTCTTCGGATCGTAAACCTCTGTCAGCAGGGAAGAAGTTTAGATGTGCTAATCAGCATTTAATTGACGGTACATGCAAAGGAAGCACCGGCTAACTCCGTGCCAGCAGCCGCGGTAATACGGAGGGTGCGAGCGTTAATCGGAATTACTGGGCGTAAAGCGCTCGTAGGTGGTATGTCAAGTCAAGGGTGAAATCCCCGCGCTCGACGTGGGAACTGCCTTTGAAACTGGCAAACTGGAGTGTGTGAGAGGATAGTGGAATTCCAGGTGTAGGAGTGAAATCCGTAGATATCTGGAGGAACATCAGTGGCGAAGGCGACTATCTGGCACATAACTGACA…	429	AGTGGGGAATATTGCGCAATGGGCGAAAGCCTGACGCAGCGACGCCGCGTGAGGGATGAAGGTCTTCGGATCGTAAACCTCTGTCAGCAGGGAAGAAATTTACATGTGCTAATCAGCGTGTAATTGACGGTACCTGCAAAGGAAGCACCGGCTAACTCCGTGCCAGCAGCCGCGGTAATACGGAGGGTGCGAGCGTTAATCGGAATTACTGGGCGTAAAGCGCTCGTAGGTGGCATATCAAGTCAAGGGTGAAATCCCCGTGCTCAACATGGGAACTGCCTTTGAAACTGGTAAGCTGGAGTGTGTGAGAGGATAGTGGAATTCCAGGTGTAGGAGTGAAATCCGTAGATATCTGGAGGAACATCAGTGGCGAAGGCGACTATCTGGCACATAACTGAC…	1	1	0	0	0	0	0	0	1	1	1	0	0	0	0	5
Otu14	Bacteria;"Proteobacteria";Betaproteobacteria;Burkholderiales;Comamonadaceae;Comamonas	335	TGGGGAATTTTGGACAATGGGCGAAAGCCTGATCCAGCAATGCCGCGTGCAGGATGAAGGCCCTCGGGTTGTAAACTGCTTTTGTACGGAACGAAAAGCCTGGGGCTAATATCCCCGGGTCATGACGGTACCGTAAGAATAAGCACCGGCTAACTACGTGCCAGCAGCCGCGGTAATACGTAGGGTGCAAGCGTTAATCGGAATTACTGGGCGTAAAGCGTGCGCAGGCGGTTTTGTAAGACAGTGGTGAAATCCCCGGGCTCAACCTGGGAACTGCCATTGTGACTGCAAAGCTAGAGTGCGGCAGAGGGGGATGGAATTCCGCGTGTAGCAGTGAAATGCGTAGATATGCGGAGGAACACCGATGGCGAAGGCAATCCCCTGGGCCTGCACTGACGC…	429	CAGTGGGGAATTTTGGACAATGGGCGAAAGCCTGATCCAGCAATGCCGCGTGCAGGATGAAGGCCCTCGGGTTGTAAACTGCTTTTGTACGGAACGAAAAGCCTGGGGCTAATATCCCCGGGTCATGACGGTACCGTAAGAATAAGCACCGGCTAACTACGTGCCAGCAGCCGCGGTAATGCGTAGGGTGCAAGCGTTAATCGGAATTACTGGGCGTAAAGCGTGCGCAGGCGGTTTTGTAAGACAGTGGTGAAATCCCCGGGCTCAACCTGGGAACTGCCATTGTGACTGCAAAGCTAGAGTGCGGCAGGGGGGGATGGAAGTCCGCGTGTAGCAGTGAAAGGCGTAGAGATGCGGAGGAACAGCGATGGCGAAGGCAATCCCCTGGGCCTGCACTGA…	14	17	8	17	17	36	63	137	132	14	24	14	22	20	27	562
Otu15	Bacteria;"Tenericutes";Mollicutes;Mycoplasmatales;Mycoplasmataceae;Mycoplasma	2	TAGGGAATTTTCCACAATGGGCGAAAGCCTGATGGAGCAATCCCGCGTGAATGATGAAGGTCTTATATAGATTGTAAAATTCTTTTATTGGAGACGAATAGCAGGAGTAGGAAATGACTTTTGTTTGACTGTATCCTTTGAATAAGTATCGGCTAACTATGTGCCAGCAGCCGCGGTAATACATAGGATGCAAGCGTTATCCGGATTTACTGGGCGTAAAGCGAGCGCGGGCGGATTTGCAAGTCTGGTGTTAAATACAACTGCTTAACGGTTGTATGCATTGGAAACTGCAAGTCTAGAGTGTAGTAGGGAGTTTTGGAACTCCATGTGGAGCGGTGGAATGCGTAGATATATGGAAGAACACCAGTGGCGAAGGCGAAAACTTAGGCTACAACTGAC…	428	AGGGAATTTTCCACAATGGGCGAAAGCCTGATGGAGCAATCCCGCGTGAATGATGAAGGTCTTATATAGATTGTAAAATTCTTTTATTGGGGACGAATAGCAGGAGTAGGAAATGACTTTTGTTTGACTGTATCCTTTGAATAAGTATCGGCTAACTATGTGCCAGCAGCCGCGGTAATACATAGGATGCAAGCGTTATCCGGATTTACTGGGCGTAAAGCGAGCGCGGGCGGATTTGCGAGTCTGGTGTTAAATACAACTGCTTAACGGTTGTATGCATTGGAAACTGCAAGTCTAGAGTGTAGTAGGGAGTTTTGGAACTCCATGTGGAGCGGTGGAATGCGTAGATATATGGAAGAACACCAGTGGCGAAGGCGAAAACTTAGGCTACAACTGACG…	0	1	0	0	0	2	0	0	0	0	0	0	0	0	0	3
Otu16	Bacteria;Firmicutes;Negativicutes;Selenomonadales;Acidaminococcaceae;Phascolarctobacterium	1	TGGGGAATCTTCCGCAATGGGCGAAAGCCTGACGGAGCAATGCCGCGTGAGTGAAGAAGGGATTCGTTCCGTAAAGCTCTTTTGTTTATGACGAATGTGCATGTTGTGAACAATGACGTGTAATGACGGTAGTAAACGAATAAGCCACGGCTAACTACGTGCCAGCAGCCGCGGTAATACGTAGGTGGCGAGCGTTGTCCGGAATTATTGGGCGTAAAGGGTGTGTAGGCGGTTTGGTAAGTTAGAAGTGTAATACCCAGGGCTTAACTCGGGTGCTGCTTCTAATACTGCCGAACTTGAGTGTAGGAGAGGACAATGGAATTCCCGGTGTAGCGGTGGAATGCATAGATATCGGGAGGAACACCAGAGGCGAAAGCGATTGTCTGGACTACAACTGAC…	429	TGGGGAATCTTCCGCAATGGGCGAAAGCCTGACGGAGCAATGCCGCGTGAGTGAAGAAGGGATTCGTTCCGTAAAGCTCTTTTGTTTATGACGAATGTGCATGTTGTGAACAATGACGTGTAATGACGGTAGTAAACGAATAAGCCACGGCTAACTACGTGCCAGCAGCCGCGGTAATACGTAGGTGGCGAGCGTTGTCCGGAATTATTGGGCGTAAAGGGTGTGTAGGCGGTTTGGTAAGTTAGAAGTGTAATACCCAGGGCTTAACTCGGGTGCTGCTTCTAATACTGCCGAACTTGAGTGTAGGAGAGGACAATGGAATTCCCGGTGTAGCGGTGGAATGCATAGATATCGGGAGGAACACCAGAGGCGAAAGCGATTGTCTGGACTACAACTGAC…	0	0	0	0	0	0	0	0	0	0	0	0	1	0	0	1
Otu17	Bacteria;Firmicutes;Bacilli;Lactobacillales;Lactobacillaceae;Lactobacillus	411	TAGGGAATCTTCCACAATGGGCGAAAGCCTGATGGAGCAACGCCGCGTGGGTGAAGAAGGTCTTCGGATCGTAAAACCCTGTTGTTAGAGAAGAAAGTGCGTGAGAGTAACTGTTCACGTTTCGACGGTATCTAACCAGAAAGCCACGGCTAACTACGTGCCAGCAGCCGCGGTAATACGTAGGTGGCAAGCGTTATCCGGATTTATTGGGCGTAAAGGGAACGCAGGCGGTCTTTTAAGTCTGATGTGAAAGCCTTCGGCTTAACCGGAGTAGTGCATTGGAAACTGGGAGACTTGAGTGCAGAAGAGGAGAGTGGAACTCCATGTGTAGCGGTGAAATGCGTAGATATATGGAAGAACACCAGTGGCGAAAGCGGCTCTCTGGTCTGTAACTGACGC…	429	GTAGGGAATCTTCCACAATGGGCGAAAGCCTGATGGAGCAACGCCGCGTGGGTGAAGAAGGACTTCGGATCGTAAAACCCTGTTGTTAGAGAAGAAAGTGCGTGAGGGTAACTGTTCACGTTTCGACGGTATCTAACCAGAAAGCCACGGCTAACTACGTGCCAGCAGCCGCGGTAATACGTAGGTGGCAAGCGTTATCCGGATTTATTGGGCGTAAAGGGAACGCAGGCGGTCTTTTAAGTCTGATGTGAAAGCCTTCGGCTTAACCGGAGTAGTGCATTGGAAACTGGGAGACTTGAGTGCAGAAGAGGAGAGTGGAACTCCATGTGTAGCGGTGAAATGCGTAGATATATGGAAGAACACCAGTGGCGAAAGCGGCTCTCTGGTCTGTAACTGACG…	55	27	2	59	37	3	25	22	51	0	3	321	8	1	19	633
Otu18	Bacteria	1	TTAGGAATATTCGTCAATGGGGGGAACCCTGAACGAGCAATGCCGCGTGAATGAAGACGGTCCTCTGGATTGTAAAATTCTGTTGTTTGGGAAGAACGGTATATGTAGGAAATGACATATGCGTGACGGTACCATTCAAGAAAGCCACGGCTAACTACGTGCCAGCAGCCGCGGTAATACGTAGGTGGCGAGCGTTGTCCGGAATGACTGGGCGTAAAGGGTGTGTAGGTGGTTTGACAAGTTAGATGTGTAATACCCAGGGCTTAACTCGGGTGCTGCATCTAAAACTGTTAGACTTGAGTACTGGAGAGGATAGTGGAATTCCTAGTGTAGCGGTGGAATGCGTAGATATTAGGAGGAACATCAGTGGCGAAGGCGACTATCTGGACAGCAACTGAC…	429	TTAGGAATATTCGTCAATGGGGGGAACCCTGAACGAGCAATGCCGCGTGAATGAAGACGGTCCTCTGGATTGTAAAATTCTGTTGTTTGGGAAGAACGGTATATGTAGGAAATGACATATGCGTGACGGTACCATTCAAGAAAGCCACGGCTAACTACGTGCCAGCAGCCGCGGTAATACGTAGGTGGCGAGCGTTGTCCGGAATGACTGGGCGTAAAGGGTGTGTAGGTGGTTTGACAAGTTAGATGTGTAATACCCAGGGCTTAACTCGGGTGCTGCATCTAAAACTGTTAGACTTGAGTACTGGAGAGGATAGTGGAATTCCTAGTGTAGCGGTGGAATGCGTAGATATTAGGAGGAACATCAGTGGCGAAGGCGACTATCTGGACAGCAACTGAC…	0	0	0	0	0	0	0	0	0	0	0	0	1	0	0	1
Otu19	Bacteria;Firmicutes	1	TTAGGAATATTCGTCAATGGGGGAAACCCTGAACGAGCAATGCCGCGTGAGTGATGACGGTCCTTTGGATTGTAAAACTCTGTTGTTAGGGAAGAACGACCTATATAGGAAATGATATAGGAGTGACGGCACCTTTCAAGAAAGCTCCGGCTAACTACGTGCCAGCAGCCGCGGTAATACGTAGGGAGCGAGCGTTATCCGGATTTATTGGGTGTAAAGCGTGTGTAGGCGGTTTATTAAGTCTAAGGTTTAAGCCTGGAGCTTAACTCCGAGGATTGCATTTGGAACTATCAAGCTAGAGTACAGGAGAGGAAAGCGGAATTCCTAGTGTAGCGGTGAAATGCGTAGATATTAGGAGGAACACCAGTGGCGAAGGCGGCTTGCTGGACGACAACTGAC…	429	TTAGGAATATTCGTCAATGGGGGAAACCCTGAACGAGCAATGCCGCGTGAGTGATGACGGTCCTTTGGATTGTAAAACTCTGTTGTTAGGGAAGAACGACCTATATAGGAAATGATATAGGAGTGACGGCACCTTTCAAGAAAGCTCCGGCTAACTACGTGCCAGCAGCCGCGGTAATACGTAGGGAGCGAGCGTTATCCGGATTTATTGGGTGTAAAGCGTGTGTAGGCGGTTTATTAAGTCTAAGGTTTAAGCCTGGAGCTTAACTCCGAGGATTGCATTTGGAACTATCAAGCTAGAGTACAGGAGAGGAAAGCGGAATTCCTAGTGTAGCGGTGAAATGCGTAGATATTAGGAGGAACACCAGTGGCGAAGGCGGCTTGCTGGACGACAACTGAC…	0	0	0	0	1	0	0	0	0	0	0	0	0	0	0	1
Otu20	Bacteria;Firmicutes;Clostridia;Clostridiales;Peptococcaceae 1;Peptococcus	57	TGGGGAATCTTCCGCAATGGGCGAAAGCCTGACGGAGCAATGCCGCGTGAGTGAAGAAGGCCTTCGGGTTGTAAAACTCTGTCCTTATCGAAGAGAGGTGGGTATGTGAATAATGTACCTATAGGACGGTAGATAAGGAGGAAGCCCCGGCTAACTACGTGCCAGCAGCCGCGGTAATACGTAGGGGGCGAGCGTTGTCCGGAATCACTGGGCGTAAAGGGCGCGTAGGCGGTTTAATAAGTCAGTGGTGAAAACTGAGGGCTCAACCCTCAGCCTGCCACTGATACTGTTAGACTTGAGTATGGAAGAGGAGAATGGAATTCCTAGTGTAGCGGTGAAATGCGTAGATATTAGGAGGAACACCAGTGGCGAAGGCGATTCTCTGGGCCAAGACTGACG…	428	TGGGGAATCTTCCGCAATGGGCGAAAGCCTGACGGAGCAATGCCGCGTGAGTGAAGAAGGCCTTCGGGTTGTAAAACTCTGTCCTTATCGAAGAGAGGTGGGTATGTGAATAATGTACCTATAGGACGGTAGATAAGGAGGAAGCCCCGGCTAACTACGTGCCAGCAGCCGCGGTAATACGTAGGGGGCGAGCGTTGTCCGGAATCACTGGGCGTAAAGGGCGCGTAGGCGGTTTAATAAGTCAGTGGTGAAAACTGAGGGCTCAACCCTCAGCCTGCCACTGATACTGTTAGACTTGAGTATGGAAGAGGAGAATGGAATTCCTAGTGTAGCGGTGAAATGCGTAGATATTAGGAGGAACACCAGTGGCGAAGGCGATTCTCTGGGCCAAGACTGACG…	12	2	6	14	13	7	12	8	2	12	10	16	42	13	17	186
Otu21	Bacteria;Firmicutes;Clostridia;Clostridiales;Peptococcaceae 1;Peptococcus	1	TGGGGAATCTTCCGCAATGGGCGAAAGCCTGACGGAGCAATGCCGCGTGAGTGAAGAAGGCCTTCGGGTTGTAAAACTCTGTCCTTATCGAAGAGAGGTGGGTATGTGAATAATGTACTCATAGGACGGTAGATAAGGAGGAAGCCCCGGCTAACTACGTGCCAGCAGCCGCGGTAATACGTAGGGGGCGAGCGTTGTCCGGAATCACTGGGCGTAAAGGGCGCGTAGGCGGTGTAATAAGTCAGTGGTGAAAACTGAGGGCTCAACCCTAAGCCTGCCACTGAGACGGTTAGACTGGAGTATGGAAGAGGGGAATGGAATTCCTAGTGTAGCGGTGAAATGCGTAGATAGTAGGAGGAGCACCAGTGGCGAAGGCGATTCTCTGGGCAAAGACTGACG…	428	TGGGGAATCTTCCGCAATGGGCGAAAGCCTGACGGAGCAATGCCGCGTGAGTGAAGAAGGCCTTCGGGTTGTAAAACTCTGTCCTTATCGAAGAGAGGTGGGTATGTGAATAATGTACTCATAGGACGGTAGATAAGGAGGAAGCCCCGGCTAACTACGTGCCAGCAGCCGCGGTAATACGTAGGGGGCGAGCGTTGTCCGGAATCACTGGGCGTAAAGGGCGCGTAGGCGGTGTAATAAGTCAGTGGTGAAAACTGAGGGCTCAACCCTAAGCCTGCCACTGAGACGGTTAGACTGGAGTATGGAAGAGGGGAATGGAATTCCTAGTGTAGCGGTGAAATGCGTAGATAGTAGGAGGAGCACCAGTGGCGAAGGCGATTCTCTGGGCAAAGACTGACG…	0	0	0	0	0	0	0	1	0	0	0	0	0	0	0	1
Otu22	Bacteria;Firmicutes;Clostridia;Clostridiales;Peptococcaceae 1;Peptococcus	1	TGGGGAATCTTCCGCAATGGGCGAAAGCCTGACGGAGCAATGCCGCGTGAGTGAAGAAGGCCTTCGGGTTGTAAAACTCTGTCCTTATCGAAGAGAGGTAGATATGTGAACAATGTATTTATAGGACGGTAGATAAGGAGGAAGCCCCGGCTAACTACGTGCCAGCAGCCGCGGTAATACGTAGGGGGCGAGCGTTGTCCGGAATCACTGGGCGTAAAGGGCGCGTAGGCGGTTTGATAAGTCAGTGGTGAAAACTGAGGGCTCAACCCTCAGCCTGCCACTGATACTGTTAGACTTGAGTATGGAAGAGGAGAATGGAATTCCTAGTGTAGCGGTGAAATGCGTAGATATTAGGAGGAACACCAGTGGCGAAGGCGGTCAACTGGACAGCAACTGACG…	428	TGGGGAATCTTCCGCAATGGGCGAAAGCCTGACGGAGCAATGCCGCGTGAGTGAAGAAGGCCTTCGGGTTGTAAAACTCTGTCCTTATCGAAGAGAGGTAGATATGTGAACAATGTATTTATAGGACGGTAGATAAGGAGGAAGCCCCGGCTAACTACGTGCCAGCAGCCGCGGTAATACGTAGGGGGCGAGCGTTGTCCGGAATCACTGGGCGTAAAGGGCGCGTAGGCGGTTTGATAAGTCAGTGGTGAAAACTGAGGGCTCAACCCTCAGCCTGCCACTGATACTGTTAGACTTGAGTATGGAAGAGGAGAATGGAATTCCTAGTGTAGCGGTGAAATGCGTAGATATTAGGAGGAACACCAGTGGCGAAGGCGGTCAACTGGACAGCAACTGACG…	1	1	0	0	0	0	0	0	0	0	0	0	0	0	0	2
Otu23	Bacteria;"Proteobacteria";Deltaproteobacteria;Desulfovibrionales;Desulfovibrionaceae;Bilophila	2	TGGGGAATATTGCGCAATGGGCGAAAGCCTGACGCAGCGACGCCGCGTGAGGGATGAAGGTCTTCGGATCGTAAACCTCTGTCAGCAGGGAAGAACGGTCACTGTTCTAATCAGCAGTGAATTGACGGTACCTGCAAAGGAAGCACCGGCTAACTCCGTGCCAGCAGCCGCGGTAATACGGAGGGTGCGAGCGTTAATCGGAATTACTGGGCGTAAAGCGCTCGTAGGTAGTGTGTCAAGTCAAGGGTGAAATCCCCGCGCTCAACGGGGGAACTGCCTTTGAAACTGGTATACTTGAGTGTGTGAGAGGATAGTGGAATTCCAGGTGTAGGAGTGAAATCCGTAGATATCTGGAAGAACATCAGTGGCGAAGGCGACTATCTGGCACATAACTGACAC…	428	GTGGGGAATATTGCGCAATGGGCGAAAGCCTGACGCAGCGACGCCGCGTGAGGGATGAAGGTCTTCGGATCGTAAACCTCTGTCAGCAGGGAAGAACGGTCACTGTTCTAATCAGCAGTGAATTGACGGTACCTGCAAAGGAAGCACCGGCTAACTCCGTGCCAGCAGCCGCGGTAATACGGAGGGTGCGCGCGTTAATCGGAATTACTGGGCGTAAAGCGCTAGTAGGTAGTGTGTCAAGTCAAGGGTGAAATCCCCGCGCTCAACGTGGGAACTGCCTTTGAAACTGGTATACTTGAGTGTGTGAGAGGATAGTGGAATTCCAGGTGTAGGAGTGAAATCCGGAGATATCTGGAAGAACATCAGTGGCGAAGGCGACTATCTGGCACATAACTGACA…	8	0	2	3	4	0	0	0	1	13	0	1	0	21	11	64
Otu24	Bacteria;"Proteobacteria"	1	TTAGGAATATTCGTCAATGGGGGAAACCCTGAACGAGCAATGCCGCGTGAGTGATGACGGTCCTTTGGATTGTAAAACTCTGTTGTTTGGAAAGAATTGTAAGAAAAGGAAATGTTTCTTACTTGACGGTACCTGCAAAGGAAGCACCGGCTAACTCCGTGCCAGCAGCCGCGGTAATACGGAGGGTGCGAGCGTTAATCGGAATTACTGGGCGTAAAGCGCTCGTAGGTAGTGTGTCAAGTCAAGGGTGAAATCCCCGCGCTCAACGTGGGAACTGCCTGTGAAACTGGTATACTTGAGTGTGTGAGAGGATAGTGGAATTCCAGGTGTAGGAGGGAAATCCGTAGATATCTGGAAGAACATCAGTGGCGAAGGCGACTATCTGGCACATAACTGACA…	428	TTAGGAATATTCGTCAATGGGGGAAACCCTGAACGAGCAATGCCGCGTGAGTGATGACGGTCCTTTGGATTGTAAAACTCTGTTGTTTGGAAAGAATTGTAAGAAAAGGAAATGTTTCTTACTTGACGGTACCTGCAAAGGAAGCACCGGCTAACTCCGTGCCAGCAGCCGCGGTAATACGGAGGGTGCGAGCGTTAATCGGAATTACTGGGCGTAAAGCGCTCGTAGGTAGTGTGTCAAGTCAAGGGTGAAATCCCCGCGCTCAACGTGGGAACTGCCTGTGAAACTGGTATACTTGAGTGTGTGAGAGGATAGTGGAATTCCAGGTGTAGGAGGGAAATCCGTAGATATCTGGAAGAACATCAGTGGCGAAGGCGACTATCTGGCACATAACTGACA…	0	0	0	1	0	0	0	0	0	0	0	0	0	0	0	1
Otu25	Bacteria;Firmicutes	1	TTAGGAATATTCGTCAATGGGGGAAACCCTGAACGAGCAATGCCGCGTGAACGATGACGGCCCTATGGGTTGTAAAGTTCTGTTGTTTGGAAAGAACGGCAGGTAGAGGAAATGCTATCTGCATGACGGTACCATTCAAGAAAGCCACGGCTAACTACGTGCCAACAGCCGCGGTAATACGTAGGTGGCGAGCGTTATCCGGATTTATTGGGCGTAAAGGGTGCGCAGGCGGTTGAGTAAGTCTGGAGTGAAGGTCCTGTTTTCAAGATGGGAATTGCTTTGGATACTGCTTGACTTGAGTGCAGGAGAGGTTATCGGAATTCCCGGTGTAGCGGTGAAATGCGTAGAGATCGGGAGGAACACCAGTGGCGAAGGCGGGTAACTGGACTGCAACTGACG…	428	TTAGGAATATTCGTCAATGGGGGAAACCCTGAACGAGCAATGCCGCGTGAACGATGACGGCCCTATGGGTTGTAAAGTTCTGTTGTTTGGAAAGAACGGCAGGTAGAGGAAATGCTATCTGCATGACGGTACCATTCAAGAAAGCCACGGCTAACTACGTGCCAACAGCCGCGGTAATACGTAGGTGGCGAGCGTTATCCGGATTTATTGGGCGTAAAGGGTGCGCAGGCGGTTGAGTAAGTCTGGAGTGAAGGTCCTGTTTTCAAGATGGGAATTGCTTTGGATACTGCTTGACTTGAGTGCAGGAGAGGTTATCGGAATTCCCGGTGTAGCGGTGAAATGCGTAGAGATCGGGAGGAACACCAGTGGCGAAGGCGGGTAACTGGACTGCAACTGACG…	0	0	0	1	0	0	0	0	0	0	0	0	0	0	0	1
Otu26	Bacteria;Firmicutes;Clostridia;Clostridiales;Peptococcaceae 1;Peptococcus	2	TGGGGAATCTTCCGCAATGGGCGAAAGCCTGACGGAGCAATGCCGCGTGAGTGAAGAAGGCCTTCGGGTTGTAAAACTCTGTCCTTATCGAAGAGAGGATGTAGTGTGAAGAATGCTATATTAGGACGGTAGATAAGGAGGAAGCCCCGGCTAACTACGTGCCAGCAGCCGCGGTAATACGTAGGGGGCGAGCGTTGTCCGGAATCACTGGGCGTAAAGGGCGCGTAGGCGGTTTGATAAGTCAGTGGTGAAAACTGAGGGCTCAACCCTCAGCCTGCCACTGATACTGTTAGACTTGAGTATGGAAGAGGAGAATGGAATTCCTAGTGTAGCGGTGAAATGCGTAGATATTAGGAGGAACACCAGTGGCGAAGGCGATTCTCTGGGCCAAGACTGACG…	428	TGGGGAATCTTCCGCAATGGGCGAAAGCCTGACGGAGCAATGCCGCGTGAGTGAAGAAGGCCTTCGGGTTGTAAAACTCTGTCCTTATCGAAGAGAGGATGTAGTGTGAAGAATGCTATATTAGGACGGTAGATAAGGAGGAAGCCCCGGCTAACTACGTGCCAGCAGCCGCGGTAATACGTAGGGGGCGAGCGTTGTCCGGAATCACTGGGCGTAAAGGGCGCGTAGGCGGTTTGATAAGTCAGTGGTGAAAACTGAGGGCTCAACCCTCAGCCTGCCACTGATACTGTTAGACTTGAGTATGGAAGAGGAGAATGGAATTCCTAGTGTAGCGGTGAAATGCGTAGATATTAGGAGGAACACCAGTGGCGAAGGCGATTCTCTGGGCCAAGACTGACG…	0	0	0	0	0	0	0	0	0	0	0	1	0	0	7	8
Otu27	Bacteria;"Spirochaetes";Spirochaetes;Spirochaetales;Spirochaetaceae;Treponema	1	CTAAGAATATTCCGCAATGGGGGGAACCCTGACGGAGCGACACCGCGTGGATGAAGAAGGTCGGAAGATTGTAAAGTCCTTTTATAACAGAAGAATAAGGTAATGAAGAGAAAGCATAGCGGGTGACGGAATGTTATGAATAAGAGGCGGCTAATTACGTGCCAGCAGCCGCGGTAACACGTAAGCCTCGAGCGTGGTTCGGAATTATGGGGGGTAAGGGGATTGTAGGCGGTTTAGCAAGCTTGATGTGAAAGGCGGGGGCTCAACTCCCGGATTGCGTTGAGAACTGCATAACTAGAGTATCTGAAGGGCAATCAGAATTCCGGGTGTAGGGGTGAAATCTGTAGATATCCGGAAGAATACCAATGGCGAAGGCAGGTTGCCGGCAGAAGACTGACG…	428	CTAAGAATATTCCGCAATGGGGGGAACCCTGACGGAGCGACACCGCGTGGATGAAGAAGGTCGGAAGATTGTAAAGTCCTTTTATAACAGAAGAATAAGGTAATGAAGAGAAAGCATAGCGGGTGACGGAATGTTATGAATAAGAGGCGGCTAATTACGTGCCAGCAGCCGCGGTAACACGTAAGCCTCGAGCGTGGTTCGGAATTATGGGGGGTAAGGGGATTGTAGGCGGTTTAGCAAGCTTGATGTGAAAGGCGGGGGCTCAACTCCCGGATTGCGTTGAGAACTGCATAACTAGAGTATCTGAAGGGCAATCAGAATTCCGGGTGTAGGGGTGAAATCTGTAGATATCCGGAAGAATACCAATGGCGAAGGCAGGTTGCCGGCAGAAGACTGACG…	0	0	0	0	1	0	0	0	0	0	0	0	0	0	0	1
Otu28	Bacteria;Firmicutes	1	TGGGGAATCTTCCGCAATGGGCGAAAGCCTGACGGAGCAATGCCGCGTGAGTGAAGAAGGGATTCGTTCCGTAAAGCTCTTTTGTTTATGACGAATGTGCATGTTGTGAACAATGACGTGTAATGACGGTAGTAAACGAATAAGCCACGGCTAACTACGTGCCAGCAGCCGCGGTAATACGTAGGGGGCAAGCGTTGTCCGGAATGACTGGGCGTAAAGGGAGTGTAGGCGGCTTGGTAAGTTAGATGTGAAATCCCACGGCTTAACCGTGGAACTGCATCTAAAACTGTCGAGCTGGAGTGCAGGAGAGGTGAGTGGAATTCCTAGGGTAGCGGTGGAATGCGTAGATATTAGGAGGAACACCAGAGGCGAAGGCGACTCACTGGACTGTAACTGACG…	428	TGGGGAATCTTCCGCAATGGGCGAAAGCCTGACGGAGCAATGCCGCGTGAGTGAAGAAGGGATTCGTTCCGTAAAGCTCTTTTGTTTATGACGAATGTGCATGTTGTGAACAATGACGTGTAATGACGGTAGTAAACGAATAAGCCACGGCTAACTACGTGCCAGCAGCCGCGGTAATACGTAGGGGGCAAGCGTTGTCCGGAATGACTGGGCGTAAAGGGAGTGTAGGCGGCTTGGTAAGTTAGATGTGAAATCCCACGGCTTAACCGTGGAACTGCATCTAAAACTGTCGAGCTGGAGTGCAGGAGAGGTGAGTGGAATTCCTAGGGTAGCGGTGGAATGCGTAGATATTAGGAGGAACACCAGAGGCGAAGGCGACTCACTGGACTGTAACTGACG…	0	0	0	1	0	0	0	0	0	0	0	0	0	0	0	1
Otu29	Bacteria	38	TTAGGAATATTCGTCAATGGGGGAAACCCTGAACGAGCAATGCCGCGTGAAGGATGACGGTCCTCTGGATTGTAAACTTCTGTTGTTAGGGAAGAACGACCTAGGTAGGAAATGACCTAGGAGTGACGGTACCTTTCAAGAAAGCTCCGGCTAACTACGTGCCAGCAGCCGCGGTAATACGTAGGGAGCGAGCGTTATCCGGATTTATTGGGTGTAAAGGGTGCGTAGGCGGTTTCTTAAGTCTGTAGTCTAAGCCCGGAGCTTAACTCCGGTTCGCTACAGAAACTGAGTTACTTGAGTATGGTAGAGGCAAGTGGAATTTCTAGTGTAGCGGTTAAATGCGTAGATATTAGAAGGAACACCGGTGGCGAAGGCGACTTGCTGGGCCATCACTGACGC…	428	GTTAGGAATATTCGTCAATGGGGGAAACCCTGAACGAGCAATGCCGCGTGAAGGATGACGGTCCTCTGGATTGTAGACTTCTGTTGTTAGGGAAGAACGACCTAGGTAGGAAATGACCTAGGAGTGACGGTACCTTTCAAGAAAGCTCCGGCTAACTACGTGCCAGCAGCCGCGGTAATACGTAGGGAGCGAGCGTTATCCGGATTTATTGGGTGTAAAGGGTGCGTAGGCGGTTTCTTAAGTCTGTAGTCTAAGCCCGGAGCTTAGCTCCGGTTCGCTACAGAAACTGAGTTACTTGAGTATGGTAGAGGCAAGTGGAATTTCTAGTGTAGCGGTTAAATGCGTAGATATTAGAAGGAACACCGGTGGCGAAGGCGACTTGCTGGGCCATCACTGACG…	6	3	2	0	3	9	16	1	0	0	12	0	11	0	0	63
Otu30	Bacteria;"Proteobacteria";Deltaproteobacteria;Desulfovibrionales;Desulfovibrionaceae;Bilophila	1	TGGGGAATATTGCGCAATGGGCGAAAGCCTGACGCAGCGACGCCGCGTGAGGGATGAAGGTCCTCGGATCGTAAACCTCTGTCAGCAGGGAAGAAAGTTATATGTGCTAATCAGCGTGTAATTGACGGTACCTGCAAAGGAAGCACCGGCTAACTCCGTGCCAGCAGCCGCGGTAATACGGAGGGTGCGAGCGTTAATCGGAATTACTGGGCGTAAAGCGCTCGTAGGTAGTATATCAAGTCAAGGGTGAAATCCCCGCGATCAACGTGGGAACTGCCTTGGAAACTGGTACACTTGAGTGTGTGAGAGGATAGTGGAATTCCAGGTGTAGGAGTGAAATCCGTAGATATCTGGAGGAACAGCAGTGGCGAAGGCGACTATCTGGCACATAACTGACAC…	428	TGGGGAATATTGCGCAATGGGCGAAAGCCTGACGCAGCGACGCCGCGTGAGGGATGAAGGTCTTCGGATCGTAAACCTCTGTCAGCAGGGAAGAAAGTTATGCGTGCTAATCAGCGTGTAATTGACGGTACCTGCAAAGGAAGCACCGGCTAACTCCGTGCCAGCAGCCGCGGTAATACGGAGGGTGCGATCGTTAATCGGAATTACTGGGCGTAAAGCGCTCGTAGGTAGTATGTCAAGTCAAGGGTGAAATCCCCGCGCTCAACGTGGGAACTGCCTTTGAAACTGGCAGACTGGAGTGTGTGAGAGGATAGTGGAATTCCAGGTGTAGGAGTGAAATCCGTAGATATCTGGAGGAACAGCAGTGGCGAAGGCGACTATCTGGCACATAACTGACAC…	1	1	0	0	0	0	0	0	0	0	1	1	0	1	2	7
Otu31	Bacteria	1	GTGGGGAATATTGCGCAATGGGCGAAAGCCTGACGCAGCGACGCCGCGTGAGGGATGAAGGTCTTCGGATCGTAAACCTCTGTCAGCAGGGAAGAAACTTATGTGAGCTAATCATCACGTAATTGACGGTACCTGCAAAGGAAGCACCGGCTAACTCCGTGCCAGCAGCCGCGGTAATACGGAGGGTGCGAGCGTTAATCGGAATTACTGGGCGTAAAGCGCTCGTAGGTAGTATGCCAAGTCAAGGGTGAAATCCCCGTGCTCAACATGGGAACTGCATTTGAAACTGCTGGTCTTGAGTACCGGAGAGGTCATCGGAATTCCTTGTGTAGCGGTGAAATGCGTAGATATAAGGAAGAACACCAGTGGCGAAGGCGGATGACTGGACGGCAACTGACG…	428	GTGGGGAATATTGCGCAATGGGCGAAAGCCTGACGCAGCGACGCCGCGTGAGGGATGAAGGTCTTCGGATCGTAAACCTCTGTCAGCAGGGAAGAAACTTATGTGAGCTAATCATCACGTAATTGACGGTACCTGCAAAGGAAGCACCGGCTAACTCCGTGCCAGCAGCCGCGGTAATACGGAGGGTGCGAGCGTTAATCGGAATTACTGGGCGTAAAGCGCTCGTAGGTAGTATGCCAAGTCAAGGGTGAAATCCCCGTGCTCAACATGGGAACTGCATTTGAAACTGCTGGTCTTGAGTACCGGAGAGGTCATCGGAATTCCTTGTGTAGCGGTGAAATGCGTAGATATAAGGAAGAACACCAGTGGCGAAGGCGGATGACTGGACGGCAACTGACG…	0	0	0	0	0	0	0	0	0	1	0	0	0	0	0	1
Otu32	Bacteria	1	TGAGGAATATTGGTCAATGGGCGGAAGCCTGAACCAGCCAAGTCGCGTGAGGGATGACGGTCCTATGGATTGTAAACCTCTGTCAGCAGGGAAGAAATTTCACTGTGCTAATCAGCAGTGGATTGACGGTACCTGCAAAGGAAGCACCGGCTAACTCCGTGCCAGCAGCCGCGGTAATACGGAGGGTGCGAGCGTTAATCGGAATTACTGGGCGTAAAGCGCTCGTAGGTGGTATGTCAAGTCAAGGGTGAAATCCCCGCGCTCAACGTGGGAACTGCCTTTGAAACTGGCACACTGGAGTGTGTGAGAGGATAGTGGAATTCCAGGTGTAGGAGTGAAATCCGTAGATATCTGGAGGAACATCAGTGGCGAAGGCGACTATCTGGCACATAACTGACA…	428	TGAGGAATATTGGTCAATGGGCGGAAGCCTGAACCAGCCAAGTCGCGTGAGGGATGACGGTCCTATGGATTGTAAACCTCTGTCAGCAGGGAAGAAATTTCACTGTGCTAATCAGCAGTGGATTGACGGTACCTGCAAAGGAAGCACCGGCTAACTCCGTGCCAGCAGCCGCGGTAATACGGAGGGTGCGAGCGTTAATCGGAATTACTGGGCGTAAAGCGCTCGTAGGTGGTATGTCAAGTCAAGGGTGAAATCCCCGCGCTCAACGTGGGAACTGCCTTTGAAACTGGCACACTGGAGTGTGTGAGAGGATAGTGGAATTCCAGGTGTAGGAGTGAAATCCGTAGATATCTGGAGGAACATCAGTGGCGAAGGCGACTATCTGGCACATAACTGACA…	0	0	0	0	1	0	0	0	0	0	0	0	0	0	0	1
Otu33	Bacteria;"Proteobacteria";Deltaproteobacteria;Desulfovibrionales;Desulfovibrionaceae;Lawsonia	1	TGGGGAATATTGCGCAATGGGCGAAAGCCTGACGCAGCGACGCCGCGTGAGGGATGAAGGTCTTCGGATCGTAAACCTCTGTCAGCAGGGAAGAAATTTTAGTGTGCTAATCAGCATTAAATTGACGGTACCTGCAAAGGAGGCACCGGCTAACTCCGTGCCAGCAGCCGCGGTAATACGGAGGGTGCGAGCGTTAATCGGAATTACTGGGCGTAAAGCGCTCGTAGGTGGTATGTCAAGTCAAGGGTGAAATCCCCGCGCTCAACGTGGGAACTGCCGTTGAAACTGGCAGACTGGAGTGTGTGAGAGGATAGTGGAATTCCAGGTGTAGGGGTGAAATCCGTAGATATCTGGAGGAACATCAGTGGCGAAGGCGACTATCTGGCACATAACTGACAC…	428	TGGGGAATATTGCGCAATGGGCGAAAGCCTGACGCAGCGACGCCGCGTGAGGGATGAAGGTCTTCGGATCGTAAACCTCTGTCAGCAGGGAAGAAATTTTAGTGTGCTAATCAGCATTAAATTGACGGTACCTGCAAAGGAGGCACCGGCTAACTCCGTGCCAGCAGCCGCGGTAATACGGAGGGTGCGAGCGTTAATCGGAATTACTGGGCGTAAAGCGCTCGTAGGTGGTATGTCAAGTCAAGGGTGAAATCCCCGCGCTCAACGTGGGAACTGCCGTTGAAACTGGCAGACTGGAGTGTGTGAGAGGATAGTGGAATTCCAGGTGTAGGGGTGAAATCCGTAGATATCTGGAGGAACATCAGTGGCGAAGGCGACTATCTGGCACATAACTGACAC…	0	2	0	0	0	0	0	0	2	1	0	0	0	1	1	7
Otu34	Bacteria;Firmicutes;Erysipelotrichia;Erysipelotrichales;Erysipelotrichaceae;Allobaculum	3	TAGGAATATTCGTCAATGGGGGAAACCCTGAACGAGCAATGCCGCGTGAACGATGAAGGCCCTTCGGGTTGTAAAGTTCTGTTGTTTGGAAAGAATCTCATGTATAGGAAATGATACATGACTGACGGTACCATTCAAGAAAGCCACGGCTAACTACGTGCCAGCAGCCGCGGTAATACGTAGGTGGCGAGCGTTATCCGGATTTATTGGGCGTAAAGCGTCCGCAGCCGGTTTATTAAGTCTAAGATTAAAGCCCGAAGCTCAACTTCGGTTCGTTTTAGAAACTGATAGGCTAGAGTGTGGTAGAGGCAAGTGGAACTTCTAGTGTAGCGGTAAAATGCGTAGATATTAGAAAGAACACCAGTGGCGAAGGCGACTTGCTGGGCCACCACTGACGGT…	428	GTGAGGAATATTGGTCAATGGGCGGGAGCCTGAACGAGCAATGCCGCGTGAACGATGAAGGCCCTTCGGGTTGTAAAGTTCTGTTGTTTGGAAAGAATCTCATGTATAGGAAATGATACATGACTGACGGTACCACTCAAGAAAGCCACGGCTAACTACGTGCCAGCAGCCGCGGTAATACGTAGGTGGCGAGCGTTATCCGGATTTATTGGGCGTAAAGCGTCCGCAGCCGGTTTATTAAGTCTAAGATTAAAGCCCGAAGCTCAACTTCGGTTCGTTTTAGAAACTGATAGGCTAGAGTGGGGTAGAGGCAAGTGGAACTTCTAGTGTAGCGGTAAAATGCGTAGATATTAGAAAGAACACCAGTGGCGAAGGCGACTTGCTGGGCCACCACTGACG…	0	1	0	1	0	0	1	0	0	0	0	0	0	0	2	5
Otu35	Bacteria;Firmicutes	1	TGGGGAATCTTCCGCAATGGGCGAAAGCCTGACGGAGCGACGCCGCGTGAGTGAGGAAGGTCTTCGGACCGTAAAGCTCTTTTGTTGCAGGCGAAGGGTAAGAGCAGGAAATGGCTCTTATTAGACGGTATGCAACGAATAAGCCCCGGCTAACTACGTGCCAGCAGCCGCGGTAATACGTAGGGGGCGAGCGTTGTCCGGAATGACTGGGCGTAAAGGGTGTGTAGGTGGTTTGACAAGTTAGATGTGTAATACCCAGGGCTTAACTCGGGTGCTGCATCTAAAACTGTTAGACTTGAGTACTGGAGAGGATAGTGGAATTCCTAGTGTAGCGGTGGAATGCGTAGATATTAGGAGGAACATCAGTGGCGAAGGCGACTATCTGGACAGCAACTGACA…	428	TGGGGAATCTTCCGCAATGGGCGAAAGCCTGACGGAGCGACGCCGCGTGAGTGAGGAAGGTCTTCGGACCGTAAAGCTCTTTTGTTGCAGGCGAAGGGTAAGAGCAGGAAATGGCTCTTATTAGACGGTATGCAACGAATAAGCCCCGGCTAACTACGTGCCAGCAGCCGCGGTAATACGTAGGGGGCGAGCGTTGTCCGGAATGACTGGGCGTAAAGGGTGTGTAGGTGGTTTGACAAGTTAGATGTGTAATACCCAGGGCTTAACTCGGGTGCTGCATCTAAAACTGTTAGACTTGAGTACTGGAGAGGATAGTGGAATTCCTAGTGTAGCGGTGGAATGCGTAGATATTAGGAGGAACATCAGTGGCGAAGGCGACTATCTGGACAGCAACTGACA…	0	0	0	0	1	0	0	0	0	0	0	0	0	0	0	1
Otu36	Bacteria;"Proteobacteria";Deltaproteobacteria;Desulfovibrionales;Desulfovibrionaceae;Bilophila	6	TGGGGAATATTGCGCAATGGGCGAAAGCCTGACGCAGCGACGCCGCGTGAGGGATGAAGGTCCTCGGATCGTAAACCTCTGTCAGAAGGGAAGAATGTTATCAGTGTGAATAATGCTGATAAGTGACGGTACCTTCAAAGGAAGCACCGGCTAACTCCGTGCCAGCAGCCGCGGTAATACGGAGGGTGCGAGCGTTAATCGGAATCACTGGGCGTAAAGCGCACGTAGGCTGTTTGTCAAGTCAGGGGTGAAATCCCGCGGCTCAACCGCGGAACTGCCCTTGAAACTGGTAGACTTGAGTGCCGGAGAGGGTGGCGGAATTCCAGGTGTAGGAGTGAAATCCGTAGATATCTGGAAGAACACCGGTGGCGAAGGCGGCCACCTGGACGGTAACTGACG…	428	TGGGGAATATTGCGCAATGGGCGAAAGCCTGACGCAGCGACGCCGCGTGAGGGATGAAGGTCCTCGGATCGTAAACCTCTGTCAGAAGGGAAGAATGTTATCAGTGTGAATAATGCTGATAAGTGACGGTACCTTCAAAGGAAGCACCGGCTAACTCCGTGCCAGCAGCCGCGGTAATACGGAGGGTGCGAGCGTTAATCGGAATCACTGGGCGTAAAGCGCACGTAGGCTGTTTGTCAAGTCAGGGGTGAAATCCCGCGGCTCAACCGCGGAACTGCCCTTGAAACTGGTAGACTTGAGTGCCGGAGAGGGTGGCGGAATTCCAGGTGTAGGAGTGAAATCCGTAGATATCTGGAAGAACACCGGTGGCGAAGGCGGCCACCTGGACGGTAACTGACG…	1	0	0	1	0	0	0	0	0	0	0	3	3	1	0	9
Otu37	Bacteria;"Spirochaetes";Spirochaetes;Spirochaetales;Spirochaetaceae;Treponema	1	CTAAGAATATTCCGCAATGGGGGGAACCCCGACGGAGCGACACCGCGTGGATGAAGAAGGTCGGAAGATTGTAAAATCCTTTTATAACAGAAGAATAAGGTTATGAAGAGAAAGCATAGCGGGTGACGGTATGTTATGAATAAGAGGCGGCTAATTACGTGCCAGCAGCCGCGGTAACACGTAAGTTGCGAGCGTTGTTCGGAATTATTGGGCGTAAAGGGCATGTAGGCGGCCGCGCAAGCCTGGTGTGAAATCCCGGGGCTCAACTCCGGGACTGCGCCGGGAACTGCATGGCTGGAGTAACCGAGGGGCAGCCGGAATTCCTGGTGGAGGGGTGAAATCTGCAGATATCAGGAAGAACACCGATGGCGAAGGCAGGCTGCCAGCGGATTACTGACG…	428	CTAAGAATATTCCGCAATGGGGGGAACCCCGACGGAGCGACACCGCGTGGATGAAGAAGGTCGGAAGATTGTAAAATCCTTTTATAACAGAAGAATAAGGTTATGAAGAGAAAGCATAGCGGGTGACGGTATGTTATGAATAAGAGGCGGCTAATTACGTGCCAGCAGCCGCGGTAACACGTAAGTTGCGAGCGTTGTTCGGAATTATTGGGCGTAAAGGGCATGTAGGCGGCCGCGCAAGCCTGGTGTGAAATCCCGGGGCTCAACTCCGGGACTGCGCCGGGAACTGCATGGCTGGAGTAACCGAGGGGCAGCCGGAATTCCTGGTGGAGGGGTGAAATCTGCAGATATCAGGAAGAACACCGATGGCGAAGGCAGGCTGCCAGCGGATTACTGACG…	0	0	0	0	1	0	0	0	0	0	0	0	0	0	0	1
Otu38	Bacteria	2	TGGGGAATCTTCCGCAATGGGCGAAAGCCTGACGGAGCAATGCCGCGTGAGTGAAGAAGGGATTCGTTCCGTAAAGCTCTTTTGTTTATGACGAATGTGCATGTTGTGAATAATGACGTGTAATGACGGTAGTAAACGAAGAAGCCCCGGCTAACTTCGTGCCAGCAGCCGCGGTAATACGAAGGGGGCGAGCGTTGTTCGGAATTACTGGGCGTAAAGGGTGTGTAGGCGGCGGAGTAAGATAGCGGTGAAATACCCGGGCTCAACCTGGGAGCTGCCGTTGTTACTATTCTGCTAGAGTGATAGAGAGGATATTGGAATACCCAGTGTAGAGGTGAAATTCGTAGATATTGGGTAGAACACCAGTGGCGAAGGCGAGTATCTGGCTATTAACTGACG…	428	TGGGGAATCTTCCGCAATGGGCGAAAGCCTGACGGAGCAATGCCGCGTGAGTGAAGAAGGGATTCGTTCCGTAAAGCTCTTTTGTTTATGACGAATGTGCATGTTGTGAACAATGACGTGTAATGACGGTAGTAAACGAAGAAGCCCCGGCTAACTTCGTGCCAGCAGCCGCGGTAATACGAAGGGGGCGAGCGTTGTTCGGAATTACTGGGCGTAAAGGGTGTGTAGGCGGCGGAGTAAGATAGCGGTGAAATACCCGGGCTCAACCTGGGGACTGCCGTTGTTACTATTCTGCTAGAGTGATAGAGAGGATATTGGAATACCCAGTGTAGAGGTGAAATTCGTAGATATTGGGTAGAACACCAGTGGCGAAGGCGAGTATCTGGCTATTAACTGACG…	0	0	0	1	0	0	0	0	0	0	3	0	0	0	0	4
Otu39	Bacteria;"Bacteroidetes";"Bacteroidia";"Bacteroidales";"Prevotellaceae";Hallella	1	TTAGGAATATTCGTCAATGGGGGAAACCATGAACGAGCAATGCCGCGTGAGTGATGAAGGCCCTATGGGTTGTAAAACTCTGTTGTATGGGAAGAACGGTCATATGAGGAAATGCATATGAAGTGACGGTACCATACCAGAAAGCTCCGGCTAACTACGTGCCAGCAGCCGCGGTAATACGTAGGGAGCGAGCGTTATCCGGATTTATTGGGCGTAAAGGGAGCGTAGGCCGGCTTTTAAGCGTGCCGTGAAATTTTGTGGCTCAACCATGAGAGTGCGGCGCGAACTGGAGGTCTTGAGTGTGCGGAAAGCAGGCGGAATTCGTGGTGTAGCGGTGAAATGCTTAGATATCACGAAGAACTCCGATTGCGAAGGCAGCCTGCTGCAGCATTACTGACG…	428	TTAGGAATATTCGTCAATGGGGGAAACCATGAACGAGCAATGCCGCGTGAGTGATGAAGGCCCTATGGGTTGTAAAACTCTGTTGTATGGGAAGAACGGTCATATGAGGAAATGCATATGAAGTGACGGTACCATACCAGAAAGCTCCGGCTAACTACGTGCCAGCAGCCGCGGTAATACGTAGGGAGCGAGCGTTATCCGGATTTATTGGGCGTAAAGGGAGCGTAGGCCGGCTTTTAAGCGTGCCGTGAAATTTTGTGGCTCAACCATGAGAGTGCGGCGCGAACTGGAGGTCTTGAGTGTGCGGAAAGCAGGCGGAATTCGTGGTGTAGCGGTGAAATGCTTAGATATCACGAAGAACTCCGATTGCGAAGGCAGCCTGCTGCAGCATTACTGACG…	0	1	0	0	0	0	0	0	0	0	0	0	0	0	0	1
Otu40	Bacteria;"Proteobacteria";Gammaproteobacteria;Pseudomonadales;Moraxellaceae;Acinetobacter	1	TGGGGAATATTGGACAATGGGCGCAAGCCTGATCCGGCCATGCCGCGTGTGTGAAGAAGGCCTTTTGGTTGTAAAGCACTTTAAGCGAGGAGGAGGCTACTTGAATTAATACTCTATGATAGTGGACGTTACTCGCAGAATAAGCACCGGCTAACTCTGTGCCAGCAGCCGCGGTAATACAGAGGGTGCGAGCGTTAATCGGATTTACTGGGCGTAAAGCGTGCGTAGGCGGCTTTTTAAGTCGGATGTGAAATCCCTGAGCTTAACTTAGGAATTGCATTCGATACTGGGAAGCTAGAGTATGGGAGAGGATGGTAGAATTCCAGGTGTAGCGGTGAAATGCGTAGAGATCTGGAGGAATACCGATGGCGAAGGCAGCCATCTGGCCTAATACTGACG…	428	TGGGGAATATTGGACAATGGGCGCAAGCCTGATCCAGCCATGCCGCGTGTGTGAAGAAGGCCTTTTGGTTGTAAAGCACTTTAAGCGAGGAGGAGGCTACTTGGATTAATACTCTAGGATAGTGGACGTTACTCGCAGAATAAGCACCGGCTAACTCTGTGCCAGCAGCCGCGGTAATACAGAGGGTGCGAGCGTTAATCGGATTTACTGGGCGTAAAGCGTGCGTAGGCGGCTTCTTAAGTCGGATGTGAAATCCCTGAGCTTAACTTAGGAATTGCATTCGATACTGGGAAGCTAGAGTATGGGAGAGGATGGTAGAATTCCAGGTGTAGCGGTGAAATGCGTAGAGATCTGGAGGAATACCGATGGCGAAGGCAGCCATCTGGCCTAATACTGACG…	1	1	0	0	2	0	0	1	1	1	0	2	0	0	0	9
Otu41	Bacteria;Firmicutes;Erysipelotrichia;Erysipelotrichales;Erysipelotrichaceae;Allobaculum	3	TTAGGAATATTCGTCAATGGGGGAAACCCTGAACGAGCAATGCCGCGTGAGTGATGAAGGCCCTTCGGGTTGTAAAGCTCTGTTGTTTGGAAAGAACTGTAAGATTAGGAAATGATTCTTACTTGACGGTACCATTCAAGAAAGCCACGGCTAACTACGTGCCAGCAGCCGCGGTAATACGTAGGTGGCGAGCGTTATCCGGATTTATTGGGCGTAAAGCGTGCGCAGGCGGTTTGTTAAGTCTAAAATCAAAGCCCGAAGCTTAACTTCGGCTCGTTTTAGAAACTGGCAGGCTTGAGTATGGTAGAGGCAAACGGAATTTCTAGTGTAGCGGTAAAATGCGTAGATATTAGAAGGAACACCAGTGGCGAAGGCGGTTTGCTGGGCCATTACTGACGC…	428	GTTAGGAATATTCGTCAATGGGGGAAACCCTGAACGAGCAATGCCGCGTGAGTGATGAAGGCCCTTCGGGTTGTAAAACTCTGTTGTTTGGAAAGAACTGTAAGAATAGGAAATGATTCTTACTTGACGGTACCATTCAAGAAAGCCACGGCTAACTACGTGCCAGCAGCCGCGGGAATACGTAGGTGGCGAGCGTTATCCGGATTTATTGGGCGTAAAGCGTGCGCAGGCGGTTTGTTAAGTCTAAAATCAAAGCCCGAGGCCTAACTCAGGTTCGTTTTAGAAACTGGCAGGCTTGAGTATGGGAGAGGCAAACGGAATTGCTAGTGTAGCGGTAAAATGCGTAGATATTAGAAGGAACACCAGTGGCGAAGGCGGTTTGCTGGGCCGTTACTGACG…	0	0	0	4	0	0	0	0	0	0	0	1	1	0	2	8
Otu42	Bacteria	1	CTAAGAATATTCCGCAATGGGGGGAACCCTGACGGAGCGACACCGCGTGGATGAAGAAGGTCGGAAGATTGTAAAATCCTTTTATAACAGAAGAATAAGGTTATGAAGAGAAAGCATAGCGGGTGACGGTATGTTATGAATAAGAGGCGGCTAATTACGTGCCAGCAGCCGCGGTAACACGTAAGCCTCGAGCGTTGTTCGGAATTACTGGGCGTAAAGCGCTCGTAGGTAGTGTGTCAAGTCAAGGGTGAAATCCCCGCGCTCAACGTGGGAACTGCCTTTGAAACTGGTATACTTGAGTGTGTGAGAGGATAGTGGAATTCCAGGTGTAGGAGTGAAATCCGTAGATATCTGGAAGAACATCAGTGGCGAAGGCGACTATCTGGCACATAACTGACA…	428	CTAAGAATATTCCGCAATGGGGGGAACCCTGACGGAGCGACACCGCGTGGATGAAGAAGGTCGGAAGATTGTAAAATCCTTTTATAACAGAAGAATAAGGTTATGAAGAGAAAGCATAGCGGGTGACGGTATGTTATGAATAAGAGGCGGCTAATTACGTGCCAGCAGCCGCGGTAACACGTAAGCCTCGAGCGTTGTTCGGAATTACTGGGCGTAAAGCGCTCGTAGGTAGTGTGTCAAGTCAAGGGTGAAATCCCCGCGCTCAACGTGGGAACTGCCTTTGAAACTGGTATACTTGAGTGTGTGAGAGGATAGTGGAATTCCAGGTGTAGGAGTGAAATCCGTAGATATCTGGAAGAACATCAGTGGCGAAGGCGACTATCTGGCACATAACTGACA…	0	0	0	0	0	0	0	0	0	0	1	0	0	0	0	1
Otu43	Bacteria	4	TTAGGAATATTCGTCAATGGGGGAAACCCTGAACGAGCAATGCCGCGTGAGTGATGACGGTCTTTATGATTGTAAAACTCTGTTGTAAGGAACGAACCCTTAAGATAGGAAATGATCTTAAGCTGACGGTACCTTACCAGAAAGCCCCGGCTAACTACGTGCCAGCAGCCGCGGTAATACGTAGGGGGCGAGCGTTATCCGGATTTATTGGGCGTAAAGTGTGCGTAGGCGGTTTATTAAGTCTAAAATTAAAGCCTGAGGCTTAACCTCAGTTCGTTTTAGAAACTGGTAGACTGGAGTGTGGTAGAGGCAAGTGGAATTTCTAGTGTAGCGGTTAAATGCGTAGATATTAGAAGGAACACCAGTGGCGAAGGCGGCTTGCTGGGCCATTACTGACGC…	428	GTTAGGAATATTCGTCAATGGGGGAAACCCTGAACGAGCAATGCCGCGTGAGTGATGACGGTCTTTATGATTGTAAAACTCTGTTGTAAGGAACGAACCCTTAAGATAGGAAATGATCCTAAGCTGACGGTACCTTACCAGAAAGCCCCGGCTAACTACGTGCCAGCAGCCGCGGTAATACGTAGGGGGCGAGCGTTATCCGGATTTATTGGGCGCAAAGTGTGCGTAGGCGGTTTATTAAGTCTAAAATTAAAGCCTGAGGCTTAACCTCAGTTCGTTTTAGAAACTGGTAGACTTGAGTGTGGTAGAGGCAAGTGGAATTTCTAGTGTAGCGGTTAAATGCGTAGATATTAGAAGGAACACCAGTGGCGAAGGCGGCTTGCTGGGCCATTACTGACG…	1	2	0	2	0	0	2	0	3	0	0	7	0	0	0	17
Otu44	Bacteria	1	TGGGGAATATTGCGCAATGGGCGAAAGCCTGACGCAGCGACGCCGCGTGGGTGATGAAGGCCTTCGGGTTGTAAAGCCCTGTCGGGTGGAACGAATGACTTAGTGGCGAATAACCGCTAGGTGTGACGGTACCACCGAAGGAAGCCCCGGCTAACTACGTGCCAGCAGCCGCGGTAAGACGTAGGGGGCGAGCGTTGTTCGGATTTACTGGGCGTAAAGCGCGCGTAGGCGGCCAGATAAGTCGGGTGTGAAATCCCTAGGCTCAACCGAGGGTCCGCATCCGATACTGCTTGGCTCGAGGCTAGGAGAGGAAAGCGGAATTCCCAGTGTAGCGGTGAAATGCGTAGATACCAGGAGGAACACCGGTGGCGAAGGCGGCTTCCTGGACCGGTTCTGACA…	428	TGGGGAATATTGCGCAATGGGCGAAAGCCTGACGCAGCGACGCCGCGTGGGTGATGAAGGCCTTCGGGTTGTAAAGCCCTGTCGGGTGGAACGAATGACTTAGTGGCGAATAACCGCTAGGTGTGACGGTACCACCGAAGGAAGCCCCGGCTAACTACGTGCCAGCAGCCGCGGTAAGACGTAGGGGGCGAGCGTTGTTCGGATTTACTGGGCGTAAAGCGCGCGTAGGCGGCCAGATAAGTCGGGTGTGAAATCCCTAGGCTCAACCGAGGGTCCGCATCCGATACTGCTTGGCTCGAGGCTAGGAGAGGAAAGCGGAATTCCCAGTGTAGCGGTGAAATGCGTAGATACCAGGAGGAACACCGGTGGCGAAGGCGGCTTCCTGGACCGGTTCTGACA…	0	0	0	0	0	0	0	2	0	0	0	0	0	0	0	2
Otu45	Bacteria;Firmicutes;Clostridia;Clostridiales;Peptococcaceae 1;Peptococcus	1	TGGGGAATCTTCCGCAATGGGCGAAAGCCTGACGGAGCAATGCCGCGTGAGTGAAGAAGGCCTTCGGGTTGTAAAACTCTGTCCTTATCGAAGAGAGGTAGGTATGTGAATAATGTACCTATAGGACGGTAGATAAGGAGGAAGCCCCGGCTAACTACGTGCCAGCAGCCGCGGTAATACGTAGGGGGCGAGCGTTGTCCGGAATCACTGGGCGTAAAGGGCGCGTAGGCTGTTTAATAAGTCAGTGGTGAAAACTGAGGGCTCAACCCTCAGCCTTCCACTGAAACTGTTAGACTTGGGTATGGAAGAGGAGAATGGAATTCCTAGTGTAGCGGTGAAATGCGTAGATATTAGGAGGAACACCAGTGGCGAAGGCGGCTTACTGGGCTTTAACTGACG…	428	TGGGGAATCTTCCGCAATGGGCGAAAGCCTGACGGAGCAATGCCGCGTGAGTGAAGAAGGCCTTCGGGTTGTAAAACTCTGTCCTTATCGAAGAGAGGTAGGTATGTGAATAATGTACCTATAGGACGGTAGATAAGGAGGAAGCCCCGGCTAACTACGTGCCAGCAGCCGCGGTAATACGTAGGGGGCGAGCGTTGTCCGGAATCACTGGGCGTAAAGGGCGCGTAGGCTGTTTAATAAGTCAGTGGTGAAAACTGAGGGCTCAACCCTCAGCCTTCCACTGAAACTGTTAGACTTGGGTATGGAAGAGGAGAATGGAATTCCTAGTGTAGCGGTGAAATGCGTAGATATTAGGAGGAACACCAGTGGCGAAGGCGGCTTACTGGGCTTTAACTGACG…	0	0	0	0	0	0	0	0	0	0	0	0	1	0	2	3
Otu46	Bacteria;Firmicutes;Clostridia;Clostridiales;Peptococcaceae 1;Peptococcus	1	TGGGGAATCTTCCGCAATGGGCGAAAGCCTGACGGAGCAATGCCGCGTGAGTGAAGAAGGCCTTCGGGTTGTAAAACTCTGTCCTTATCGAAGAGAGGTAGATATGTGAACAATGTATTTATAGGACGGTAGATAAGGAGGAAGCCCCGGCTACTACGTGCCAGCATCCGCGGTAATACGTAGGGGGCGAGCGTTGTCCGGAATCACTGGGCGTAAAGGGCGCGTAGGCGGTTTGATAAGTCAGTGGTGAAAACTGAGGGCTCAACCCTCAGCCTGCCACTGTTACTGTTAGACTTGATTATGGAAGAGGAGAATGGAATTCCTAGTGTGGCGGTGAAATGCGTAGATATTAGGAGGAACACCAGTGGCGAAGGCGATTCTCTGGGCCAAGACTGACGC…	428	TGGGGAATCTTCCGCAATGGGCGAAAGCCTGACGGAGCAATGCCGCGTGAGTGAAGAAGGCCTTCGGGTTGTAAAACTCTGTCCTTATCGAAGAGAGGTAGATATGTGCACAATGTATTTATAGGACGGTCGATAAGGAGGAAGCCCCGGCTAACTACGTGCCAGCAGCCGCGGTAATGCGTAGGGGGCGAGCGTTGTCCGGAATCACTGGGCGTAAAGGGCGCGTAGGCTGTTTGATAAGGCAGTGGTGAAAACTGAGGGCTCAACCCTCAGCCTGCCACGGAGACTGTTAGACTTGAGTATGGAAGAGGGGAATGGAATTCCTAGTGTAGCGGTGAAATGCGTAGATATTAGGAGGAACACCAGTGGCGAAGGCGATTCTCTGGGCCAAGACTGACG…	0	0	0	0	0	0	0	1	0	0	0	0	0	0	1	2
Otu47	Bacteria;"Proteobacteria";Deltaproteobacteria;Desulfovibrionales;Desulfohalobiaceae;Desulfonatronovibrio	1	TAGGGAATATTGCGCAATGAACGAAAGTTTGACGCAGCGACGCCGCGTGAGGGAAGAAGGTTTTCGGATCGTAAACCTCTGTCAAGAGGGAAGAAGTGTATGCGCTCTAATATAGCGTGTATTTGACGGTACCTCTGAAGGAAGCACCGGCTAACTCCGTGCCAGCAGCCGCGGTAATACGGAGGGTGCGAGCGTTACTCGGAATTACTGGGCGTAACGCGCGCGTAGGCGGATGCCTAAGTCAGGAGTGAAATCCCCGGGCTTAACGTGGGAATAGCGTTGGCTACTGGGTTGCTTGAGTTCGGGAGAGGGTGGCGGAATTCCAGGTGGAGGAGTGAAATCCGTAGAGATCTGGAGGAACATCGGTGGCGAAGGCGGCCACCTGGACTGATACTGACG…	428	TAGGGAATATTGCGCAATGAACGAAAGTTTGACGCAGCGACGCCGCGTGAGGGAAGAAGGTTTTCGGATCGTAAACCTCTGTCAAGAGGGAAGAAGTGTATGCGCTCTAATATAGCGTGTATTTGACGGTACCTCTGAAGGAAGCACCGGCTAACTCCGTGCCAGCAGCCGCGGTAATACGGAGGGTGCGAGCGTTACTCGGAATTACTGGGCGTAACGCGCGCGTAGGCGGATGCCTAAGTCAGGAGTGAAATCCCCGGGCTTAACGTGGGAATAGCGTTGGCTACTGGGTTGCTTGAGTTCGGGAGAGGGTGGCGGAATTCCAGGTGGAGGAGTGAAATCCGTAGAGATCTGGAGGAACATCGGTGGCGAAGGCGGCCACCTGGACTGATACTGACG…	0	0	0	0	0	0	1	0	0	0	0	0	0	0	0	1
Otu48	Bacteria;"Verrucomicrobia";Subdivision5;Subdivision5_genera_incertae_sedis	191	TCGAGGATCATTTGCAATGGGCGAAAGCCTGACAATGCGACGCTGCGTGGAGGATGAAGGCCTTCGGGTTGTAAACTCCTGTCATGGGGGAACAGGCGGAGGGACCCAACACGTCCCCGAGTTGAGTGTACCCCAAGAGGAAGCGACGGCTAACTCTGTGCCAGCAGCCGCGGTAATACAGAGGTCGCGAGCGTTGTTCGGATTTACTGGGCGTAAAGGGCGCGTAGGCTGCGGCGTGTGTCGGATGTGAAATCTCCGGGCCCAACCCGGAAAGTGCGTCCGAAACTGCGCCGCTGGAGGACGGAAGAGGGAATCGGAATATAGGGTGTAGCGGTGAAATGCGTTGATATCCTATAGAACACCGGAGGCGAAGGCGGATTCCTGGTACGTATCTGACGC…	428	TCGAGGATCATTTGCAATGGGCGAAAGCCTGACAATGCGACGCTGCGTGGAGGATGAAGGCCTTCGGGTTGTAAACTCCTGTCATGGGGGAACAGGCGGAGGGACCCAACACGTCCCCGAGTTGAGTGTACCCCAAGAGGAAGCGACGGCTAACTCTGTGCCAGCAGCCGCGGTAATACAGAGGTCGCGAGCGTTGTTCGGATTTACTGGGCGTAAAGGGCGCGTAGGCTGCGGCGTGTGTCGGATGTGAAATCTCCGGGCCCAACCCGGAAAGTGCGTCCGAAACTGCGCCGCTGGAGGACGGAAGAGGGAATCGGAATATAGGGTGTAGCGGTGAAATGCGTCGATATCCTATAGAACACCGGAGGCGAAGGCGGATTCCTGGTACGTATCTGACGC…	14	2	25	16	24	121	6	18	5	37	39	4	5	27	11	354
Otu49	Bacteria;"Proteobacteria";Gammaproteobacteria;Pseudomonadales;Moraxellaceae;Acinetobacter	2	TGGGGAATATTGGACAATGGGGGGAACCCTGATCCAGCCATGCCGCGTGTGTGAAGAAGGCCTTATGGTTGTAAAGCACTTTAAGCGAGGAGGAGGCTACTCTAGTTAATACCTAGGGATAGTGGACGTTACTCGCAGAATAAGCACCGGCTAACTCTGTGCCAGCAGCCGCGGTAATACAGAGGGTGCGAGCGTTAATCGGATTTACTGGGCGTAAAGCGTGCGTAGGCGGCTTATTAAGTCGGATGTGAAATCCCCGAGCTTAACTTGGGAATTGCATTCGATACTGGTGAGCTAGAGTATGGGAGAGGATGGTAGAATTCCAGGTGTAGCGGTGAAATGCGTAGAGATCTGGGGGAATACCGATGGCGAAGGCAGCCATCTGGCCTAAGACTGACG…	428	TGGGGAATATTGGACAATGGGGGGAACCCTGATCCAGCCATGCCGCGTGTGTGAAGAAGGCCTTATGGTTGTAAAGCACTTTAAGCGAGGAGGAGGCTACTCTAGTTAATACCTAGGGATAGTGGACGTTACTCGCAGAATAAGCACCGGCTAACTCTGTGCCAGCAGCCGCGGTAATACAGAGGGTGCGAGCGTTAATCGGATTTACTGGGCGTAAAGCGTGCGTAGGCGGCTTATTAAGTCGGATGTGAAATCCCCGAGCTTAACTTGGGAATTGCATTCGATACTGGTGAGCTAGAGTATGGGAGAGGATGGTAGAATTCCAGGTGTAGCGGTGAAATGCGTAGAGATCTGGGGGAATACCGATGGCGAAGGCAGCCATCTGGCCTAAGACTGACG…	0	0	0	1	0	0	0	0	2	0	0	0	0	0	0	3
Otu50	Bacteria	1	TTAGGAATATTCGTCAATGGAGGAAACTCTGAACGAGCAATGCCGCGTGAGTGATGACGGTCTTTATGATTGTAAAACTCTGTTGTTGGGGACGAACCCCTATCATAGGTAATGATGATAGGCTGACGGTACCCTTCCAGAAAGCCCCGGCTAACTCCGTGCCAGCAGCCGCGGTAATACGGAGGGTGCAAGCGTTGTCCGGAATCATTGGGCGTAAAGAGTTCGTAGGTGGTTTGTTAAGTTTGGTGTTAAATGCAGGGGCTCAACTCCTGTTCGGCATCGGATACTGGCAGACTGGAATGCGGTAGAGGTAAAGGGAATTCCTGGTGTAGCGGTGAAATGCGTAGATATCAGGAGGAACATCGGTGGCGAAAGCGCTTTACTGGACCGTAATTGACA…	428	TTAGGAATATTCGTCAATGGAGGAAACTCTGAACGAGCAATGCCGCGTGAGTGATGACGGTCTTTATGATTGTAAAACTCTGTTGTTGGGGACGAACCCCTATCATAGGTAATGATGATAGGCTGACGGTACCCTTCCAGAAAGCCCCGGCTAACTCCGTGCCAGCAGCCGCGGTAATACGGAGGGTGCAAGCGTTGTCCGGAATCATTGGGCGTAAAGAGTTCGTAGGTGGTTTGTTAAGTTTGGTGTTAAATGCAGGGGCTCAACTCCTGTTCGGCATCGGATACTGGCAGACTGGAATGCGGTAGAGGTAAAGGGAATTCCTGGTGTAGCGGTGAAATGCGTAGATATCAGGAGGAACATCGGTGGCGAAAGCGCTTTACTGGACCGTAATTGACA…	0	0	1	0	0	0	0	0	0	0	0	0	0	0	0	1
Otu51	Bacteria;"Proteobacteria";Deltaproteobacteria;Desulfovibrionales;Desulfovibrionaceae;Bilophila	1	TGGGGAATATTGCGCAATGGGCGAAAGCCTGACGCAGCGACGCCGCGTGAGGGATGAAGGTCTTCGGATCGTAAACCTCTGTCAGCAGGGAAGAAAGTTAGATGTGCTAATCAGCGTCTAATTGACGGTACCTGCAAAGGAAGCACCGGCTAACTCCGTGCCAGCAGCCGCGGTAATACGGAGGGTGCGAGCGTTAATCGGAATCACTGGGCGTAAAGCGCTCGTAGGTAGTGTGTCAAGTCAAGGGTGAAATCCCCGTGCTCAACATGGGAACTGGCTTTGAAGATGGTATACTTGAGTGTGTGAAAGGATGGTGGAATTCCAGGTGTAGGAGTGAAATCCGTAGATATCTGGAGGAAAATCAGTGGCGAAGGCGACTATCTGGCACATAACTGACAC…	428	GTGGGGAATATTGCGCAATGGGCGAAAGCCTGACGCAGCGACGCCGCGTGAGGGATGAAGGTCTTCGGATCGTAAACCTCTGTCAGCAGGGAAGAAAGTTAGATGTGCTAATCAGCGTCTAATTGACGGTACCTGCAAAGGAAGCACCGGCTAACTCCGTGCCAGCAGCCGCGGTAATACGGAGGGTGCGAGCGTTAATCGGAATCAATGGGCGTAAAGAGCTCGTAGGTAGTGTGTCAAGTCAAGGGTGAAATCCCCGTGCTCAACATGGGAACTGCCTTTGAAACTGGTATACTTGAGTGTGTGAGAGGATATTGGAATTCCAGGTGTAGGAGTGAAATCCGTAGATATCTGGAGGAACATCAGTGGCGAAGGCGACTATCTGGCACATAACTGACA…	2	1	0	0	0	0	0	1	1	3	0	0	0	1	1	10
Otu52	Bacteria	1	TGGGGAATCTTCCGCAATGGGCGAAAGCCTGACGGAGCAATGCCGCGTGAGTGAAGAAGGTCTTCGGGTTGTAAAACTCTGTCCTTATCGAAGAGAGGTGGGTATGTGAATAATGTACCTATAGGACGGTAGATAAGGAGGAAGCCCCGGCTAACTACGTGCCAGCAGCCGCGGTAATACGTAGGGGGCGAGCGTTAATCGGAATTACTGGGCGTAAAGCGCTCGTAGGTGGCATGCCAAGTCAAGGGTGAAATCCCCGTGCTCAACAGGGGAACTGCCTTTGAAGCTGGTAAGCTGGAGTGTGTGAGAGGATAGTGGAATTCCAGGTGTAGGAGTGAAATCCGTAGATATCTGGAGGAACATCAGTGGCGAAGGCGACTATCTGGCACATAACTGACA…	428	TGGGGAATCTTCCGCAATGGGCGAAAGCCTGACGGAGCAATGCCGCGTGAGTGAAGAAGGTCTTCGGGTTGTAAAACTCTGTCCTTATCGAAGAGAGGTGGGTATGTGAATAATGTACCTATAGGACGGTAGATAAGGAGGAAGCCCCGGCTAACTACGTGCCAGCAGCCGCGGTAATACGTAGGGGGCGAGCGTTAATCGGAATTACTGGGCGTAAAGCGCTCGTAGGTGGCATGCCAAGTCAAGGGTGAAATCCCCGTGCTCAACAGGGGAACTGCCTTTGAAGCTGGTAAGCTGGAGTGTGTGAGAGGATAGTGGAATTCCAGGTGTAGGAGTGAAATCCGTAGATATCTGGAGGAACATCAGTGGCGAAGGCGACTATCTGGCACATAACTGACA…	0	0	0	0	0	0	0	0	0	0	0	0	0	1	0	1
Otu53	Bacteria;"Spirochaetes";Spirochaetes;Spirochaetales;Spirochaetaceae;Treponema	262	CTAAGAATATTCCGCAATGGGGGGAACCCTGACGGAGCGACGCCGCGTGGACGAGGAAGGCTGGAAGGTTGTAAAGTCCTTTTGAACCGGAAGAATAAGCGGGGCAGGGAATGGCTCTGCGGTGACGGTACGGTTTGAATAAGAGGCGGCTAATTACGTGCCAGCAGCCGCGGTAACACGTAAGCCTCGAGCGTTGTTCGGAATTATTGGGCGTAAAGGGCATGTAGGCGGCTGTTTAAGCTTGGTGTGAAAGGCGGGGGCTCAACTCCCGGACTGCACTGAGAACTGGACGGCTTGAGTTGCTGAAGTGGAATCAGAATTCCGGGTGTAGGGGTGAAATCTGTAGATATCCGGAAGAATACCGATGGCGAAGGCAGGTTCCAGGCAGACAACTGACGC…	428	CTAAGAATATTCCGCAATGGGGGGAACCCTGACGGAGCGACGCCGCGTGGACGAGGAAGGCTGGAAGGTTGTAAAGTCCTTTTGAACCGGAAGAATAAGCGGGGCAGGGAATGGCTCTGCGGTGACGGTACGGTTTGAATAAGAGGCGGCTAATTACGTGCCAGCAGCCGCGGTAACACGTAAGCCTCGAGCGTTGTTCGGAATTATTGGGCGTAAAGGGCATGTAGGCGGCTGTTTAAGCTTGGTGTGAAAGGCGGGGGCTAAACTCCCGGACTGCACTGAGAACTGGACGGCTTGAGTTGCTGAAGTGGAATCAGAATTCCGGGTGTAGGGGTGAAATCTGTAGATATCCGGAAGAATACCGATGGCGAAGGCAGGTTCCAGGCAGACAACTGACGC…	118	18	5	36	10	17	7	4	20	12	26	11	29	89	39	441
Otu54	Bacteria;Firmicutes;Clostridia;Clostridiales;Ruminococcaceae;Flavonifractor	1	TTAGGAATATTCGTCAATGGGGGAAACCCTGAACGAGCAATGCCGCGTGAGTGATGACGGTCCTCTGGATTGTAAAACTCTGTTGTTTAGGAAAAATTGTATAAGCAGGAAATGGTTTATGCTTGATGGTACTATTCAAGAAAGCCACGGCTAACTACGTGCCAGCAGCCGCGGTAATACGTAGGTGGCAAGCGTTATCCGGATTTACTGGGTGTAAAGGGCGTGTAGGCGGGGTCGCAAGTCAGATGTGAAATTCCAGGGCTCAACCCTGGAACTGCATTTGAAACTGTGATTCTTGAGTGATGGAGAGGCAGGCGGAATTCCGTGTGTAGCGGTGAAATGCGTAGATATACGGAGGAACACCAGTGGCGAAGGCGGCCTGCTGGACATTAACTGACG…	428	TTAGGAATATTCGTCAATGGGGGAAACCCTGAACGAGCAATGCCGCGTGAGTGATGACGGTCCTCTGGATTGTAAAACTCTGTTGTTTAGGAAAAATTGTATAAGCAGGAAATGGTTTATGCTTGATGGTACTATTCAAGAAAGCCACGGCTAACTACGTGCCAGCAGCCGCGGTAATACGTAGGTGGCAAGCGTTATCCGGATTTACTGGGTGTAAAGGGCGTGTAGGCGGGGTCGCAAGTCAGATGTGAAATTCCAGGGCTCAACCCTGGAACTGCATTTGAAACTGTGATTCTTGAGTGATGGAGAGGCAGGCGGAATTCCGTGTGTAGCGGTGAAATGCGTAGATATACGGAGGAACACCAGTGGCGAAGGCGGCCTGCTGGACATTAACTGACG…	0	0	0	0	1	0	0	0	0	0	0	0	0	0	0	1
Otu55	Bacteria;Firmicutes	1	TTAGGAATATTCGTCAATGGGGGAAACCCTGAACGAGCAATGCCGCGTGAGTGATGAAGGCCCTATGGGTTGTAAAACTCTGTTGTTAAGAAAGAATGGTAGAATTAGGAAATGATTTCTACTTGACGGTACTTTTCAAGAAAGCCACGACTAACTACGTGCCAGCAGTCGCGGTAATACGTAGGTGGCGAGCGTTATCCGGAATTACTGGGTGTAAAGGGTGCGTAGGCGGCCCGGCAAGTCAGTTGTGAAACCCGATAGCTCAACTATCGGCTTGCAATTGAAACTGTCAGGCTAGAGTACAGGAGAGGAAAGCGGAATTCCTAGTGTAGCGGTGAAATGCGTAGATATAAGGAAGAACACCAGTGGCGAAGGCGGATAACTGGACGGCAACTGACG…	428	TTAGGAATATTCGTCAATGGGGGAAACCCTGAACGAGCAATGCCGCGTGAGTGATGAAGGCCCTATGGGTTGTAAAACTCTGTTGTTAAGAAAGAATGGTAGAATTAGGAAATGATTTCTACTTGACGGTACTTTTCAAGAAAGCCACGACTAACTACGTGCCAGCAGTCGCGGTAATACGTAGGTGGCGAGCGTTATCCGGAATTACTGGGTGTAAAGGGTGCGTAGGCGGCCCGGCAAGTCAGTTGTGAAACCCGATAGCTCAACTATCGGCTTGCAATTGAAACTGTCAGGCTAGAGTACAGGAGAGGAAAGCGGAATTCCTAGTGTAGCGGTGAAATGCGTAGATATAAGGAAGAACACCAGTGGCGAAGGCGGATAACTGGACGGCAACTGACG…	0	0	0	0	1	0	0	0	0	0	0	0	0	0	0	1
Otu56	Bacteria;"Proteobacteria";Deltaproteobacteria;Bdellovibrionales;Bdellovibrionaceae;Vampirovibrio	1	TGGGGAATCTTCCGCAATGGGCGAAAGCCTGACGGAGCAATGCCGCGTGAGTGAAGAAGGGATTCGTTCCGTAAAGCTCTTTTGTTTATGACGAATGTGCATGTTGTGAATAATGACGTGTAATGACAGTAGTAAACGAATAAGCCACGGCTAACTACGTGCCAGCAGCCGCGGTAATACGTAGGTGGCGAGCGTTGTCCGGAATTATTGGGCGTAAAGAGTTCGTAGGCGGTTTGTTAAGTTAGATGTTAAATACTGAGGCTCAACCTCAGCACGGCATTTGATACTGGCAGACTTGAATGCGGTAGAGGTAAAGGGAATTCCTGGTGTAGCGGTGAAATGCGTAGATATCAGGAGGAACATCGGTGGTGTAAGCGCTTTACTGGGCCGTAATTGACG…	428	TGGGGAATCTTCCGCAATGGGCGAAAGCCTGACGGAGCAATGCCGCGTGAGTGAAGAAGGGATTCGTTCCGTAAAGCTCTTTTGTTTATGACGAATGTGCATGTTGTGAATAATGACGTGTAATGACAGTAGTAAACGAATAAGCCACGGCTAACTACGTGCCAGCAGCCGCGGTAATACGTAGGTGGCGAGCGTTGTCCGGAATTATTGGGCGTAAAGAGTTCGTAGGCGGTTTGTTAAGTTAGATGTTAAATACTGAGGCTCAACCTCAGCACGGCATTTGATACTGGCAGACTTGAATGCGGTAGAGGTAAAGGGAATTCCTGGTGTAGCGGTGAAATGCGTAGATATCAGGAGGAACATCGGTGGTGTAAGCGCTTTACTGGGCCGTAATTGACG…	0	0	0	0	0	0	0	0	0	0	1	0	0	0	0	1
Otu57	Bacteria;Firmicutes	1	TGGGAAATCTTCCGCAATGGGCGAAAGCCTGACGGAGCAATGCCGCGTGAGTGAAGAAGGGATTCGTTCCGTAAAGCTCTTTTGTTTATGACGAATGTGCATGTTGTGAACAATGACGTGTAATGACGGTAGTAAACGAATAAGCCACGGCTAACTACGTGCCAGCAGCCGCGGTAATACGTAGGTGGCGAGCGTTGTCCGGAATTACTGGGTGTAAAGGGTGCGTAGGCGGCCCGGCAAGTCAGTTGTGAAACCCGATAGCTCAACTATCGGCTTGCAATTGAAACTGTCAGGCTAGAGTACAGGAGAGGAAAGCGGAATTCCTAGTGTAGCGGTGAAATGCGTAGATATTAGGAAGAACACCAGTGGCGAAGGCGGCTTTCTGGACTGAAACTGACG…	428	TGGGAAATCTTCCGCAATGGGCGAAAGCCTGACGGAGCAATGCCGCGTGAGTGAAGAAGGGATTCGTTCCGTAAAGCTCTTTTGTTTATGACGAATGTGCATGTTGTGAACAATGACGTGTAATGACGGTAGTAAACGAATAAGCCACGGCTAACTACGTGCCAGCAGCCGCGGTAATACGTAGGTGGCGAGCGTTGTCCGGAATTACTGGGTGTAAAGGGTGCGTAGGCGGCCCGGCAAGTCAGTTGTGAAACCCGATAGCTCAACTATCGGCTTGCAATTGAAACTGTCAGGCTAGAGTACAGGAGAGGAAAGCGGAATTCCTAGTGTAGCGGTGAAATGCGTAGATATTAGGAAGAACACCAGTGGCGAAGGCGGCTTTCTGGACTGAAACTGACG…	0	0	0	0	1	0	0	0	0	0	0	0	0	0	0	1
Otu58	Bacteria;Firmicutes;Clostridia;Clostridiales;Ruminococcaceae;Oscillibacter	1	TGGGGAATCTTCCGCAATGGGCGAGAGCCTGACGGAGCAATGCCGCGTGAGTGAAGAAGGAATTCGTTCCGTAAAGCTCTTTTGTTTATGACGAATGTGCTCATTGTGAATAATGATGAGTAATGACGGTAGTAAACGAATAAGCCACGGCTAACTACGTGCCAGCAGCCGCGGTAATACGTAGGTGGCAAGCGTTGTCCGGATTTACTGGGTGTAAAGGGCGTGCAGCCGGGCTGACAAGTCAGATGTGAAATCCCGCGGCTTAACCGCGGAACTGCATTTGAAACTGTCGGTCTTGAGTACCGGAGAGGTCATCGGAATTCCTTGTGTAGCGGTGAAATGCGTAGATATAAGGAAGAACACCAGTGGCGAAGGCGGATGACTGGACGGCAACTGACG…	428	TGGGGAATCTTCCGCAATGGGCGAGAGCCTGACGGAGCAATGCCGCGTGAGTGAAGAAGGAATTCGTTCCGTAAAGCTCTTTTGTTTATGACGAATGTGCTCATTGTGAATAATGATGAGTAATGACGGTAGTAAACGAATAAGCCACGGCTAACTACGTGCCAGCAGCCGCGGTAATACGTAGGTGGCAAGCGTTGTCCGGATTTACTGGGTGTAAAGGGCGTGCAGCCGGGCTGACAAGTCAGATGTGAAATCCCGCGGCTTAACCGCGGAACTGCATTTGAAACTGTCGGTCTTGAGTACCGGAGAGGTCATCGGAATTCCTTGTGTAGCGGTGAAATGCGTAGATATAAGGAAGAACACCAGTGGCGAAGGCGGATGACTGGACGGCAACTGACG…	0	0	0	0	0	0	0	0	0	1	0	0	0	0	0	1
Otu59	Bacteria;"Proteobacteria";Deltaproteobacteria;Desulfovibrionales;Desulfovibrionaceae;Lawsonia	1	GGGGAATATTGCGCAATGGGCGAAAGCCTGACGCAGCGACGCCGCGTGAGGGATGAAGGTCTTCGGATCGTAAACCTCTGTCAGCAGGGAAGAAATATCACTGTGTTAATCAGCAGTGGATCGACGGTACCTGCAAAGGAAGCACCGGCTAACCCCGTGCCAGCAGCCGCGGTTATACGGAGGGTGCGAGCGTTTATCGGAATTACTGGGCGTAAAGGGCTCGTAGGTGGTATGTCAAGTCAAGGGTGAAATCCCCGCGCTCAACGTGGGAACTGCCTTTTAAACTGGCACACTGGAGTGTGTGAGAGGAGAGTGGAATTCCAGGTGTAGGAGTGAAATCCGTAGATATCTGGAGGAATATCAGTGGCGAAGGCGACTATCTGGCACATAACTGACACT…	428	GTGGGGAATATTGCGCAATGGGCGAAAGCCTGACGCAGCGACGCCGCGTGAGGGATGAAGGTCTTCGGATCGTAAACCTCTGTCAGCAGGGAAGAAATTTCACTGTGCTAATCAGCAGTGGATTGACGGTACCTGCAAAGGAAGCACCGGCTAACTCCGTGCCAGCAGCCGCGGTAATACGGAGGGTGCGAGCGTTAATCGGAATTACTGGGCGTAAAGCGCTCGTAGGTGGTATGTCAAGTCAAGGGTGAAATCCCCGCGCTCAACGTGGGAAATGCCTTTTAAACTGGCACACTGGAGTGGGTGAGAGGATAGTGGAATTCCAGGTGTAGGAGTGAAATCCGTAGATATCTGGAGGAACATCAGTGGCGAAGGCGACTATCTGGCACATAACTGACA…	0	0	0	0	0	0	0	0	2	0	0	0	0	0	1	3
Otu60	Bacteria;Firmicutes;Clostridia;Clostridiales;Ruminococcaceae;Pseudoflavonifractor	1	TTAGGAATATTCGTCAATGGTGGAAACCCTGAACGAGCAATGCCGCGTGAGTGATGACGGTCCTCTGGATTGTAAAACTCTGTTGTTTAGGAAAAATTGTACAAGCAGGAAATGGTTTGTGCTTGATGGTACTATTCAAGAAAGCCACGGCTAACTACGTGCCAGCAGCCGCGGTAATACGTAGGTGGCGAGCGTTATCCGGCTTGATTGGGTGTCATGGGCGTGTAGGCGTGACTGCAAGTCAGATGTGAAAACTATGGGCTCAACCCATAGCCTGCATTTGAAACTGTAGTTCTGGAGTGCTGGAGATGCAATCGGAATGCCGTGTGTAGCGGTAAAATGCTTCGATATGCGTAGGAACACCAGTGGCGAAGGCGGATTGCTGGACTGTAACTGACG…	428	TTAGGAATATTCGTCAATGGTGGAAACCCTGAACGAGCAATGCCGCGTGAGTGATGACGGTCCTCTGGATTGTAAAACTCTGTTGTTTAGGAAAAATTGTACAAGCAGGAAATGGTTTGTGCTTGATGGTACTATTCAAGAAAGCCACGGCTAACTACGTGCCAGCAGCCGCGGTAATACGTAGGTGGCGAGCGTTATCCGGCTTGATTGGGTGTCATGGGCGTGTAGGCGTGACTGCAAGTCAGATGTGAAAACTATGGGCTCAACCCATAGCCTGCATTTGAAACTGTAGTTCTGGAGTGCTGGAGATGCAATCGGAATGCCGTGTGTAGCGGTAAAATGCTTCGATATGCGTAGGAACACCAGTGGCGAAGGCGGATTGCTGGACTGTAACTGACG…	0	0	0	1	0	0	0	0	0	0	0	0	0	0	0	1
Otu61	Bacteria;Firmicutes;Clostridia;Clostridiales;Peptococcaceae 1;Peptococcus	71	TGGGGAATCTTCCGCAATGGGCGAAAGCCTGACGGAGCAATGCCGCGTGAACGAAGAAGGCCTTCGGGTTGTAAAGTTCTGTCCTAGCCGAAGAGAGAGGAAGGGAGTAACTGCCCTGCCTAGGACGGTAGGCTAGGAGGAAGCCCCGGCTAACTACGTGCCAGCAGCCGCGGTAAAACGTAGGGGGCAAGCGTTGTCCGGAATCACTGGGCGTAAAGGGCGCGTAGGCGGCAATATAAGTCAGGTGTGAAAAGTGAGGGCTCAACCGTTAGAGTGCACCTGATACTGTATAGCTTGAGTATGGGAGAGGGAAGCGGAATTCCTAGTGTAGCGGTGAAATGCGTAGATATTAGGAAGAACACCAGTGGCGAAGGCGGCTTTCTGGCCCAAAACTGACGC…	428	TGGGGAATCTTCCGCAATGGGCGAAAGCCTGACGGAGCAATGCCGCGTGAACGAAGAAGGCCTTCGGGTTGTAAAGTTCTGTCCCAGCCGAAGAGAGAGGAAGGGAGTAACTGCCCTGCCTAGGACGGTAGGCTAGGAGGAAGCCCCGGCTAACTACGTGCCAGCAGCCGCGGTAAAACGTAGGGGGCAAGCGTTGTCCGGAATCACTGGGCGTAAAGGGCGCGTAGGCGGCAATATAAGTCAGGTGTGAAAAGTGAGGGCTCAACCGTTAGAGTGCACCTGATACTGTATAGCTTGAGTATGGGAGAGGGAAGCGGAATTCCTAGTGTAGCGGTGAAATGCGTAGATATTAGGAAGAACACCAGTGGCGAAGGCGGCTTTCTGGCCCAAAACTGACGC…	20	3	0	0	2	7	11	4	6	8	1	4	8	35	6	115
Otu62	Bacteria;Firmicutes;Clostridia;Clostridiales;Ruminococcaceae;Acetivibrio	1	TTAGGAATATTCGTCAATGGGGGAAACCCTGAACGAGCAATGCCGCGTGAGTGATGAAGGCCCTATGGGTTGTAAAACTCTGTTGTTAAGAAAGAATGGTAGAATTAGGAAATGAGTTCTACTTGACGGTACTTTTCAAGAAAGCCACGACTAACTACGTGCCAGCAGCCGCGGTAATACGTAGGTGGCAAGCGTTATCCGGATTTACTGGGTGTAAAGGGCGCGTAGGCGGGGATGCAAGTCAGATGTGAAATCTATGGGCTTAACGCATAAACTGCATTTGAAACTGTATCTCTTGAGTGCTGGAGAGGTAGATGGAATTCCTTGTGTAGCGGTGAAATGCGTAGATATAAGGAAGAACACCAGTGGCGAAGGCGATCTACTGGACAGTAACTGACG…	428	TTAGGAATATTCGTCAATGGGGGAAACCCTGAACGAGCAATGCCGCGTGAGTGATGAAGGCCCTATGGGTTGTAAAACTCTGTTGTTAAGAAAGAATGGTAGAATTAGGAAATGAGTTCTACTTGACGGTACTTTTCAAGAAAGCCACGACTAACTACGTGCCAGCAGCCGCGGTAATACGTAGGTGGCAAGCGTTATCCGGATTTACTGGGTGTAAAGGGCGCGTAGGCGGGGATGCAAGTCAGATGTGAAATCTATGGGCTTAACGCATAAACTGCATTTGAAACTGTATCTCTTGAGTGCTGGAGAGGTAGATGGAATTCCTTGTGTAGCGGTGAAATGCGTAGATATAAGGAAGAACACCAGTGGCGAAGGCGATCTACTGGACAGTAACTGACG…	0	0	0	0	0	0	0	0	0	0	0	0	0	1	0	1
Otu63	Bacteria;"Proteobacteria";Gammaproteobacteria;Pseudomonadales;Moraxellaceae;Acinetobacter	1	TGGGGAATATTGGACAATGGGGGGAACCCTGATCCAGCCATGCCGCGTGTGTGAAGAAGGCCTTTTGGTTGTAAAGCACTTTAAGCGAGGAGGAGGCTACCGAGATTGATACTCTTGGATAGTGGACGTTACTCGCAGAATAAGCACCGGCTAACTCTGTGCCAGCAGCCGCGGTAATACAGAGGGTGCAAGCGTTAATCGGATTTACTGGGCGTAAAGCGCGCGTAGGTGGCCAATTAAGTCAAATGTGAAATCCCCGAGCTTAACTGTGGAATTGCATTCGATACTGGTTGGCTAGAGTATGGGAGAGGATGGTAGAATTCCAGGTGTAGCGGTGAAATGCGTAGAGATCTGGAGGAATACCGATGGCGAAGGCAGCCATCTGGCCTAATACTGACA…	428	TGGGGAATATTGGACAATGGGGGGAACCCTGATCCAGCCATGCCGCGTGTGTGAAGAAGGCCTTTTGGTTGTAAAGCACTTTAAGCGAGGAGGAGGCTACCGAGATTGATACTCTTGGATAGTGGACGTTACTCGCAGAATAAGCACCGGCTAACTCTGTGCCAGCAGCCGCGGTAATACAGAGGGTGCAAGCGTTAATCGGATTTACTGGGCGTAAAGCGCGCGTAGGTGGCCAATTAAGTCAAATGTGAAATCCCCGAGCTTAACTGTGGAATTGCATTCGATACTGGTTGGCTAGAGTATGGGAGAGGATGGTAGAATTCCAGGTGTAGCGGTGAAATGCGTAGAGATCTGGAGGAATACCGATGGCGAAGGCAGCCATCTGGCCTAATACTGACA…	0	0	0	0	0	0	0	0	0	0	0	0	0	0	1	1
Otu64	Bacteria;"Proteobacteria";Gammaproteobacteria;Pseudomonadales;Moraxellaceae;Acinetobacter	1	TGGGGAATATTGGACAATGGGGGGAACCCTGATCCAGCCATGCCGCGTGTGTGAAGAAGGCCTTTTGGTTGTAAAGCACTTTAAGCGAGGAGGAGGCTACTCTAGTTAATACCTAGGGATAGTGGACGTTACTCGCAGAATAAGCACCGGCTAACTCTGTGCCAGCAGCCGCGGTAATACAGAGGGTGCAAGCGTTAATCGGATTTACTGGGCGTAAAGCGCGCGTAGGTGGCCAATTAAGTCAAATGTGAAATCCCCGAGCTTAACTTGGGAATTGCAGTCGATACTGGTTGGCTAGAGTATGGGAGAGGATGGTAGAATTCCAGGTGTAGCGGTGAAATGCGTAGAGATCTGGAGGAATACCGATGGCGAAGGCAGCCATCTGGCCTAATACTGACA…	428	TGGGGAATATTGGACAATGGGGGGAACCCTGATCCAGCCATGCCGCGTGTGTGAAGAAGGCCTTTTGGTTGTAAAGCACTTTAAGCGAGGAGGAGGCTACTCTAGTTAATACCTAGGGATAGTGGACGTTACTCGCAGAATAAGCACCGGCTAACTCTGTGCCAGCAGCCGCGGTAATACAGAGGGTGCAAGCGTTAATCGGATTTACTGGGCGTAAAGCGCGCGTAGGTGGCCAATTAAGTCAAATGTGAAATCCCCGAGCTTAACTTGGGAATTGCAGTCGATACTGGTTGGCTAGAGTATGGGAGAGGATGGTAGAATTCCAGGTGTAGCGGTGAAATGCGTAGAGATCTGGAGGAATACCGATGGCGAAGGCAGCCATCTGGCCTAATACTGACA…	0	0	0	0	0	0	1	0	0	2	0	0	0	0	1	4
Otu65	Bacteria;Firmicutes	1	TGGGGAATCTTCCGCAATGGGCGAAAGCCTGACGGAGCAATGCCGCGTGAGTGAAGAAGGGATTCGTTCCGTAAAGCTCTTTTGTTTATGACGAATGTGCATGTTGTGAATAATGACGTGTAATGACAGTACCTGTGGAGGAAGCCCCGGCAAACTACGTGCCAGCAGCCGCGGTAATACGTAGGGGGCGAGCGTTATCCGGATTTATTGGGTGTAAAGGGTGCGTAGACGGTTATGCAAGTTGGTTGTGAAATCCCGGAGCTCAACTTCGGAACTGCAACCAAAACTGTAAAACTTGAGTGCGGGAGAGGAAAGCGGAATTCCTAGTGTAGCGGTGAAATGCGTAGATATTAGGAGGAACACCAGTGGCGAAGGCGGCTTTCTGGACCGTAACTGACG…	428	TGGGGAATCTTCCGCAATGGGCGAAAGCCTGACGGAGCAATGCCGCGTGAGTGAAGAAGGGATTCGTTCCGTAAAGCTCTTTTGTTTATGACGAATGTGCATGTTGTGAATAATGACGTGTAATGACAGTACCTGTGGAGGAAGCCCCGGCAAACTACGTGCCAGCAGCCGCGGTAATACGTAGGGGGCGAGCGTTATCCGGATTTATTGGGTGTAAAGGGTGCGTAGACGGTTATGCAAGTTGGTTGTGAAATCCCGGAGCTCAACTTCGGAACTGCAACCAAAACTGTAAAACTTGAGTGCGGGAGAGGAAAGCGGAATTCCTAGTGTAGCGGTGAAATGCGTAGATATTAGGAGGAACACCAGTGGCGAAGGCGGCTTTCTGGACCGTAACTGACG…	0	0	0	0	0	0	0	0	0	0	1	0	0	0	0	1
Otu66	Bacteria;"Elusimicrobia";Elusimicrobia;Elusimicrobiales;Elusimicrobiaceae;Elusimicrobium	1	TAGGGAGTATTCGGCAATGGGGGGAACCCTGACCGAGCAACGCCGCGTGAATGAAGAAGGTTTTCGGACTGTAAAATTCTGTTATTGGGGACGAAAAGTAACTGGAGGAAATGCCAGTTAATTGACTGTACCCTTTGAGAAAGCCACGGCTAACTACGTGCCAGCAGCCGCGGTAATACGTAGGTGGCAAGCGTTATCCGGAATTACTAGGCGTAAAGCGCACGTAGGCGGAAATTTAAGTCTGTTGTGTAATCTCCGGGCTCAACCCGGAAACTGCAACGGAAACTGGGTTTCTTGAGTGAGGCAGAGGAAGACGGAATTCCTGGTGTAGCAGTGAAATGCGTAGATATCAGGAGGAACACCGGTGGCGAAGGCGGTCTTCTGGGCCTTTACTGACGC…	428	TAGGGAGTATTCGGCAATGGGGGGAACCCTGACCGAGCAACGCCGCGTGAATGAAGAAGGTTTTCGGACTGTAAAATTCTGTTATTGGGGACGAAAAGTAACTGGAGGAAATGCCAGTTAATTGACTGTACCCTTTGAGAAAGCCACGGCTAACTACGTGCCAGCAGCCGCGGTAATACGTAGGTGGCAAGCGTTATCCGGAATTACTAGGCGTAAAGCGCACGTAGGCGGAAATTTAAGTCTGTTGTGTAATCTCCGGGCTCAACCCGGAAACTGCAACGGAAACTGGGTTTCTTGAGTGAGGCAGAGGAAGACGGAATTCCTGGTGTAGCAGTGAAATGCGTAGATATCAGGAGGAACACCGGTGGCGAAGGCGGTCTTCTGGGCCTTTACTGACGC…	0	0	0	0	0	0	0	0	0	0	1	0	0	0	0	1
Otu67	Bacteria;"Proteobacteria";Betaproteobacteria;Burkholderiales;Sutterellaceae;Parasutterella	1	TAGGGAGTATTCGGTAATGGAGGGAACTCTGACCGAGCAACGCCGCGTGAATGACGAAGGTCTTCGGATTGTAAAATTCTGTTATATGGGAAGAAAGGCTATTAGAGTGGAAAGCTAATAGATTGACCGTACCATATGAAAAAGCCACGGCTAACTACGTGCCAGCAGCCGCGGTAATACGTAGGGTGCGAGCGTTAATCGGAATTACTGGGCGTAAAGCTGGCGCAGGCGGTTGGGTAAGACAGGTGTGAAATCCCCGAGCTTAACTTGGGAACTGCACTTGTGACCGCCTAACTAGAGTATGGCAGAGGGAGGTGGAATTCCAAGTGTAGCAGTGAAATGCGTAGATATTAGGAGGAACACCAGTGGCGAAGGCGGCTTACTGGACTGTAACTGACG…	428	TAGGGAGTATTCGGTAATGGAGGGAACTCTGACCGAGCAACGCCGCGTGAATGACGAAGGTCTTCGGATTGTAAAATTCTGTTATATGGGAAGAAAGGCTATTAGAGTGGAAAGCTAATAGATTGACCGTACCATATGAAAAAGCCACGGCTAACTACGTGCCAGCAGCCGCGGTAATACGTAGGGTGCGAGCGTTAATCGGAATTACTGGGCGTAAAGCTGGCGCAGGCGGTTGGGTAAGACAGGTGTGAAATCCCCGAGCTTAACTTGGGAACTGCACTTGTGACCGCCTAACTAGAGTATGGCAGAGGGAGGTGGAATTCCAAGTGTAGCAGTGAAATGCGTAGATATTAGGAGGAACACCAGTGGCGAAGGCGGCTTACTGGACTGTAACTGACG…	0	1	0	0	0	0	0	0	0	0	0	0	0	0	0	1
Otu68	Bacteria;Firmicutes	8	TTAGGAATATTCGTCAATGGGGGAAACCCTGAACGAGCAATGCCGCGTGAGTGATGAAGGTCCTTTGGATTGTAAAACTCTGTTGTATGGGAAGAATGACCAAACTAGGAAATGAGTTTGGAGTGACGGTACCATGCCAGAAAGCTCCGGCTAACTACGTGCCAGCAGCCGCGGTAATACGTAGGGAGCGAGCGTTATCCGGATTTATTGGGCGTAAAGGGTGCGTAGGCGGCTTGTTAAGTATGAAATTAAAGCCCGGGGCTTAACTCCGGTTCGTTTCATAAACTGGCAGGCTTGAGTATGGAAGAGGTAAACGGAATTTCTAGTGTAGCGGTGGAATGCGTAGATATTAGAAGGAACACCAGTGGCGAAGGCGGTTTACTGGGCCATTACTGACGC…	428	GTTAGGAATATTCGTCAATGGGGGAAACCCTGAACGAGCAATGCCGCGTGAGTGATGAAGGTCCTTTGGATTGTAAAACTCTGTTGTATGGGAAGAATGACCAAACTAGGAAATGAGTTTGGAGTGACGGTACCATGCCAGAAAGCTCCGGCTAACTACGTGCCAGCAGCCGCGGTAATACGTAGGGAGCGAGCGTTATCCGGATTTATTGGGCGTAAAGGGTGCGTAGGCGGCTTGTTAAGTATGAAATTAAAGCCCGGGGGTTAACTCCGGGTCGTTTCATAAACTGGCAGGCTTGAGTATGGAAGAGGTAAACGGAATTTCTAGTGTAGCGGTGGAATGCGTAGATATTAGAAGGAACACCAGTGGCGAAGGCGGTTTACTGGGCCATTACTGACG…	3	0	0	2	1	1	3	0	2	10	0	1	2	0	0	25
Otu69	Bacteria;Firmicutes;Clostridia;Clostridiales;Ruminococcaceae;Sporobacter	1	CCGCGGTAATACGTAGGTTGCAAGCGTTGTCCGGAATTACTGGGTGTAAAGGGCGTGTAGGCGGAGCTGCAAGTCAGATGTGAAATGTCATGGCTCAACCATGGAACTGCATTTGAAACTGTAGCCCTTGAGTATCGGAGAGGCAAGCGGAATTCCTAGTGTAGCGGTGAAATGCGTAGATATTAGGAGGAACACCAGTGGCGAAGGCGGCTTGCTGGACGACAACTGACGCTGAGGCGCGAAAGCGTGGG	428	TTAGGAATATTCGTCAATGGGGGAAACCCTGAACGAGCAATGCCGCGTGAGTGATGACGGTCCTCTGGATTGTAAAACTCTGTTGTTTAGGAAAAATTGTATAAGCAGGAAATGGTTTATGCTTGATGGTACTATTCAAGAAAGCCACGGCTAACTACGTGCCAGCAGCCGCGGTAATACGTAGGTTGCAAGCGTTGTCCGGAATTACTGGGTGTAAAGGGCGTGTAGGCGGAGCTGCAAGTCAGATGTGAAATGTCATGGCTCAACCATGGAACTGCATTTGAAACTGTAGCCCTTGAGTATCGGAGAGGCAAGCGGAATTCATAGTGTAGCGGTGAAATGCGTAGATATTAGGAGGAACACCAGTGGCGAAGGCGGCTTGCTGGACGACAACTGACG…	0	0	0	1	0	0	0	0	0	0	1	0	0	0	0	2
Otu70	Bacteria	2	TAGGAATATTCGTCAATGGGGGAAACCCTGAACGAGCAATGCCGCGTGAGTGATGAAGGTCTTACAGATTGTAAAACTCTGTTGTGAAGAAAGAAACCTTACCATAGGGAATGATGGTAAGCTGACGGTACTTCACCAGAAAGCCCCGGCTAACTACGTGCCAGCAGCCGCGGTAATACGTAGGGGGCGAGCGTTATCCGGATTTATTGGGCGTAAAGCGTGTGTAGGCGGTTTATTAAGTCTAAGATCAAAGCCCGAGGCTTAACCTCGGTTCGTCTTAGAAACTGGTAGACTTGAGTGTGGTAGAGGCAAGTGGAATTTCTAGTGTAGCGGTTAAATGCGTAGATATTAGAAGGAACACCAGTGGCGAAGGCGGCTTGCTGGGCCATTACTGACGCT…	428	GTTAGGAATATTCGTCAATGGGGGAAACCCTGAACGAGCAATGCCGCGTGAGTGATGAAGGTCTTACAGATTGTAAAACTCTGTTGTGAAGAAAGAAACCTTACCATAGGGAATGATGGTAAGCTGACGGTACTTCACCAGAAAGCCCCGGCTAACTACGTGCCAGCAGCCGCGGTAATACGTAGGGGGCGAGCGTTATCCGGATTTATTGGGCGTAAAGCGTGTGTAGGCGGTTTATTAAGTCTAAGATCAAAGCCCGAGGCTTAACCTCGGTTCGTCTTAGAAACTGGTAGACTTGAGTGTGGTAGAGGCAAGTGGAATTTCTAGTGTAGCGGTTAAATGCGTAGATATTAGAAGGAACACCAGGGGCGAAGGCGGCTTGCTGGGCCATTACTGACG…	0	0	0	0	0	0	5	0	0	0	0	2	0	0	0	7
Otu71	Bacteria;"Proteobacteria";Betaproteobacteria;Burkholderiales;Oxalobacteraceae;Oxalicibacterium	1	GTGGGGAATTTTGGACAATGGGGGCAACCCTGATCCAGCAATGCCGCGTGAGTGAAGAAGGCCTTCGGGTTGTAAAGCTCTTTTGTCAGGGAAGAAACGGTCCGGGCTAATATCCTGGGCTAATGACGGTACCTGAAGAATAAGCACCGGCTAACTACGTGCCAGCAGCCGCGGTAATACGTAGGGTGCAAGCGTTAATCGGAATTACTGGGCGTAAAGCGTGCGCAGGCGGTTGTGCAAGACAGATGTGAAATCCCCGGGCTTAACCTGGGAATTGCATTTGTGACTGCACGGGTAGAGTGTGTCAGAGGGGGGTAGAATTCCACGTGTAGCAGTGAAATGCGTAGAGATGTGGAGGAATACCGATGGCGAAGGCAGCCCCCTGGGATAACACTGACG…	428	GTGGGGAATTTTGGACAATGGGGGCAACCCTGATCCAGCAATGCCGCGTGAGTGAAGAAGGCCTTCGGGTTGTAAAGCTCTTTTGTCAGGGAAGAAACGGTCCGGGCTAATATCCTGGGCTAATGACGGTACCTGAAGAATAAGCACCGGCTAACTACGTGCCAGCAGCCGCGGTAATACGTAGGGTGCAAGCGTTAATCGGAATTACTGGGCGTAAAGCGTGCGCAGGCGGTTGTGCAAGACAGATGTGAAATCCCCGGGCTTAACCTGGGAATTGCATTTGTGACTGCACGGGTAGAGTGTGTCAGAGGGGGGTAGAATTCCACGTGTAGCAGTGAAATGCGTAGAGATGTGGAGGAATACCGATGGCGAAGGCAGCCCCCTGGGATAACACTGACG…	0	0	0	0	0	0	0	0	0	0	0	1	0	0	0	1
Otu72	Bacteria;"Proteobacteria";Deltaproteobacteria;Desulfovibrionales;Desulfohalobiaceae;Desulfonatronovibrio	6	TAGGGAATATTGCGCAATGAACGAAAGTTTGACGCAGCGACGCCGCGTGAGGGAAGAAGGTTTTCGGATCGTAAACCTCTGTCAAGAGGGAAGAAGTGTATGCGCTCTAATATAGCGTGTATTTGACGGTACCTCTGAAGGAAGCACCGGCTAACTCCGTGCCAGCAGCCGCGGTAATACGGAGGGTGCGAGCGTTAATCGGAATTACTGGGCGTAAAGCGCGCGTAGGCGGAAGCCTAAGTCAGGAGTGAAATCCCCGGGCTTAACGTGGGAATAGCTTTTGATACTGGGTTTCTTGAGTTCAGGAGAGGGTGGCGGAATTCCAGGTGTAGGAGTGAAATCCGTAGAGATCTGGAGGAACATCAGTGGCGAAGGCGGCCACCTGGACTGATACTGACG…	428	TAGGGAATATTGCGCAATGAACGAAAGTTTGACGCAGCGACGCCGCGTGAGGGAAGAAGGTTTTCGGATCGTAAACCTCTGTCAAGAGGGAAGAAGTGTATGCGCTCTAATATAGCGTGTATTTGACGGTACCTCTGAAGGAAGCACCGGCTAACTCCGTGCCAGCAGCCGCGGTAATACGGAGGGTGCGAGCGTTAATCGGAATTACTGGGCGTAAAGCGCGCGTAGGCGGAAGCCTAAGTCAGGAGTGAAATCCCCGGGCTTAACGTGGGAATAGCTTTTGATACTGGGTTTCTTGAGTTCAGGAGAGGGTGGCGGAATTCCAGGTGTAGGAGTGAAATCCGTAGAGATCTGGAGGAACATCAGTGGCGAAGGCGGCCACCTGGACTGATACTGACG…	1	0	0	0	0	0	0	0	0	2	0	0	0	1	3	7
Otu73	Bacteria;Firmicutes;Clostridia;Clostridiales	1	TTAGGAATATTCGTCAATGGGGGCAACCCTGAACGAGCAATGCCGCGTGAACGATGACGGTCCTCTGGATTGTAAAGTTCTGTTGTTTGGAAAGAATTGTACTGATAGGAAATGATCAGTGCTTGACGGTACCATTCAAGAAAGCCACGGCTAACTACGTGCCAGCAGCCGCGGTAATACGTAGGTGGCGAGCGTTATCCGGATTTACTGGGTGTAAAGGGCGCGTAGGCGGGGATGCAAGTCAGATGTGAAATCTATGGGCTTAACCCATAAACTGCATTTGAAACTGCATCTCTTGAGTGTCGGAGAGGTAGACGGAATTCCTAGTGTAGCGGTGAAATGCGTAGATATTAGGAGGAACACCAGTGGCGAAGGCGGTCTACTGGACGATAACTGACG…	428	TTAGGAATATTCGTCAATGGGGGCAACCCTGAACGAGCAATGCCGCGTGAACGATGACGGTCCTCTGGATTGTAAAGTTCTGTTGTTTGGAAAGAATTGTACTGATAGGAAATGATCAGTGCTTGACGGTACCATTCAAGAAAGCCACGGCTAACTACGTGCCAGCAGCCGCGGTAATACGTAGGTGGCGAGCGTTATCCGGATTTACTGGGTGTAAAGGGCGCGTAGGCGGGGATGCAAGTCAGATGTGAAATCTATGGGCTTAACCCATAAACTGCATTTGAAACTGCATCTCTTGAGTGTCGGAGAGGTAGACGGAATTCCTAGTGTAGCGGTGAAATGCGTAGATATTAGGAGGAACACCAGTGGCGAAGGCGGTCTACTGGACGATAACTGACG…	0	0	0	0	1	0	0	0	0	0	0	0	0	0	0	1
Otu74	Bacteria;"Elusimicrobia";Elusimicrobia;Elusimicrobiales;Elusimicrobiaceae;Elusimicrobium	1	TTAGGAATATTCGTCAATGGGGGAAACCCTGAACGAGCAATGCCGCGTGAAGGATGACGGTCCTATGGATTGTAAACTTCTGTTGTTAGGGAAGAACGACCTGTATAGGAAATGATACAGGAGTGACGGTACCTTTCAAGAAAGCTCCGGCTAACTACGTGCCAGCAGCCGCGGTAATACGTAGGTGGCAAGCGTTACTCGGAATTACTAGGCGTAAAGCGCGCGTAGGCGGAATGTTAAGTCTGTTGTGTAATCTCTGGGCTCAACCCAGAAACGGCAACGGAAACTGGCGTTCTTGAGTGAGGCAGAGGAGATCGGAATTCCTAGTGTAGCAGTGAAATGCGTAGATATTAGGAGGAACACCGGTGGCGAAGGCGGATCTCTGGGCCTTTACTGACG…	428	TTAGGAATATTCGTCAATGGGGGAAACCCTGAACGAGCAATGCCGCGTGAAGGATGACGGTCCTATGGATTGTAAACTTCTGTTGTTAGGGAAGAACGACCTGTATAGGAAATGATACAGGAGTGACGGTACCTTTCAAGAAAGCTCCGGCTAACTACGTGCCAGCAGCCGCGGTAATACGTAGGTGGCAAGCGTTACTCGGAATTACTAGGCGTAAAGCGCGCGTAGGCGGAATGTTAAGTCTGTTGTGTAATCTCTGGGCTCAACCCAGAAACGGCAACGGAAACTGGCGTTCTTGAGTGAGGCAGAGGAGATCGGAATTCCTAGTGTAGCAGTGAAATGCGTAGATATTAGGAGGAACACCGGTGGCGAAGGCGGATCTCTGGGCCTTTACTGACG…	0	0	0	0	0	0	0	0	0	0	1	0	0	0	0	1
Otu75	Bacteria;Firmicutes;Clostridia;Clostridiales;Ruminococcaceae;Sporobacter	1	TGGGGAATCTTCCGCAATGGGCGAAAGCCTGACGGAGCAATGCCGCGTGAGTGAAGAAGGGATTCGTTCCGTAAAGCTCTTTTGTTTATGACGAATGTGCATGTTGTGAACAATGACGTGTAATGACGGTAGTAAACGAATAAGCCACGGCTAACTACGTGCCAGCAGCCGCGGTAATACGTAGGTGGCGAGCGTTGTCCGGAATTATTGGGCGTAAAGAGCATGTAGCCGGGCTGACAAGTCAGATGTGAAAGGCGGGGGCTTAACCCCCGAGCTGCATTTGAAACTGTTGGTCTTGAGTATCGGAGAGGCAGGCGGAATTCCTAGTGTAGCGGTGAAATGCGTAGATATTAGGAGGAACACCAGTGGCGAAGGCGGCCTGCTGGACGACAACTGACG…	428	TGGGGAATCTTCCGCAATGGGCGAAAGCCTGACGGAGCAATGCCGCGTGAGTGAAGAAGGGATTCGTTCCGTAAAGCTCTTTTGTTTATGACGAATGTGCATGTTGTGAACAATGACGTGTAATGACGGTAGTAAACGAATAAGCCACGGCTAACTACGTGCCAGCAGCCGCGGTAATACGTAGGTGGCGAGCGTTGTCCGGAATTATTGGGCGTAAAGAGCATGTAGCCGGGCTGACAAGTCAGATGTGAAAGGCGGGGGCTTAACCCCCGAGCTGCATTTGAAACTGTTGGTCTTGAGTATCGGAGAGGCAGGCGGAATTCCTAGTGTAGCGGTGAAATGCGTAGATATTAGGAGGAACACCAGTGGCGAAGGCGGCCTGCTGGACGACAACTGACG…	0	0	0	0	0	0	0	0	0	0	0	0	1	0	0	1
Otu76	Bacteria;Firmicutes;Negativicutes;Selenomonadales;Acidaminococcaceae;Phascolarctobacterium	1	TGGGGAATCTTCCGCAATGGGCGAAAGCCTGACGGAGCAATGCCGCGTGAGTGAAGAAGGGATTCGTTCCGTAAAGCTCTTTTGTTTATGACGAATGTGCATGTTGTGAACAATGACGTGTAATGACGGTAGTAAACGAATAAGCCACGGCTAACTACGTGCCAGCAGCCGCGGTAATACGTAGGGTGCGAGCGTTAATCGGAATTACTGGGCGTAAAGCGCTCGTAGGTAGTGTGTCAAGTCAAGGGTGAAATCCCCGCGCTCAACGTGGGAACTGCCTTTGAAACTGGTATACTTGAGTGTGTGAGAGGATAGTGGAATTCCAGGTGTAGGAGTGAAATCCGTAGATATCTGGAAGAACATCAGTGGCGAAGGCGACTATCTGGCACATAACTGACA…	428	TGGGGAATCTTCCGCAATGGGCGAAAGCCTGACGGAGCAATGCCGCGTGAGTGAAGAAGGGATTCGTTCCGTAAAGCTCTTTTGTTTATGACGAATGTGCATGTTGTGAACAATGACGTGTAATGACGGTAGTAAACGAATAAGCCACGGCTAACTACGTGCCAGCAGCCGCGGTAATACGTAGGGTGCGAGCGTTAATCGGAATTACTGGGCGTAAAGCGCTCGTAGGTAGTGTGTCAAGTCAAGGGTGAAATCCCCGCGCTCAACGTGGGAACTGCCTTTGAAACTGGTATACTTGAGTGTGTGAGAGGATAGTGGAATTCCAGGTGTAGGAGTGAAATCCGTAGATATCTGGAAGAACATCAGTGGCGAAGGCGACTATCTGGCACATAACTGACA…	0	0	0	0	0	0	0	0	0	0	0	1	0	0	0	1
Otu77	Bacteria;"Acidobacteria";Acidobacteria_Gp7;Gp7	1	TGGGGAATTTTGCGCAATGGGCGAAAGCCTGACGCAGCAACGCCGCGTGGAGGATGAAGGTGCTCTGCATTGTAAACTCCTGTCGGCCGGGAAGAATCGGCGGGGTGCTAATCAGCCCCGTCTTGACTGTACCGGCAAGGGAAGCCCCGGCTAACTCCGTGCCAGCAGCCGCGGTAATACGGAGGGGGCAAGCGTTACTCGGAATTATTGGGCGTAAAGGGCGCGTAGGCGGTCTCGTGCGTCAGGGGTGAAATCCCCGGGCTTAACCCGGGACGTGCCTCTGATACGGCGAGACTTGAGTCCGGGAGAGGGGAGCAGAATTCCCAGTGTAGCGGTGAAATGCGTAGATATTGGGAGGAATACCAGTGGCGAAGGCGGCTCCCTGGACCGGTACTGACG…	428	TGGGGAATTTTGCGCAATGGGCGAAAGCCTGACGCAGCAACGCCGCGTGGAGGATGAAGGTGCTCTGCATTGTAAACTCCTGTCGGCCGGGAAGAATCGGCGGGGTGCTAATCAGCCCCGTCTTGACTGTACCGGCAAGGGAAGCCCCGGCTAACTCCGTGCCAGCAGCCGCGGTAATACGGAGGGGGCAAGCGTTACTCGGAATTATTGGGCGTAAAGGGCGCGTAGGCGGTCTCGTGCGTCAGGGGTGAAATCCCCGGGCTTAACCCGGGACGTGCCTCTGATACGGCGAGACTTGAGTCCGGGAGAGGGGAGCAGAATTCCCAGTGTAGCGGTGAAATGCGTAGATATTGGGAGGAATACCAGTGGCGAAGGCGGCTCCCTGGACCGGTACTGACG…	0	0	0	0	0	0	0	0	0	0	0	0	0	0	1	1
Otu78	Bacteria;"Proteobacteria";Gammaproteobacteria;"Enterobacteriales";Enterobacteriaceae;Citrobacter	7	TGGGGAATATTGCACAATGGGCGCAAGCCTGATGCAGCCATGCCGCGTGTATGAAGAAGGCCTTCGGGTTGTAAAGTACTTTCAGCGAGGAGGAAGGTGTTGTGGTTAATAACCACAGCAATTGACGTTACTCGCAGAAGAAGCACCGGCTAACTCCGTGCCAGCAGCCGCGGTAATACGGAGGGTGCAAGCGTTAATCGGAATTACTGGGCGTAAAGCGCACGCAGGCGGTCTGTCAAGTCGGATGTGAAATCCCCGGGCTCAACCTGGGAACTGCATCCGAAACTGGCAGGCTAGAGTCTTGTAGAGGGGGGTAGAATTCCAGGTGTAGCGGTGAAATGCGTAGAGATCTGGAGGAATACCGGTGGCGAAGGCGGCCCCCTGGACAAAGACTGACGC…	428	GTGGGGAATATTGCACAATGGGCGCAAGCCTGATGCAGCCATGCCGCGTGTATGAAGAAGGCCTTCGGGTTGTAAAGTACTTTCAGCGAGGAGGAAGGTGTTGTGGTTAATAACCACAGCAATTGACGTTACTCGCAGAAGAAGCACCGGCTAACTCCGTGCCAGCAGCCGCGGTAATACGGAGGGTGCAAGCGTTAATCGGAATTACTGGGCGTAAAGCGCACGCAGGCGGTCTGTCAAGTCGGATGTGGAATCCCCGTGCACAACCTGGGAACTGCATCCGAAACTGGCAGGCTAGGGTCTTGTAGAGGGGGGTAGAATTCCAGGTGGAGCGGTGAAATGCGTAGAGATCTGGAGGAATACCGGTGGCGAAGGCGGCCCCCTGGACAAAGACTGACG…	0	0	0	2	1	2	1	6	10	0	0	1	0	0	1	24
Otu79	Bacteria;Firmicutes	2	TGGGGAATCTTCCGCAATGGGCGAAAGCCTGACGAAGCAACGCCGCGTGAGTGAAGAAGGCCTTCGGGTCGTAAAGCTCTGTCTTTAGGGACGAACAACCGCTATGTGAATAATGTAGCGGTCTGACGGTACCTGAGGAGGAAGCTCCGGCTAACTACGTGCCAGCAGCCGCGGTAATACGTAGGGAGCGAGCGTTGTCCGGAATTACTGGGCGTAAAGGGCGTGTAGGCGGGGATTTAAGTAGGGTGTGAAAACTCCGGGCTCAACTTGGAGACTGCATCCTAAACTGGATCTCTTGAGGGCAGGAGAGGAAAGTGGAATTCCTAGTGTAGCGGTGAAATGCGTAGATATTAGGAGGAACACCAGTGGCGAAGGCGACTTTCTGGACTGTACCTGACG…	428	TGGGGAATCTTCCGCAATGGGCGAAAGCCTGACGAAGCAACGCCGCGTGAGTGAAGAAGGCCTTCGGGTCGTAAAGCTCTGTCTTTAGGGACGAACAACCGCTATGTGAATAATGTAGCGGTCTGACGGTACCTGAGGAGGAAGCTCCGGCTAACTACGTGCCAGCAGCCGCGGTAATACGTAGGGAGCGAGCGTTGTCCGGAATTACTGGGCGTAAAGGGCGTGTAGGCGGGGATTTAAGTAGGGTGTGAAAACTCCGGGCTCAACTTGGAGACTGCATCCTAAACTGGATCTCTTGAGGGCAGGAGAGGAAAGTGGAATTCCTAGTGTAGCGGTGAAATGCGTAGATATTAGGAGGAACACCAGTGGCGAAGGCGACTTTCTGGACTGTACCTGACG…	0	0	0	0	0	0	0	0	0	0	0	0	0	0	2	2
Otu80	Bacteria	1	GCTAAGGATATTCCGCAACGGGCGGAAGCCCGGCGGAGCGACGCCGCGTGGACGAGGAAGGCCGGAAGGTTGCAGAGTCCTTTTGCGGGGGAAGAAGGACGCGCGGAGGGAATGCCGCGCGGGCGACCGTACCCCGCGAATAAGGGGCGGCTAATTACGTGCCAGCAGCCGCGGTAACACGTAAGCCCCGAGCGTTGTTCGGAATCATTGGGCGTAAAGGGCGCGTAGGCGGCCGCTCAAGCCCGGAGTGAAAGGCGGGGGCGCAGCCCCCGGACGTCGCCAGGAACTGGGCGGCTGGAGTCGCCGTGGGGGAGCCGGAATTCCTAGTGTAGCGGTGAAATGCGTAGATATTAGGAAGAACACCAGTGGCGAAGGCGGGTTACTGGACGACAACTGACG…	428	GCTAAGGATATTCCGCAACGGGCGGAAGCCCGGCGGAGCGACGCCGCGTGGACGAGGAAGGCCGGAAGGTTGCAGAGTCCTTTTGCGGGGGAAGAAGGACGCGCGGAGGGAATGCCGCGCGGGCGACCGTACCCCGCGAATAAGGGGCGGCTAATTACGTGCCAGCAGCCGCGGTAACACGTAAGCCCCGAGCGTTGTTCGGAATCATTGGGCGTAAAGGGCGCGTAGGCGGCCGCTCAAGCCCGGAGTGAAAGGCGGGGGCGCAGCCCCCGGACGTCGCCAGGAACTGGGCGGCTGGAGTCGCCGTGGGGGAGCCGGAATTCCTAGTGTAGCGGTGAAATGCGTAGATATTAGGAAGAACACCAGTGGCGAAGGCGGGTTACTGGACGACAACTGACG…	0	0	0	0	0	0	0	0	0	0	0	0	0	0	1	1
Otu81	Bacteria;Firmicutes	1	TGGGGAATTTTCCGCAATGGGCGAAAGCCTGACGGAGCAACGCCGCGTGAGTGAAGAAGGCCTTCGGGTCGTAAAGCTCTGTCTTTGGGGAAGAACATCTTATATGTGAATAATGTATAAGACTGACGGTACCCGAGGAGGAAGCTCCGGCTAACTACGTGCCAGCAGCCGCGGTAATACGTAGGGAGCGAGCGTTGTCCGGAATTACTGGGCGTAAAGGGCGCGTAGGCGGGGTTTTAAGTAGGGTGTGAAAACTATAGGCTCAAACTGGAGAATGGAGTTTAAACTGGGACTCTTGAGGGCAGGAGAGGAAAGTGGAATTCCTAGTGTAGCGGTGAAATGCGTAGATATTAGGAGGAACACCAGTGGCGAAGGCGACTTTCTGGACTGTACCTGACG…	428	TGGGGAATTTTCCGCAATGGGCGAAAGCCTGACGGAGCAACGCCGCGTGAGTGAAGAAGGCCTTCGGGTCGTAAAGCTCTGTCTTTGGGGAAGAACATCTTATATGTGAATAATGTATAAGACTGACGGTACCCGAGGAGGAAGCTCCGGCTAACTACGTGCCAGCAGCCGCGGTAATACGTAGGGAGCGAGCGTTGTCCGGAATTACTGGGCGTAAAGGGCGCGTAGGCGGGGTTTTAAGTAGGGTGTGAAAACTATAGGCTCAAACTGGAGAATGGAGTTTAAACTGGGACTCTTGAGGGCAGGAGAGGAAAGTGGAATTCCTAGTGTAGCGGTGAAATGCGTAGATATTAGGAGGAACACCAGTGGCGAAGGCGACTTTCTGGACTGTACCTGACG…	0	0	0	0	1	1	1	1	0	0	0	0	0	0	1	5
Otu82	Bacteria;Firmicutes	1	TGGGGAATCTTCCGCAATGGGCGAAAGCCTGACGGAGCAATGCCGCGTGAGTGAAGAAGGAATTCGTTCCGTAAAGCTCTTTTGTTTATGACGAATGTGCTAACTGTGAATAATGGTTAGTAATGACGGCAGTAAACGAATAAGCCACGGCTAACTACGTGCCAGCAGCCGCGGTAATACGTAGGTGGCGAGCGTTATCCGGATTTACTGGGTGTAAAGGGAGCGTAGACGGTTATGTAAGTCTGGAGTGAAAGCCCGGGGCCCAACCCCGGGACTGCTTTGGAAACTGTGTAACTAGAGTACAGGAGGGGCAGGCGGAATTCCTGGTGTAGCGGTGAAATGCGTAGATATACGGAGGAACACCAGTGGCGAAGGCGGCCTGCTGGACAATAACTGACG…	428	TGGGGAATCTTCCGCAATGGGCGAAAGCCTGACGGAGCAATGCCGCGTGAGTGAAGAAGGAATTCGTTCCGTAAAGCTCTTTTGTTTATGACGAATGTGCTAACTGTGAATAATGGTTAGTAATGACGGCAGTAAACGAATAAGCCACGGCTAACTACGTGCCAGCAGCCGCGGTAATACGTAGGTGGCGAGCGTTATCCGGATTTACTGGGTGTAAAGGGAGCGTAGACGGTTATGTAAGTCTGGAGTGAAAGCCCGGGGCCCAACCCCGGGACTGCTTTGGAAACTGTGTAACTAGAGTACAGGAGGGGCAGGCGGAATTCCTGGTGTAGCGGTGAAATGCGTAGATATACGGAGGAACACCAGTGGCGAAGGCGGCCTGCTGGACAATAACTGACG…	0	0	0	0	0	0	0	0	0	1	0	0	0	0	0	1
Otu83	Bacteria;Firmicutes;Clostridia;Clostridiales;Peptococcaceae 1;Peptococcus	1	TGGGGAATCTTCCGCAATGGGCGAAAGCCTGACGGAGCAATGCCGCGTGAGTGAAGAAGGCCTTCGGGTTGTAAAACTCTGTCCTTATCGAAGAGAGGTAGATATGTGAACAATGTATTTATAGGACGGTAGATAAGGAGGAAGCCCCGGCTAACTACGGGCCAGCAGCCGCGGTAATCCGTAGGGGGCGAGCGTTGTCCGGAATCACCGGGCGTAAAGGGCGCGTGGGCGGTTTGATAAGTCAGTGGTGAAAACTGAGGGCTCAACCCTCAGCCTGCCACTGATACTGTTAGACTTGAGTAGTGAACAGGAGAATGGAATTCCTAGTGTAGCGTTGAAATGCGTAGAAATTAGGAGGAACTCCAGTGGCGAAGGCGATTCTCTAGGCCAAGACGGACG…	428	TGGGGAATCTTCCGCAATGGGCGAAAGCCTGACGGAGCAATGCCGCGTGAGTGAAGAAGGCCTTCGGGTTGTAAAACTCTGTCCTTATCGAAGAGAGGTAGATATGTGAACAATGTATTTATAGGACGGTAGATAAGGAGGAAGCCCCGGCTAACTACGGGCCAGCAGCCGCGGTAATCCGTAGGGGGCGAGCGTTGTCCGGAATCACCGGGCGTAAAGGGCGCGTGGGCGGTTTGATAAGTCAGTGGTGAAAACTGAGGGCTCAACCCTCAGCCTGCCACTGATACTGTTAGACTTGAGTAGTGAACAGGAGAATGGAATTCCTAGTGTAGCGTTGAAATGCGTAGAAATTAGGAGGAACTCCAGTGGCGAAGGCGATTCTCTAGGCCAAGACGGACG…	0	0	0	0	0	0	0	0	0	0	0	0	1	0	0	1
Otu84	Bacteria;Firmicutes;Negativicutes;Selenomonadales;Acidaminococcaceae;Phascolarctobacterium	1	TGGGGAATCTTCCGCAATGGGCGAAAGCCTGACGGAGCAATGCCGCGTGAGTGAAGAAGGAATTCGTTCCGTAAAGCTCTTTTGTTTATGACGAATGTGCTGATTGTGAATAATGATTAGTAATGACGGTAGTAAACGAATAAGCCACGGCTAACTACGTGCCAGCAGCCGCGGTAATACGTAGGTGGCGAGCGTTGTCCGGAATTATTGGGCGTAAAGAGCATGTAGGCGGTTTTTCAAGTCAGAAGTGAAATCCATGGGCTTAACCCATGAACTGCTTTTGAAACTGGAAGACTTAAGTGAAGGAGAGGTAGGCGGAATTCCCGGTGTAGGGGTGAAATGCGTAGAGATCGGGAGGAACACCAGTGGCGAAGGCGGCCTACTGGGCTTTAACTGACG…	428	TGGGGAATCTTCCGCAATGGGCGAAAGCCTGACGGAGCAATGCCGCGTGAGTGAAGAAGGAATTCGTTCCGTAAAGCTCTTTTGTTTATGACGAATGTGCTGATTGTGAATAATGATTAGTAATGACGGTAGTAAACGAATAAGCCACGGCTAACTACGTGCCAGCAGCCGCGGTAATACGTAGGTGGCGAGCGTTGTCCGGAATTATTGGGCGTAAAGAGCATGTAGGCGGTTTTTCAAGTCAGAAGTGAAATCCATGGGCTTAACCCATGAACTGCTTTTGAAACTGGAAGACTTAAGTGAAGGAGAGGTAGGCGGAATTCCCGGTGTAGGGGTGAAATGCGTAGAGATCGGGAGGAACACCAGTGGCGAAGGCGGCCTACTGGGCTTTAACTGACG…	0	0	0	1	0	0	0	0	0	0	0	0	0	0	0	1
Otu85	Bacteria;"Proteobacteria";Deltaproteobacteria;Desulfovibrionales;Desulfovibrionaceae;Bilophila	1	GTGGGGAATATTGCGCAATGGGCGAAAGCCTGACGCAGCGACGCCGCGTGAGGGATGAAGGTCTTCGGATCGTAAACCTCTGTCAGCAGGGAAGAAATTTTATTGTGCTAATCAGCAGTAAATTGACGGTACCTGCAAAGGAAGCACCGGCTAACTCCGTGCCAGCAGCCGCGGTAATACGGAGGGTGCGAGCGTTAATCGGAATTACTGGGCGTAAAGCGCTCGTAGGTAGTGTGTCAAGTCAAGGGTGAAATCCCCGTGCGCAACAGTGTAACTGCCTTTGAAACTGGTATACTTGAGTGTGTGAGAGGATAGTGGAATTCCAGGTGTAGGAGTGAAATCCGTAGATATCTGGAAGAACATCAGTGGCGAAGGCGACTATCTGGCACATAACTGACA…	428	GTGGGGAATATTGCGCAATGGGCGAAAGCCTGACGCAGCGACGCCGCGTGAGGGATGAAGGTCTTCGGATCGTAAACCTCTGTCAGCAGGGAAGAAATTTTATTGTGCTAATCAGCAGTAAATTGACGGTACCTGCAAAGGAAGCACCGGCTAACTCCGTGCCAGCAGCCGCGGTAATACGGAGGGTGCGAGCGTTAATCGGAATTACTGGGCGTAAAGCGCTCGTAGGTAGTGTGTCAAGTCAAGGGTGAAATCCCCGTGCGCAACAGTGTAACTGCCTTTGAAACTGGTATACTTGAGTGTGTGAGAGGATAGTGGAATTCCAGGTGTAGGAGTGAAATCCGTAGATATCTGGAAGAACATCAGTGGCGAAGGCGACTATCTGGCACATAACTGACA…	0	0	0	0	0	0	0	0	0	1	1	0	0	0	0	2
Otu86	Bacteria;Firmicutes;Negativicutes;Selenomonadales;Acidaminococcaceae;Phascolarctobacterium	1	TGGGGAATCTTCCGCAATGGGCGAAAGCCTGACGGAGCAATGCCGCGTGAGTGAAGAAGGGATTCGTTCCGTAAAGCTCTTTTGTTTATGACGAATGTGCATGTTGTGAACAATGACGTGTAATGACGGTAGTAAACGAATAAGCCACGGCTAATTACGTGCCAGCAGCCGCGGTAATACGTAGGTGGCGAGCGTTGTCCGGAATTATTGGGCGTAAAGAGCATGTAGGCGGTTTTGCAAGCCCGGTGTGAAATGGCGGGGCTCAACCCCGGAACTGCACTGGGAACTGCATGACTTGAGTCAGCGAAGGGGAACCGGAATTCCAGGTGTAGGGGTGAAATCTGTAGATATCTGGAAGAACACCGGCAGCGAAGGCGGGTTTCCGGCGCATGACTGACG…	428	TGGGGAATCTTCCGCAATGGGCGAAAGCCTGACGGAGCAATGCCGCGTGAGTGAAGAAGGGATTCGTTCCGTAAAGCTCTTTTGTTTATGACGAATGTGCATGTTGTGAACAATGACGTGTAATGACGGTAGTAAACGAATAAGCCACGGCTAATTACGTGCCAGCAGCCGCGGTAATACGTAGGTGGCGAGCGTTGTCCGGAATTATTGGGCGTAAAGAGCATGTAGGCGGTTTTGCAAGCCCGGTGTGAAATGGCGGGGCTCAACCCCGGAACTGCACTGGGAACTGCATGACTTGAGTCAGCGAAGGGGAACCGGAATTCCAGGTGTAGGGGTGAAATCTGTAGATATCTGGAAGAACACCGGCAGCGAAGGCGGGTTTCCGGCGCATGACTGACG…	0	0	0	0	0	0	0	0	0	0	0	0	0	1	0	1
Otu87	Bacteria;"Bacteroidetes";"Bacteroidia";"Bacteroidales";"Porphyromonadaceae";Barnesiella	1	CGAGGAATATTGGTCAATGGGCGTGAGCCTGAACCAGCCAAGTCGCGTGAGGGAAGACGGTACTAAGTATTGTAAACCTCTGTCAGCAGGGAAGAATGTTATGTGTGCTAATCAGCATGTAATTGACGGTACCTGCAAAGGAAGCACCGGCTAACTCCGTGCCAGCAGCCGCGGTAATACGGAGGATGCGAGCGTTATCCGGATTCATTGGGTTTAAAGGGTGCGTAGGTTGCTTGTTAAGTCAGCGGTGAAAGTCAGTGGCTCAACCATTGAACTGCCGTTGAAACTGGGGAGCTTGAGTACGTACGGGGCAGGCGGAATGCGTGGTGTAGCGGTGAAATGCATAGATATCACGCAGAACCCCGATCGCGAAGGCAGCCTGCCAGGCCGTGACTGACA…	428	CGAGGAATATTGGTCAATGGGCGTGAGCCTGAACCAGCCAAGTCGCGTGAGGGAAGACGGTACTAAGTATTGTAAACCTCTGTCAGCAGGGAAGAATGTTATGTGTGCTAATCAGCATGTAATTGACGGTACCTGCAAAGGAAGCACCGGCTAACTCCGTGCCAGCAGCCGCGGTAATACGGAGGATGCGAGCGTTATCCGGATTCATTGGGTTTAAAGGGTGCGTAGGTTGCTTGTTAAGTCAGCGGTGAAAGTCAGTGGCTCAACCATTGAACTGCCGTTGAAACTGGGGAGCTTGAGTACGTACGGGGCAGGCGGAATGCGTGGTGTAGCGGTGAAATGCATAGATATCACGCAGAACCCCGATCGCGAAGGCAGCCTGCCAGGCCGTGACTGACA…	0	0	0	0	0	0	0	0	0	0	0	0	0	1	0	1
Otu88	Bacteria	1	TCGAGAATCTTTTGCAATGCCCGAAAGGGTGACAATGCGACGCCGCGTGTGCGATGAAGGCCTTCGGGTCGTAAAGCACTGTCAGCTGGGAGGAATCTCTGGAGTCTTAACAAGATTGCAGGGCGACAGTACCAGCAGAGGAAGCCACGGCTAACTCCGTGCCAGCAGCCGCGGTAATACGGAGGTGGCAGGCGTTACTCGGATTGATTGGGTGTAAAGGGTGCGTAGGCGGTGAGTTAAGTCGAACGTGAAATCCCATGGCTCAACCATGGAACTGCGTTTGATACTGACTTGCTTGAGTGACAGAGAGGTAGATGGAATTCCCGGTGTAACAGTGAAATGTGTAGATATCGGGAGGAACACCAGTGGCGAAGGCGTTCTACTGGCTGTCCACTGACG…	428	TCGAGAATCTTTTGCAATGCCCGAAAGGGTGACAATGCGACGCCGCGTGTGCGATGAAGGCCTTCGGGTCGTAAAGCACTGTCAGCTGGGAGGAATCTCTGGAGTCTTAACAAGATTGCAGGGCGACAGTACCAGCAGAGGAAGCCACGGCTAACTCCGTGCCAGCAGCCGCGGTAATACGGAGGTGGCAGGCGTTACTCGGATTGATTGGGTGTAAAGGGTGCGTAGGCGGTGAGTTAAGTCGAACGTGAAATCCCATGGCTCAACCATGGAACTGCGTTTGATACTGACTTGCTTGAGTGACAGAGAGGTAGATGGAATTCCCGGTGTAACAGTGAAATGTGTAGATATCGGGAGGAACACCAGTGGCGAAGGCGTTCTACTGGCTGTCCACTGACG…	0	0	0	0	0	0	0	0	0	0	1	0	0	0	0	1
Otu89	Bacteria;"Proteobacteria";Betaproteobacteria;Burkholderiales	1	TGGGGAATTTTGGACAATGGGCGCAAGCCTGATCCAGCCATGCCGCGTGCGGGAAGAAGGCCTTCGGGTTGTAAACCGCTTTTGGCAGGAACGAAACGGCGACCTCTAATACGGGTCGTTAATGACGGTACCTGCAGAATAAGCACCGGCTAACTACGTGCCAGCAGCCGCGGTAATACGTAGGGTGCAAGCGTTAATCGGAATTACTGGGCGTAAAGCGTACGCAGGCGGCTTTGCAAGACAGGTGTGAAATCCCCGGGCCTAACCTGGGAACTGCATTTGTGGCTGCATGGCTAGAGTCTGTCAGAGGGGGGGTGGAATTCCACGTGTAGCAGTGAAATGCGTAGAGATGTGGAAGAACACCGATGGCGAAGGCAGCCCCCTGGGATGAGACTGACG…	428	TGGGGAATTTTGGACAATGGGCGCAAGCCTGATCCAGCCATGCCGCGTGCGGGAAGAAGGCCTTCGGGTTGTAAACCGCTTTTGGCAGGAACGAAACGGCGACCTCTAATACGGGTCGTTAATGACGGTACCTGCAGAATAAGCACCGGCTAACTACGTGCCAGCAGCCGCGGTAATACGTAGGGTGCAAGCGTTAATCGGAATTACTGGGCGTAAAGCGTACGCAGGCGGCTTTGCAAGACAGGTGTGAAATCCCCGGGCCTAACCTGGGAACTGCATTTGTGGCTGCATGGCTAGAGTCTGTCAGAGGGGGGGTGGAATTCCACGTGTAGCAGTGAAATGCGTAGAGATGTGGAAGAACACCGATGGCGAAGGCAGCCCCCTGGGATGAGACTGACG…	0	0	0	0	0	0	0	0	0	0	1	0	0	0	0	1
Otu90	Bacteria;Firmicutes;Clostridia;Clostridiales;Ruminococcaceae;Sporobacter	1	TTAGGAATATTCGTCAATGGGGGAAACCCTGAACGAGCAATGCCGCGTGAGTGATGACGGCCCTATGGGTTGTAAAACTCTGTTGTTTGGAAAGAATTGTAAGGATAGGAAATGATCTTTACTTGACGGTACCATTCAAGAGAGCCACGGCTAACTACGTGCCAGCAGCCGCGGTAATACGTAGGGAGCAAGCGTTGTCCGGATTTACTGGGTGTAAAGGGTGCGTAGGCGGAGGTGCAAGTTGGGAGTGAAATCTATGGGCTTAACCCATAAACTGCTCTCAAAACTGTGCCCCTTGAGTATCGGAGAGGCAAGCGGAATTCCTAGTGTAGCGGTGAAATGCGTAGATATTAGGAGGAACACCAGTGGCGAAGGCGGCTTGCTGGACGACAACTGACG…	428	TTAGGAATATTCGTCAATGGGGGAAACCCTGAACGAGCAATGCCGCGTGAGTGATGACGGCCCTATGGGTTGTAAAACTCTGTTGTTTGGAAAGAATTGTAAGGATAGGAAATGATCTTTACTTGACGGTACCATTCAAGAGAGCCACGGCTAACTACGTGCCAGCAGCCGCGGTAATACGTAGGGAGCAAGCGTTGTCCGGATTTACTGGGTGTAAAGGGTGCGTAGGCGGAGGTGCAAGTTGGGAGTGAAATCTATGGGCTTAACCCATAAACTGCTCTCAAAACTGTGCCCCTTGAGTATCGGAGAGGCAAGCGGAATTCCTAGTGTAGCGGTGAAATGCGTAGATATTAGGAGGAACACCAGTGGCGAAGGCGGCTTGCTGGACGACAACTGACG…	0	0	0	0	1	0	0	0	0	0	0	0	0	0	0	1
Otu91	Bacteria;"Proteobacteria";Deltaproteobacteria;Desulfovibrionales;Desulfovibrionaceae;Desulfovibrio	20	TGGGGAATATTGCGCAATGGGCGAAAGCCTGACGCAGCGACGCCGCGTGAGGGATGAAGGTTTTCGGATCGTAAACCTCTGTCAGAAGGGAAGAAGTTATGCCGTCCTAATCAGCGGTATATTGACGGTACCTTCAAAGGAAGCACCGGCTAACTCCGTGCCAGCAGCCGCGGTAATACGGAGGGTGCAAGCGTTAATCGGAATTACTGGGCGTAAAGCGCACGTAGGCTGTATGTCAAGTCAAGGGTGAAATCCCACGGCTCAACCGTGGAACTGCCTTTGAAACTGGCAAACTGGAGTATGTGAGAGGATGGCGGAATTCCTGGTGTAGGAGTGAAATCCGTAGATATCAGGAGGAACATCAGTGGCGAAGGCGGCCATCTGGCACATAACTGACGC…	428	TGGGGAATATTGCGCAATGGGCAAAAGCCTGACGCAGCGACGCCGCGTGAGGGATGAAGGTTTTCGGATCGTAAACCTCTGTCAGAAGGGAAGAAGTTATGCCGTTCTAATCAGCGGCATATTGACGGTACCTTCAAAGGAAGCACCGGCTAACTCCGTGCCAGCAGCCGCGGTAATACGGAGGGTGCGAGCGTTAATCGGAATTACTGGGCGTAAAGCGCACGTAGGCTGTATGTCAAGTCAAGGGTGAAATCCCACGGCTCAACCGTGGAACTGCCTTTGAAACTGGCAAACTGGAGTATGTGAGAGGATGGCGGAATTCCTGGTGTAGGAGTGAAATCCGTAGATATCAGGAGGAACATCAGTGGCGAAGGCGGCCATCTGGCACATAACTGACGC…	11	5	1	2	0	2	0	2	1	15	1	0	1	8	18	67
Otu92	Bacteria;"Thermodesulfobacteria";Thermodesulfobacteria;Thermodesulfobacteriales;Thermodesulfobacteriaceae;Caldimicrobium	1	TGAGGAATTTTGGGCAATGGGCGAAAGCCTGACCCAGCGACGCCGCGTGGAGGATGAAGGCCTTCGGGTCGTAAACTCCTGTTCTGGGGGAAGAAAACGGGATGCGTGAAGAATTCATCCCGCTGACGGTACCCCAGGAGAAAGCTCCGGCTAATTACGTGCCAGCAGCCGCGGTAATACGTAAGGAGCAAGCGTTGTCCGGAATTACTGGGCGTAAAGCGCGTGTAGGAGGCGCTACAAGTTGGATGTGAAAGCTCCCGGCTTAACTGGGGAGGGTCGCGGGAAACCGACCGGCTTGAGGACAGAAAAGGAAAGTGGAATTCCCGGTGTAGCGGTGAAATGCGTAGATATCGGGAGGAACACCAGTGGTGAAGACGGCTTTCTGGTCTGTTACTGACG…	428	TGAGGAATTTTGGGCAATGGGCGAAAGCCTGACCCAGCGACGCCGCGTGGAGGATGAAGGCCTTCGGGTCGTAAACTCCTGTTCTGGGGGAAGAAAACGGGATGCGTGAAGAATTCATCCCGCTGACGGTACCCCAGGAGAAAGCTCCGGCTAATTACGTGCCAGCAGCCGCGGTAATACGTAAGGAGCAAGCGTTGTCCGGAATTACTGGGCGTAAAGCGCGTGTAGGAGGCGCTACAAGTTGGATGTGAAAGCTCCCGGCTTAACTGGGGAGGGTCGCGGGAAACCGACCGGCTTGAGGACAGAAAAGGAAAGTGGAATTCCCGGTGTAGCGGTGAAATGCGTAGATATCGGGAGGAACACCAGTGGTGAAGACGGCTTTCTGGTCTGTTACTGACG…	1	0	0	0	0	0	0	0	0	0	0	0	0	0	0	1
Otu93	Bacteria;Firmicutes;Clostridia;Clostridiales;Ruminococcaceae;Faecalibacterium	1	TTAGGAATATTCGTCAATGGGGGAAACCCTGAACGAGCAATGCCGCGTGAGTGATGAAGGCCCTATGGGTTGTAAAACTCTGTTGTTGAGAAAGAATGGTAAGATTAGGAAATGAGTCTTACTTGACGGTACTCTTCAAGAAAGCCACGGCTAACTACGTGCCAGCAGCCGCGGTAATACGTAGGTGGCGAGCGTTATCCGGATTTATTGGGTGTAAAGGGTGCGTAGGCGGCTCGGCAAGTCAGAAGTGAAATCCATGGGCTTAACCCATGAACTGCTTTTGAAACTGTTGAACTGGAGTGGAGCAGAGGCAGGCGGAATTCCCGGTGTAGCGGGGAAATGCGTAGAGATAGGGAGGAACACCAGTGGCGAAGGCGGCCTGCTGGGCTCTAACTGACG…	428	TTAGGAATATTCGTCAATGGGGGAAACCCTGAACGAGCAATGCCGCGTGAGTGATGAAGGCCCTATGGGTTGTAAAACTCTGTTGTTGAGAAAGAATGGTAAGATTAGGAAATGAGTCTTACTTGACGGTACTCTTCAAGAAAGCCACGGCTAACTACGTGCCAGCAGCCGCGGTAATACGTAGGTGGCGAGCGTTATCCGGATTTATTGGGTGTAAAGGGTGCGTAGGCGGCTCGGCAAGTCAGAAGTGAAATCCATGGGCTTAACCCATGAACTGCTTTTGAAACTGTTGAACTGGAGTGGAGCAGAGGCAGGCGGAATTCCCGGTGTAGCGGGGAAATGCGTAGAGATAGGGAGGAACACCAGTGGCGAAGGCGGCCTGCTGGGCTCTAACTGACG…	0	0	0	1	0	0	0	0	0	0	0	0	0	0	0	1
Otu94	Bacteria;Firmicutes;Clostridia;Clostridiales;Lachnospiraceae;Robinsoniella	1	TTAGGAATATTCGTCAATGGGGGAAACCCTGAACGAGCAATGCCGCGTGAGTGAAGACGGTCCTCTGGATTGTAAAACTCTGTTGTTTAGGAAAAACTGTACAAACAGGAAATGGTTTGTGCTTGATGGTACTATTCAAGAAAGCCACGGCTAACTACGTGCCAGCAGCCGCGGTAATACGTAGGTGGCGAGCGTTATCCGGATTTACTGGGTGTAAAGGGAGCGTAGACGGCATAGCAAGTCTGATGTGAAAGGTCGGGGCTCAACCCCGGGACTGCATTGGAAACTGTTAAGCTGGAGTGCAGGAGAGGTAAGTGGAATTCCTAGTGTAGCGGTGAAATGCGTAGATATTAGGAGGAACACCAGTGGCGAAGGCGGCTTACTGGACTGTAACTGACG…	428	TTAGGAATATTCGTCAATGGGGGAAACCCTGAACGAGCAATGCCGCGTGAGTGAAGACGGTCCTCTGGATTGTAAAACTCTGTTGTTTAGGAAAAACTGTACAAACAGGAAATGGTTTGTGCTTGATGGTACTATTCAAGAAAGCCACGGCTAACTACGTGCCAGCAGCCGCGGTAATACGTAGGTGGCGAGCGTTATCCGGATTTACTGGGTGTAAAGGGAGCGTAGACGGCATAGCAAGTCTGATGTGAAAGGTCGGGGCTCAACCCCGGGACTGCATTGGAAACTGTTAAGCTGGAGTGCAGGAGAGGTAAGTGGAATTCCTAGTGTAGCGGTGAAATGCGTAGATATTAGGAGGAACACCAGTGGCGAAGGCGGCTTACTGGACTGTAACTGACG…	0	0	0	0	0	0	0	0	0	0	1	0	0	0	0	1
Otu95	Bacteria;"Bacteroidetes";"Bacteroidia";"Bacteroidales";"Prevotellaceae";Hallella	1	TTAGGAATATTCGTCAATGGGGGAAACCCTGAACGAGCAATGCCGCGTGAGTGATGAAGGCCCTATGGGTTGTAAAACTCTGTTGTATGGGAAGAACGGCCATATGAGGAAATGCATATGGAGTGACGGTACCATGCCAGAAAGCTCCGGCTAACTACGTGCCAGCAGCCGCGGTAATACGTAGGGAGCGAGCGTTATCCGGATTTATTGGGTTTAAAGGGAGCGTAGGCCGCCGATTAAGAGTGTTGTGAAATGCCGCAGCTCAACTGTGGCACTGCAGCGCGAACTGGTTGGCTTGAGTGCGCGGAAGGCAGGCGGAATTTGTGGTGTAGCGGTGAAATGCTTAGATATCACGAAGAACCCCGATTGCGAAGGCAGCCTGCCGCAGCGTAACTGACG…	428	TTAGGAATATTCGTCAATGGGGGAAACCCTGAACGAGCAATGCCGCGTGAGTGATGAAGGCCCTATGGGTTGTAAAACTCTGTTGTATGGGAAGAACGGCCATATGAGGAAATGCATATGGAGTGACGGTACCATGCCAGAAAGCTCCGGCTAACTACGTGCCAGCAGCCGCGGTAATACGTAGGGAGCGAGCGTTATCCGGATTTATTGGGTTTAAAGGGAGCGTAGGCCGCCGATTAAGAGTGTTGTGAAATGCCGCAGCTCAACTGTGGCACTGCAGCGCGAACTGGTTGGCTTGAGTGCGCGGAAGGCAGGCGGAATTTGTGGTGTAGCGGTGAAATGCTTAGATATCACGAAGAACCCCGATTGCGAAGGCAGCCTGCCGCAGCGTAACTGACG…	1	0	0	0	0	0	0	0	0	0	0	0	0	0	0	1
Otu96	Bacteria	1	TTAGGAATATTCGTCAATGGGGGGAACCCTGAACGAGCAATGCCGCGTGAATGAAGACGGTCCTCTGGATTGTAAAATTCTGTTGTTTGGGAAGAACGGTATATGTAGGAAATGACATATGCGTGACGGTACCCTTCAAGAAAGCCACGGCTAACTACGTGCCAGCAGCCGCGGTAATACGTAGGTGGCGAGCGTTATCCGGATTTATTGGGTTTAAAGGGTGCGTAGGCGGCCTGACAAGTCAGCGGTGAAATTCCCGGGCTCAACCCGGGCCGTGCCGTTGATACTGCCGGGCTGGAATGCTCCCTCCGTGGGAGGAATGAGTGGTGTAGCGGTGAAATGCGTAGATATCACTCAGAACACCGATTGCGAAGGCATCTCACGAGGGGGCTATTGACG…	428	TTAGGAATATTCGTCAATGGGGGGAACCCTGAACGAGCAATGCCGCGTGAATGAAGACGGTCCTCTGGATTGTAAAATTCTGTTGTTTGGGAAGAACGGTATATGTAGGAAATGACATATGCGTGACGGTACCCTTCAAGAAAGCCACGGCTAACTACGTGCCAGCAGCCGCGGTAATACGTAGGTGGCGAGCGTTATCCGGATTTATTGGGTTTAAAGGGTGCGTAGGCGGCCTGACAAGTCAGCGGTGAAATTCCCGGGCTCAACCCGGGCCGTGCCGTTGATACTGCCGGGCTGGAATGCTCCCTCCGTGGGAGGAATGAGTGGTGTAGCGGTGAAATGCGTAGATATCACTCAGAACACCGATTGCGAAGGCATCTCACGAGGGGGCTATTGACG…	0	0	0	0	0	0	0	0	0	0	1	0	0	0	0	1
Otu97	Bacteria;Firmicutes;Negativicutes;Selenomonadales;Acidaminococcaceae;Phascolarctobacterium	1	TGGGGAATCTTCCGCAATGGGCGAAAGCCTGACGGAGCAATGCCGCGTGAGTGAAGAAGGGATTCGTTCCGTAAAGCTCTTTTGTTTATGACGAATGTGCATGTTGTGAACAATGACGTGTAATGACGGTAGTAAACGAATAAGCCACGGCTAACTACGTGCCAGCAGCCGCGGTAATACGTAGGTGGCGAGCGTTGTCCGGAATTATTGGGCGTAAAGAGTTCGTAGGTGGCATGTTAAGTTTGGTGTTAAAGGCAGATGCTCAACATCTGTAAGGCACTGGATACTGGCAAGCTTGAATGCGGTAGAGGTAAAGGGAATTCCTGGTGTAGCGGTGAAATGCTTAGATATCAGGAGGAACATCGGTGGCGTAAGCGCTTTACTGGGCCGTAATTGACA…	428	TGGGGAATCTTCCGCAATGGGCGAAAGCCTGACGGAGCAATGCCGCGTGAGTGAAGAAGGGATTCGTTCCGTAAAGCTCTTTTGTTTATGACGAATGTGCATGTTGTGAACAATGACGTGTAATGACGGTAGTAAACGAATAAGCCACGGCTAACTACGTGCCAGCAGCCGCGGTAATACGTAGGTGGCGAGCGTTGTCCGGAATTATTGGGCGTAAAGAGTTCGTAGGTGGCATGTTAAGTTTGGTGTTAAAGGCAGATGCTCAACATCTGTAAGGCACTGGATACTGGCAAGCTTGAATGCGGTAGAGGTAAAGGGAATTCCTGGTGTAGCGGTGAAATGCTTAGATATCAGGAGGAACATCGGTGGCGTAAGCGCTTTACTGGGCCGTAATTGACA…	0	0	0	0	0	0	0	0	0	0	1	0	0	0	0	1
Otu98	Bacteria;Firmicutes;Negativicutes;Selenomonadales;Acidaminococcaceae;Phascolarctobacterium	1	TGGGGAATCTTCCGCAATGGGCGAAAGCCTGACGGAGCAATGCCGCGTGAGTGAAGAAGGGATTCGTTCCGTAAAGCTCTTTTGTTTATGACGAATGTGCATGTTGTGAACAATGACGTGTAATGACGGTAGTAAACGAATAAGCCACGGCTAACTACGTGCCAGCAGCCGCGGTAATACGTAGGTGGCGAGCGTTGTCCGGAATTATTGGGCGTAAAGAGCATGTAGGCGGTTTTTTAAGTCCGGAGTGAAAATGCGGGGCTCAACCCCGTATGGCTCTTGATACTGGAAGACGTGAGTGCAGGAGAGGAAAGGGGAATTCCCAGTGTAGCGGTGAAATGCGTAGATATTGGGAGGTACACCAGTGGCGAAGGCGCCTTTCTGGACTGTGTCTGACGC…	428	TGGGGAATCTTCCGCAATGGGCGAAAGCCTGACGGAGCAATGCCGCGTGAGTGAAGAAGGGATTCGTTCCGTAAAGCTCTTTTGTTTATGACGAATGTGCATGTTGTGAACAATGACGTGTAATGACGGTAGTAAACGAATAAGCCACGGCTAACTACGTGCCAGCAGCCGCGGTAATACGTAGGTGGCGAGCGTTGTCCGGAATTATTGGGCGTAAAGAGCATGTAGGCGGTTTTTTAAGTCCGGAGTGAAAATGCGGGGCTCAACCCCGGATGGCTCTGGGTACTGGAAGAATTGAGTGCAGGAGAGGAAAGGGGAATTCCCAGTGTAGCGGTGAAATGCGTAGATAGTGGGAGGGACACCAGGGGCGAAGGCGCCTTTCTGGACTGTGTCTGACGC…	0	0	0	3	0	2	4	0	2	0	3	5	1	2	0	22
Otu99	Bacteria;Firmicutes;Bacilli;Bacillales;Bacillaceae 2;Cerasibacillus	1	TAGGGAATCTTCCGCAATGGACGCAAGTCTGACGGAGCAATGCCGCGTGAGTGATGAAGGTTTTCGGATTGTAAAACTCTGTTGTTAGGGAAGAACAAGTACCGTTCTAATAGGGCGGTACCTTGACGGTACCTAACCAGAAAGCCCCGGCTAACTACGTGCCAGCAGCCGCGGTAATACGTAGGGGGCAAGCGTTGTCCGGAATTATTGGGCGTAAAGGGCACGCAGGCGGTCTTCTAAGTCTGATGTGAAATCCCACGGCTTAACCGTGGTAGGTCATTGGAAACTGGAGGACGTGAGTGCAGAAGAGGAGAGTGGAATTCCACGTGGAGCGGTGAAATGCGTAGAGATGTGGAGGAACACCAGTGGCGAAGGCGACTCTCTGGTCTGTAACTGACG…	428	TAGGGAATCTTCCGCAATGGACGCAAGTCTGACGGAGCAATGCCGCGTGAGTGATGAAGGTTTTCGGATTGTAAAACTCTGTTGTTAGGGAAGAACAAGTACCGTTCTAATAGGGCGGTACCTTGACGGTACCTAACCAGAAAGCCCCGGCTAACTACGTGCCAGCAGCCGCGGTAATACGTAGGGGGCAAGCGTTGTCCGGAATTATTGGGCGTAAAGGGCACGCAGGCGGTCTTCTAAGTCTGATGTGAAATCCCACGGCTTAACCGTGGTAGGTCATTGGAAACTGGAGGACGTGAGTGCAGAAGAGGAGAGTGGAATTCCACGTGGAGCGGTGAAATGCGTAGAGATGTGGAGGAACACCAGTGGCGAAGGCGACTCTCTGGTCTGTAACTGACG…	0	0	0	0	0	0	0	0	0	1	0	0	0	0	0	1
Otu100	Bacteria;"Proteobacteria";Deltaproteobacteria;Desulfovibrionales;Desulfovibrionaceae;Bilophila	1	TGGGGGATATTGCGCAATGGGCGAAAGCCTGACGCAGCGACGCCGCGTGAGGGATGAAGGTCTTCGGATCGTAAACCTCTGTCAGCAGGGAAGAAACTTATGTGAGCTAATCATCACGTAATTGACGGTACCTGCAAAGGAAGCACCGGCTAACTCCGTGCCAGCAGCCGCGGTAATACGGAGGGTGCGAGCGTTAATCGGAATTACTGGGCGTAAAGCGCTCGTAGGTAGTGTAGCAAGTCAAGGGTGAAATCCCCGTGCTCAACATGGGAACTGCCTTTGAAACTGTTATACTTGAGTGTGTGAGAGGATAGTTGAATTCCAGGTGTACGAGTGAAATCCGTAGATATCTGGAGGAACATCAGTGGCGAAGGCGACTATCTGGCACATAACTGACAC…	428	GTCGGGAATATTGCGCAATGGAGGAAACTCTGACGCAGCGACGCCGCGTGAGGGATGAAGGTCTTCGGATCGTAAACCTCTGTCAGCAGGGAAGAAACTTATGTGAGCTAATCATCACGTAATTGACGGTACCTGCAAAGGAAGCACCGGCTAACTCCGTGCCAGCAGCCGCGGTAATACGGAGGGTGCGAGCGTTAATCGGAATTACTGGGCGTAAAGCGCTCGTAGGTAGTGTAGCAAGTCAAGGGTGAAATCCCCGTGCTCAACATGGGAACTGCCTTTGAAACTGTTATACTTGAGTGTGTGAGAGGATAGTGGAATTCCAGGTGTAGGAGTGAAATCCGTAGATATCTGGAGGAACATCAGTGGCGAAGGCGACTATCTGGCACATAACTGACG…	0	0	0	0	0	0	0	0	0	2	0	0	0	0	0	2
Otu101	Bacteria;"Proteobacteria";Deltaproteobacteria;Desulfovibrionales;Desulfovibrionaceae;Bilophila	9	TGGGGAATATTGCGCAATGGGCGAAAGCCTGACGCAGCGACGCCGCGTGAGGGATGAAGGTCTTCGGATCGTAAACCTCTGTCAGAAGGGAAGAATAAGCATTGTTCTAATCAGCAGTGCCCTGACGGTACCTTCAAAGGAAGCACCGGCTAACTCCGTGCCAGCAGCCGCGGTAATACGGAGGGTGCAAGCGTTAATCGGAATTACTGGGCGTAAAGCGCATGTAGGCTGTATGGCAAGTTGGAGGTGAAATCCCACGGCTCAACCGTGGAACTGCCTTCAAAACTACCAAACTGGAGTGCGAGAGAGGATAGCGGAATTCCAGGTGTAGGAGTGAAATCCGTAGATATCTGGAAGAACATCAGTGGCGAAGGCGGCTATCTGGCTCGTAACTGACGC…	428	GTGGGGAATATTGCGCAATGGGCGAAAGCCTGACGCAGCGACGCCGCGTGAGGGATGAAGGTCTTCGGATCGTAAACCTCTGTCAGAAGGGAAGAACAAGCACCGTTCTAATCAGCGGTGCCCTGACGGTACCTTCAAAGGAAGCACCGGCTAACTCCGTGCCAGCAGCCGCGGTAATACGGAGGGTGCAAGCGTTAATCGGAATTACTGGGCGTAAAGCGCGTGTAGGCTGTACGGCAAGTTGGAGGTGAAATCCCACGGCTCAACCGTGGAACTGCCTTCAAAACTACCGAACTGGAGTGCGAGAGAGGATAGCGGAATTCCAGGTGTAGGAGTGAAACCCGTAGATATCTGGAAGAACATCAGTGGCGAAGGCGGCTATCTGGCTCGTAACTGACG…	0	1	0	5	0	0	0	0	0	0	8	11	2	0	3	30
Otu102	Bacteria;"Proteobacteria";Deltaproteobacteria;Desulfovibrionales;Desulfovibrionaceae;Bilophila	1	TGGGGAATATTGCGCAATGGGCGAAAGCCTGACGCAGCGACGCCGCGTGAGGGATGAAGGTTCTCGGATCGTAAACCTCTGTCAGGGGGGAAGAAACCCCCTCGTGTGAATAATGCGAGGGCTTGACGGTACCCCCAAAGGAAGCACCGGCTAACTCCGTGCCAGCAGCCGCGGTAATACGGAGGGTGCAAGCGTTAATCGGAATCACTGGGCGTAAAGCGCACGTAGGCGGCTGGGTAAGTCAGGGGTGAAATCCCACAGCCCAACTGGGGAACTGCCTTTGATACTGCCAGGCTTGAGTACCGGAGAGGGTGGCGGAATTCCAGGTGTAGGAGTGAAATCCGTAGATATCTGGAGGAACACCGGTGGCGAAGGCGGCCACCTGGACGGTAACTGACG…	428	TGGGGAATATTGCGCAATGGGCGAAAGCCTGACGCAGCGACGCCGCGTGAGGGATGAAGGTTCTCGGATCGTAAACCTCTGTCAGGGGGGAAGAAACCCCCTCGTGTGAATAATGCGAGGGCTTGACGGTACCCCCAAAGGAAGCACCGGCTAACTCCGTGCCAGCAGCCGCGGTAATACGGAGGGTGCAAGCGTTAATCGGAATCACTGGGCGTAAAGCGCACGTAGGCGGCTGGGTAAGTCAGGGGTGAAATCCCACAGCCCAACTGGGGAACTGCCTTTGATACTGCCAGGCTTGAGTACCGGAGAGGGTGGCGGAATTCCAGGTGTAGGAGTGAAATCCGTAGATATCTGGAGGAACACCGGTGGCGAAGGCGGCCACCTGGACGGTAACTGACG…	0	0	0	0	0	0	0	0	0	0	0	1	0	0	0	1
Otu103	Bacteria;"Proteobacteria";Deltaproteobacteria;Myxococcales;Sorangiineae;Phaselicystidaceae;Phaselicystis	1	TGGGGAATCTTGCGCAATGGGCGAAAGCCTGACGCAGCGACGCCGCGTGGGCGAAGAAGGCCTTCGGGTTGTAAAGCCCTGTGGGGGAGAACGAACCGTACGGGGGCGAATACCCTCCGTGCCTGACGGTACTCCTTTAGCAAGCATCGGCTAACTCTGTGCCAGCAGCCGCGGTAAGACAGAGGATGCAAACGTTGCTCGGAATTACTGGGCGTAAAGCGCGTGTAGGCGGTCTGATAAGTCGGACGTGAAATCCCGGGGCTCAACCCCGGAAGAGCGCTCGATACTGCCAGACTTGGGTTCTGAAGAGGAGAGCGGAATTCCCGGTGTAGAGGTGAAATTCGTAGATATCGGGAGGAACACCAGTGGCGAAGGCGGCTCTCTGGGCAGATACCGACG…	428	TGGGGAATCTTGCGCAATGGGCGAAAGCCTGACGCAGCGACGCCGCGTGGGCGAAGAAGGCCTTCGGGTTGTAAAGCCCTGTGGGGGAGAACGAACCGTACGGGGGCGAATACCCTCCGTGCCTGACGGTACTCCTTTAGCAAGCATCGGCTAACTCTGTGCCAGCAGCCGCGGTAAGACAGAGGATGCAAACGTTGCTCGGAATTACTGGGCGTAAAGCGCGTGTAGGCGGTCTGATAAGTCGGACGTGAAATCCCGGGGCTCAACCCCGGAAGAGCGCTCGATACTGCCAGACTTGGGTTCTGAAGAGGAGAGCGGAATTCCCGGTGTAGAGGTGAAATTCGTAGATATCGGGAGGAACACCAGTGGCGAAGGCGGCTCTCTGGGCAGATACCGACG…	0	0	0	0	0	0	0	0	1	0	0	0	0	0	0	1
Otu104	Bacteria	1	TCGAGAATCTTTTGCAATGGGCGAAAGCCTGACAAAGCAACGCCGCGTGAGTGATGACGGTCTTCTGATTGTAAAGCTCTGTCGTCTGGGACGAAACCGCCTGGTGCTAACATCGCCAGGCATTGACGGTACCAGAGGAGGAAGCCCCGGCTAACTTCGTGCCAGCAGCCGCGGTAATACGAAGGGGGCAAGCGTTGTTCGGATTTATTGGGCGTAAAGGGTGCGTAGGTGGTTGTACAAGTCGGATGTGAAAACCCCTGGCTTAACCAGGGACCTGCATTCGAAACTGTACGGCTTGAGTACAGAGGGGGTGAGTGGAATTCTAAGTGTAGCGGTGAGATGCGTAGATATTTAGAAGAACACCTGTGGCGAAAGCGGCTCACTACTCTGCTACTGACA…	428	TCGAGAATCTTTTGCAATGGGCGAAAGCCTGACAAAGCAACGCCGCGTGAGTGATGACGGTCTTCTGATTGTAAAGCTCTGTCGTCTGGGACGAAACCGCCTGGTGCTAACATCGCCAGGCATTGACGGTACCAGAGGAGGAAGCCCCGGCTAACTTCGTGCCAGCAGCCGCGGTAATACGAAGGGGGCAAGCGTTGTTCGGATTTATTGGGCGTAAAGGGTGCGTAGGTGGTTGTACAAGTCGGATGTGAAAACCCCTGGCTTAACCAGGGACCTGCATTCGAAACTGTACGGCTTGAGTACAGAGGGGGTGAGTGGAATTCTAAGTGTAGCGGTGAGATGCGTAGATATTTAGAAGAACACCTGTGGCGAAAGCGGCTCACTACTCTGCTACTGACA…	0	0	0	0	0	0	0	0	0	0	1	0	0	0	0	1
Otu105	Bacteria;Firmicutes;Bacilli;Bacillales;Bacillaceae 1;Bacillus	1	AGGGAATCTTCCGCAATGGACGAAAGTCTGACGGAGCAACGCCGCGTGAGTGATGAAGGCTTTCGGGTCGTAAAACTCTGTTGTTAGGGAAGAACAAGTGCTAGTTGAATAAGCTGGCACCTTGACGGTACCTAACCAGAAAGCCACGGCTAACTACGTGCCAGCAGCCGCGGTAATACGTAGGTGGCAAGCGTTATCCGGAATTATTGGGCGTAAAGCGCGCGCAGGTGGTTTCTTAAGTCTGATGTGAAAGCCCACGGCTCAACCGGGGAGGGTCATTGGAAACTGGGAGACTTGAGTGCAGAAGAGGAAAGTGGAATTCCATGTGTAGCGGTGAAATGCGTAGAGATATGGAGGAACACCAGTGGCGAAGGCGACTTTCTGGTCTGTAACTGACAC…	428	TAGGGAATCTTCCGCAATGGACGAAAGTCTGACGGAGCAACGCCGCGTGAGTGATGAAGGCTTTCGGGTCGTAAAACTCTGTTGTTAGGGAAGAACAAGTGCTAGTTGAATAAGCTGGCACCTTGACGGTACCTAACCAGAAAGCCACGGCTAACTACGTGCCAGCAGCCGCGGTAATACGTAGGTGGCAAGCGTTCTCCGGAATTCTTGGGCGTAAAGAGCGAGCAGGTGGTTTCTTAAGTCTGATGTGAAAGCCCACGGCTCAACCGTGGAGGGTCATTGGAAACTGGGAGACTTGAGTGCAGAAGAGGAAAGTGGAATTCCATGTGTAGCGGTGAAATGCGTAGAGATATGGAGGAACACCAGTGGCGAAGGCGACTTTCTGGTCTGTAACTGACA…	0	0	0	0	0	0	0	1	0	0	0	0	0	0	1	2
Otu106	Bacteria;Firmicutes;Clostridia;Clostridiales;Peptococcaceae 1;Peptococcus	1	TGGGGAATCTTCCGCAATGGGCGAAAGCCTGACGGAGCAATGCCGCGTGAGTGAAGAAGGCCTTCGGGTTGTAAAACTCTGTCCTTATCGAAGAGAGGTAGATATGTGAACAATGTATTTATAGGACGGTAGATAAGGAGGAAGCCCCGGCTAACTACGTGCCAGCAGCCGCGGTAATACGTAGGGGGCGAGCGTTGTCCGGAATAACTGGGCGTAAAGGGCGCGTAGGCGGTTTGATAAGTCAGTGGGGAAAACTGCGGGCTCAACCCTCAGCCTGTCACTGATAATTTTAGACTTGAGTATGGAAGAGGAGAATGGAATTCCTAGTGTAGCGGTGAAATGCGTAGATATTAGGAGGAACACCAGTGGCGAAGGCGATTCTCTGGGCCAAGACTGACG…	428	TGGGGAATCTTCCGCAATGGGCGAAAGCCTGACGGAGCAATGCCGCGTGAGTGAAGAAGGCCTTCGGGTTGTAAAACTCTGTCCTTATCGAAGAGAGGTAGATATGTGAACAATGTATTTATAGGACGGTAGATAAGGAGGAAGCCCCGGCTAACTACGTGCCAGCAGCCGCGGTAATACGTAGGGGGCGAGCGTTGTCCGGAATAACTGGGCGTAAAGGGCGCGTAGGCGGTTTGATAAGTCAGTGGGGAAAACTGCGGGCTCAACCCTCAGCCTGTCACTGATAATTTTAGACTTGAGTATGGAAGAGGAGAATGGAATTCCTAGTGTAGCGGTGAAATGCGTAGATATTAGGAGGAACACCAGTGGCGAAGGCGATTCTCTGGGCCAAGACTGACG…	0	0	0	0	0	0	0	1	0	0	0	0	1	0	0	2
Otu107	Bacteria;"Proteobacteria";Betaproteobacteria;Burkholderiales;Comamonadaceae;Acidovorax	1	GTGAGGAATATTGGTCAATGGGCGAAAGCCTGATCCAGCAATGCCGCGTGCAGGATGAAGGCCTTCGGGTTGTAAACTGCTTTTGTACGGAACGAAAAGTCTCGGGATAATACCCTGGGACCATGACGGTACCGTAAGAATAAGCACCGGCTAACTACGTGCCAGCAGCCGCGGTAATACGTAGGGTGCAAGCGTTAATCGGAATTACTGGGCGTAAAGCGTGCGCAGGCGGTTATATAAGACAGATGTGAAATCCCCGGGCTCAACCTGGGAACTGCATTTGTGACTGTATAGCTAGAGTACGGTAGAGGGGGATGGAATTCCGCGTGTAGCAGTGAAATGCGTAGATATGCGGAGGAACACCGATGGCGAAGGCAATCCCCTGGACCTGTACTGACG…	428	GTGAGGAATATTGGTCAATGGGCGAAAGCCTGATCCAGCAATGCCGCGTGCAGGATGAAGGCCTTCGGGTTGTAAACTGCTTTTGTACGGAACGAAAAGTCTCGGGATAATACCCTGGGACCATGACGGTACCGTAAGAATAAGCACCGGCTAACTACGTGCCAGCAGCCGCGGTAATACGTAGGGTGCAAGCGTTAATCGGAATTACTGGGCGTAAAGCGTGCGCAGGCGGTTATATAAGACAGATGTGAAATCCCCGGGCTCAACCTGGGAACTGCATTTGTGACTGTATAGCTAGAGTACGGTAGAGGGGGATGGAATTCCGCGTGTAGCAGTGAAATGCGTAGATATGCGGAGGAACACCGATGGCGAAGGCAATCCCCTGGACCTGTACTGACG…	0	1	0	0	0	0	0	0	0	0	0	0	0	0	0	1
Otu108	Bacteria;Firmicutes;Clostridia;Clostridiales;Peptococcaceae 1;Peptococcus	1	TGGGGGATATTGGACAATGGGGGGAACCCTGATCTAGCGACGCCGCGTGAGTGAAGAAGGCCTTCGGGTTGTAAAACTCTGTCCTTATCGAAGAGAGGTAGATATGTGAACAATGTATTTATAGGACGGTAGATAAGGAGGAAGCCCCGGCTAACTACGTGCCAGCAGCCGCGGTAATACGTAGGGGGCGAGCGTTGTCCGGAATCACTGGGCGTAAATGGCGCGTAGGCGGTTTGATAAGTCAGTGGTGAAAACTGAGGGCTCAACCCTCAGCCTGCCACTGATACTGTTAGACTTGAGTATGGAAGAGGAGAATGGAATTCCTAGTGTAGCGGTGAAATGCGTAGATATTAGGAGGAACACCAGTGGCGAAGGCGATTCTCTGGGCCAAGACTGACG…	428	TGGGGGATATTGGACAATGGGGGGAACCCTGATCTAGCGACGCCGCGTGAGTGAAGAAGGCCTTCGGGTTGTAAAACTCTGTCCTTATCGAAGAGAGGTAGATATGTGAACAATGTATTTATAGGACGGTAGATAAGGAGGAAGCCCCGGCTAACTACGTGCCAGCAGCCGCGGTAATACGTAGGGGGCGAGCGTTGTCCGGAATCACTGGGCGTAAATGGCGCGTAGGCGGTTTGATAAGTCAGTGGTGAAAACTGAGGGCTCAACCCTCAGCCTGCCACTGATACTGTTAGACTTGAGTATGGAAGAGGAGAATGGAATTCCTAGTGTAGCGGTGAAATGCGTAGATATTAGGAGGAACACCAGTGGCGAAGGCGATTCTCTGGGCCAAGACTGACG…	0	0	0	0	0	0	0	0	0	1	0	0	0	0	0	1
Otu109	Bacteria;Firmicutes;Clostridia;Clostridiales;Lachnospiraceae	1	TTAGGAATATTCGTCAATGGGGGAAACCCTGAACGAGCAATGCCGCGTGAGTGATGACGGTCCTCTGGATTGTAAAACTCTGTTGTTTAGGAAAAATTGTACAAGCAGGAAATGGTTTGTGCTTGATGGTACTATTCAAGAAAGCCCCGGCCAACTACGTGCCAGCAGCCGCGGTAATACGTAGGGGGCAAGCGTTATCCGGATTTACTGGGTGTAAAGGGAGCGTAGACGGCAATGCAAGTCTGAAGTGAAAGGCCGGGGCCCAACCCCGGGACTGCTTTGGAAACTGTGTAGCTGGAGTACAGGAGAGGTAAGTGGAATTCCTAGTGTAGCGGTGAAATGCGTAGATATTAGGAGGAACACCAGTGGCGAAGGCGGCTTACTGGACTGTAACTGACG…	428	TTAGGAATATTCGTCAATGGGGGAAACCCTGAACGAGCAATGCCGCGTGAGTGATGACGGTCCTCTGGATTGTAAAACTCTGTTGTTTAGGAAAAATTGTACAAGCAGGAAATGGTTTGTGCTTGATGGTACTATTCAAGAAAGCCCCGGCCAACTACGTGCCAGCAGCCGCGGTAATACGTAGGGGGCAAGCGTTATCCGGATTTACTGGGTGTAAAGGGAGCGTAGACGGCAATGCAAGTCTGAAGTGAAAGGCCGGGGCCCAACCCCGGGACTGCTTTGGAAACTGTGTAGCTGGAGTACAGGAGAGGTAAGTGGAATTCCTAGTGTAGCGGTGAAATGCGTAGATATTAGGAGGAACACCAGTGGCGAAGGCGGCTTACTGGACTGTAACTGACG…	0	1	0	0	0	0	0	0	0	0	0	0	0	0	0	1
Otu110	Bacteria;"Spirochaetes";Spirochaetes;Spirochaetales;Spirochaetaceae;Treponema	1	CTAAGAATATTCCGCAATGGGGGGAACCCTGACGGAGCGACACCGCGTGGATGAAGAAGGTCGGAAGATTGTAAAATCCTTTTATAACAGAAGAATAAGGTTATGAAGAGAAAGCATAGCGGGTGACGGTATGTTATGAATACGAGGCGGCTAATTACGTGCCAGCAGCCGCGGTAACACGTAAGCCTCGAGCGTTGTTCGGAATTATTGGGCGTAAAGGGCAGGTAGGCGGTTTAGCAAGCTGGATGTGAAAGGCGGGGGCTCAACCCCCGGATTGCGGTGAGAACTGCATAACTGGAGTATCTGGAGTGCAATCAGAAGTCCGGGTGTAGGGTTGAAATCGGTAGATATCCGGAAGAATACCAATGGCGAAGGCAGGTGGGCAGCAGAAGACTGACG…	428	CTAAGAATATTCCGCAATGGGGGGAACCCTGACGGAGCGACACCGCGTGGATGAAGAAGGTCGGAAGATTGTAAAATCCTTTTATAACAGAAGAATAAGGTTATGAAGAGAAAGCATAGCGGGTGACGGTATGTTATGAATACGAGGCGGCTAATTACGTGCCAGCAGCCGCGGTAACACGTAAGCCTCGAGCGTTGTTCGGAATTATTGGGCGTAAAGGGCAGGTAGGCGGTTTAGCAAGCTGGATGTGAAAGGCGGGGGCTCAACCCCCGGATTGCGGTGAGAACTGCATAACTGGAGTATCTGGAGTGCAATCAGAAGTCCGGGTGTAGGGTTGAAATCGGTAGATATCCGGAAGAATACCAATGGCGAAGGCAGGTGGGCAGCAGAAGACTGACG…	0	0	0	0	0	0	0	0	0	0	1	0	0	0	0	1
Otu111	Bacteria;Firmicutes;Clostridia;Clostridiales;Lachnospiraceae;Robinsoniella	1	TTAGGAATATTCGTCAATGGGGGAAACCCTGAACGAGCAATGCCGCGTGAGTGATGAAGGCCCTATGGGTTGTAAAACTCTGTTGTAAAGGAAGAATACCTAGTATAGGAAATGATGCTAGGATGACGGTACTTTACCAGAAAGCCCCGGCTAACTACGTGCCAGCAGCCGCGGTAATACGTAGGGGGCAAGCGTTATCCGGATTTACTGGGCGTAAAGGGAGCGTAGACGGTAAGGCAAGTCTGAAGTGAAAGGCGGGGGCTCAACCCCCGGACTGCTTTGGAAACTGCGGTACTGGAGTGCAGGAGAGGTAAGTGGAATTCCTAGTGTAGCGGTGAAATGCGTAGATATTAGGAGGAACACCAGTGGCGAAGGCGGCTTACTGGACTGTAACTGACG…	428	TTAGGAATATTCGTCAATGGGGGAAACCCTGAACGAGCAATGCCGCGTGAGTGATGAAGGCCCTATGGGTTGTAAAACTCTGTTGTAAAGGAAGAATACCTAGTATAGGAAATGATGCTAGGATGACGGTACTTTACCAGAAAGCCCCGGCTAACTACGTGCCAGCAGCCGCGGTAATACGTAGGGGGCAAGCGTTATCCGGATTTACTGGGCGTAAAGGGAGCGTAGACGGTAAGGCAAGTCTGAAGTGAAAGGCGGGGGCTCAACCCCCGGACTGCTTTGGAAACTGCGGTACTGGAGTGCAGGAGAGGTAAGTGGAATTCCTAGTGTAGCGGTGAAATGCGTAGATATTAGGAGGAACACCAGTGGCGAAGGCGGCTTACTGGACTGTAACTGACG…	0	0	0	0	0	0	0	0	0	0	1	0	0	0	0	1
Otu112	Bacteria;"Proteobacteria";Betaproteobacteria;Burkholderiales;Oxalobacteraceae;Oxalobacter	336	TGGGGAATTTTGGACAATGGGGGCAACCCTGATCCAGCAATGCCGCGTGAGTGAAGAAGGCCTTCGGGTTGTAAAGCTCTTTTGTCAGGGAAGAAAAGGACCGGGCCAATACCCTGGTTTCATGACGGTACCTGAAGAATAAGCACCGGCTAACTACGTGCCAGCAGCCGCGGTAATACGTAGGGTGCGAGCGTTAATCGGAATTACTGGGCGTAAAGCGTGCGCAGGCGGTTGTGTAAGACAGATGTGAAATGCCCGGGCTTAACCTGGGAATTGCATTTGTGACTGCACGGCTAGAGTGTGTCAGAGGGGGGTAGAATTCCACGTGTAGCAGTGAAATGCGTAGATATGTGGAGGAATACCGATGGCGAAGGCAGCCCCCTGGGATAACACTGACGC…	428	GTGGGGAATTTTGGACAATGGGGGCAACCCTGATCCAGCAATGCCGCGTGAGTGAAGAAGGCCTTCGGGTTGTAAAGCTCTTTTGTCAGGGAAGAAAAGGACCGGGCCAATACCCTGGTTTCATGACGGTACCTGAAGAATAAGCACCGGCTAACTACGTGCCAGCAGCCGCGGTAATACGTAGGGTGCGAGCGTTAATCGGAATTACTGGGCGTAAAGCGTGCGCAGGCGGTTGTGTAAGACAGATGTGAAATGCCCGGGCTTAACCTGGGGATTGCATTTGGGACTGCACGGCTAGAGTGTGTCAGAGGGGGGTAGAATTCCACGTGTAGCAGTGAAATGCGTAGATATGTGGAGGAATACCGATGGCGAAGGCAGCCCCCTGGGATAACACTGACG…	20	21	5	41	50	23	63	18	0	30	10	30	46	29	101	487
Otu113	Bacteria;Firmicutes	1	TGGGGAATCTTCCGCAATGGGCGGAAGCCTGACGGAGCGACGCCGCGTGAGTGAAGAAGGTCTTCGGACCGTAAAGCTCTTTTGTTGCAGGCGAAGGGTAAGAGCAGGAAATGGCTCTTATTAGACGGTATGCAACGAATAAGCCACGGCTAACTACGTGCCAGCAGCCGCGGTAATACGTAGGTGGCGAGCGTTGTCCGGAATTATTGGGCGTAAAGGGAGCGCAGGCGGCGAAGCAAGCCAGAGGTGAAAACCCGGGGCTCAACCCCGAGGATTGCCTTTGGAACTGTTTTGCTGGAGTGCTGGAGGGGCAGGCGGAATTCCTGGTGTAGCGGTGAAATGCGTAGATATCAGGAGGAACACCGGTGGCGAAGGCGGCCTGCTGGACAGTAACTGACG…	428	TGGGGAATCTTCCGCAATGGGCGGAAGCCTGACGGAGCGACGCCGCGTGAGTGAAGAAGGTCTTCGGACCGTAAAGCTCTTTTGTTGCAGGCGAAGGGTAAGAGCAGGAAATGGCTCTTATTAGACGGTATGCAACGAATAAGCCACGGCTAACTACGTGCCAGCAGCCGCGGTAATACGTAGGTGGCGAGCGTTGTCCGGAATTATTGGGCGTAAAGGGAGCGCAGGCGGCGAAGCAAGCCAGAGGTGAAAACCCGGGGCTCAACCCCGAGGATTGCCTTTGGAACTGTTTTGCTGGAGTGCTGGAGGGGCAGGCGGAATTCCTGGTGTAGCGGTGAAATGCGTAGATATCAGGAGGAACACCGGTGGCGAAGGCGGCCTGCTGGACAGTAACTGACG…	0	0	0	1	0	0	0	0	0	0	0	0	0	0	0	1
Otu114	Bacteria;Firmicutes	56	TTAGGAATATTCGTCAATGGGGGAAACCCTGAACGAGCAATGCCGCGTGAGTGAAGACGGTCCTCTGGATTGTAAAACTCTGTTGTTTAGGAAAAACTGTACAAACAGGAAATGGTTTGTGCTTGATGGTACTATTCAAGAAAGCCACGGCTAACTACGTGCCAGCAGCCGCGGTAATACGTAGGTGGCGAGCGTTATCCGGATTTATTGGGCGTAAAGCGTCCGCAGACGGTTTGTTAAGTCTAGAATCAAAGCCCGGAGCTTAACTCCGGTTCGTTCTAGAAACTGGCAGGCTTGAGTGTAGTAGAGGCAAGTGGAATTTCTAGTGTAGCGGTAGAATGCGTAGATATTAGAAGGAACACCAGTGGCGAAGGCGACTTGCTGGGCTATAACTGACGT…	428	TTAGGAATATTCGTCAATGGGGGAAACCCTGAACGAGCAATGCCGCGTGAGTGAAGACGGTCCTCTGGATTGTAAAACTCTGTTGTTTAGGAAAAACTGTACAAACAGGAAATGGTTTGTGCTTGATGGTACTATTCAAGAAAGCCACGGCTAACTACGTGCCAGCAGCCGCGGTAATACGTAGGTGGCGAGCGTTATCCGGATTTATTGGGCGTAAAGCGTCCGCAGACGGTTTGTTAAGTCTAGAATCAAAGCCCGGAGCTTAAATCCGGTTCGTTCTAGAAACTGGCAGGCTTGAGTGTAGTAGAGGCAAGTGGAATTTCTAGTGTAGCGGTAGAATGCGTAGATATTAGAAGGAACACCAGTGGCGAAGGCGACTTGCTGGGCTATAACTGACGT…	1	0	12	31	27	18	24	12	0	2	25	0	9	1	7	169
Otu115	Bacteria;Firmicutes;Clostridia;Clostridiales;Lachnospiraceae;Robinsoniella	1	TTAGGAATATTCGTCAATGGGGGGAACCCTGAACGAGCAATGCCGCGTGAATGAAGACGGTCCTCTGGATTGTAAAATTCTGTTGTTTGGGAAGAACGGTATATGTAGGAAATGACATATGCGTGACGGTACCATTCAAGAAAGCCACGGCTAACTACGTGCCAGCAGCCGCGGTAATACGTAGGTGGCGAGCGTTATCCGGATTTACTGGGTGTAAAGGGAGCGTAGACGGTGGTGCAAGTCTGGAGTGAAAGGCAGGGGCTCAACCCCTGGACTGCTCTGGAAACTGTATGACTGGAGTGCAGGAGAGGTAAGTGGAATTCCTAGTGTAGCGGTGAAATGCGTAGATATTAGGAGGAACACCAGTGGCGAAGGCGGCTTACTGGACTGTAACTGACG…	428	TTAGGAATATTCGTCAATGGGGGGAACCCTGAACGAGCAATGCCGCGTGAATGAAGACGGTCCTCTGGATTGTAAAATTCTGTTGTTTGGGAAGAACGGTATATGTAGGAAATGACATATGCGTGACGGTACCATTCAAGAAAGCCACGGCTAACTACGTGCCAGCAGCCGCGGTAATACGTAGGTGGCGAGCGTTATCCGGATTTACTGGGTGTAAAGGGAGCGTAGACGGTGGTGCAAGTCTGGAGTGAAAGGCAGGGGCTCAACCCCTGGACTGCTCTGGAAACTGTATGACTGGAGTGCAGGAGAGGTAAGTGGAATTCCTAGTGTAGCGGTGAAATGCGTAGATATTAGGAGGAACACCAGTGGCGAAGGCGGCTTACTGGACTGTAACTGACG…	0	0	0	0	0	0	0	0	0	0	0	0	1	0	0	1
Otu116	Bacteria;"Proteobacteria";Deltaproteobacteria	1	TGGGGAATATTGCGCAATGGGCGAAAGCCTGACGCAGCGACGCCGCGTGGGTGATGAAGGCCTTCGGGTCGTAAAGCCCTGTCGGGAGGGAAGAAACCTCGCCGTTCGAATAGAGCGGCGACTTGACGGTACCTCCTAAGGAAGCACCGGCTAACTCCGTGCCAGCAGCCGCGGTAATACGGAGGGTGCGAGCGTTGTTCGGAATCACTGGGCGTAAAGCGCGTGTAGGCGGCCTCCTAAGTCCGATGTGAAAGCCCGGGGCTCACCCCCGGAAGTGCATCGGATGCTGGGAGACTCGAGTACCGGAGAGGAGGGTGGAATTCCTGGTGTAGCGGTGAAATGCGTAGATATCAGGAGGAACACCGGTGGCGAAGGCGGCCCTCTGGACGGATACTGACG…	428	TGGGGAATATTGCGCAATGGGCGAAAGCCTGACGCAGCGACGCCGCGTGGGTGATGAAGGCCTTCGGGTCGTAAAGCCCTGTCGGGAGGGAAGAAACCTCGCCGTTCGAATAGAGCGGCGACTTGACGGTACCTCCTAAGGAAGCACCGGCTAACTCCGTGCCAGCAGCCGCGGTAATACGGAGGGTGCGAGCGTTGTTCGGAATCACTGGGCGTAAAGCGCGTGTAGGCGGCCTCCTAAGTCCGATGTGAAAGCCCGGGGCTCACCCCCGGAAGTGCATCGGATGCTGGGAGACTCGAGTACCGGAGAGGAGGGTGGAATTCCTGGTGTAGCGGTGAAATGCGTAGATATCAGGAGGAACACCGGTGGCGAAGGCGGCCCTCTGGACGGATACTGACG…	0	0	0	0	1	0	0	0	0	0	0	0	0	0	0	1
Otu117	Bacteria;"Spirochaetes";Spirochaetes;Spirochaetales;Spirochaetaceae;Spirochaeta	1	CGAAGAATCTTCCGCAATGGGGGAAACCCTGACGGAGCGACGCCGCGTGGGCGATGAAGGTCGTAAGATTGTAAAGCCCTTTTATCGGTGAAGAATAAGCGGGGGAGTGGAAAGCCCTCGTGATGACGTTAGCCGATGAATAAGCCCCGGCTAATTACGTGCCAGCAGCCGCGGTAATACGTATGGGGCAAGCGTTGTTCGGAGTTATTGGGCGTAAAGGGCGTGTAGGCGGCTCATCAAGTCTGGTGTGAAACCCCTGGGCCTAACCCGGGGCATGCGCTGGAAACTGGTGGGCTTGAGTTCTGGAGGGGAAGCTGGAATTCCAGGTGTAGGGGTGAAATCTGTAGATATCTGGAAGAACACCGGTGGCGAAGACGAGCTTCTATCCGAGGACTGACG…	428	CGAAGAATCTTCCGCAATGGGGGAAACCCTGACGGAGCGACGCCGCGTGGGCGATGAAGGTCGTAAGATTGTAAAGCCCTTTTATCGGTGAAGAATAAGCGGGGGAGTGGAAAGCCCTCGTGATGACGTTAGCCGATGAATAAGCCCCGGCTAATTACGTGCCAGCAGCCGCGGTAATACGTATGGGGCAAGCGTTGTTCGGAGTTATTGGGCGTAAAGGGCGTGTAGGCGGCTCATCAAGTCTGGTGTGAAACCCCTGGGCCTAACCCGGGGCATGCGCTGGAAACTGGTGGGCTTGAGTTCTGGAGGGGAAGCTGGAATTCCAGGTGTAGGGGTGAAATCTGTAGATATCTGGAAGAACACCGGTGGCGAAGACGAGCTTCTATCCGAGGACTGACG…	0	0	0	0	0	0	0	0	0	0	1	0	0	0	0	1
Otu118	Bacteria;"Proteobacteria";Betaproteobacteria;Burkholderiales;Sutterellaceae;Sutterella	21	TGGGGAATTTTGGACAATGGGGGCAACCCTGATCCAGCAATGCCGCGTGCGGGAAGAAGGCCTTCGGGTTGTAAACCGCTTTTGTCAGGGACGAAAAGGCTGAGGTGAATAATTTCAGCTGCTGACGGTACCTGAAGAATAAGCACCGGCTAACTACGTGCCAGCAGCCGCGGTAATACGTAGGGTGCAAGCGTTAATCGGAATTACTGGGCGTAAAGCGTGCGCAGGCGGCTAGGTAAGACAGATGTGAAATCCCCGGGCTTAACCTGGGAATAGCATTTGTGACTGCTTGGCTAGAGTATGTCAGAGGGGGGTGGAATTCCAAGTGTAGCAGTGAAATGCGTAGATATTTGGAAGAACACCGATGGCGAAGGCAGCCCCCTGGGGCAAAACTGACGC…	428	TGGGGAATTTTGGACAATGGGGGCAACCCTGATCCAGCAATGCCGCGTGCGGGAAGAAGGCCTTCGGGTTGTAAACCGCTTTTGTCAGGGACGAAAAGGCTGAGGTGAATAATTTCAGCTGCTGACGGTACCTGAAGAATAAGCACCGGCTAACTACGTGCCAGCAGCCGCGGTAATACGTAGGGTGCAAGCGTTAATCGGAATTACTGGGCGTAAAGCGTGCGCAGGCGGCTAGGTAAGACAGATGTGAAATCCCCGGGCTTAACCTGGGAACAGCATTTGTGACTGCTTGGCTAGAGTATGTCAGAGGGGGGTGGAATTCCAAGTGTAGCAGTGAAATGCGTAGATATTTGGAAGAACACCGATGGCGAAGGCAGCCCCCTGGGGCAAAACTGACGC…	1	0	2	3	1	1	5	9	4	0	0	5	2	0	3	36
Otu119	Bacteria	1	TTAGGAATATTCGTCAATGGGGGAAACCCTGAACGAGCAATGCCGCGTGAACGATGAAGGCCCTCCGGGTTGTAAAGTTCTGTTGTTTGGAAAGAATCTCATGTATAGGAAATGATACATGACTGACGGTACCATTCAAGAAAGCCACGGCTAACTACGTGCCAGCAGCCGCGGTAATACGGAGGGTGCGAGCGTTAATCGGAATTACTGGGCGTAAAGCGCTCGTAGGTAGTGTGTCAAGTCAAGGGTGAAATCCCCGCGCTCAACGTGGGAACTGCCTTTGAAACTGGTATACTTGAGTGTGTGAGAGGATAGTGGAATTCCAGGTGTAGGAGTGAAATCCGTAGATATCTGGAAGAACATCAGTGGCGAAGGCGACTATCTGGCACATAACTGACA…	428	TTAGGAATATTCGTCAATGGGGGAAACCCTGAACGAGCAATGCCGCGTGAACGATGAAGGCCCTCCGGGTTGTAAAGTTCTGTTGTTTGGAAAGAATCTCATGTATAGGAAATGATACATGACTGACGGTACCATTCAAGAAAGCCACGGCTAACTACGTGCCAGCAGCCGCGGTAATACGGAGGGTGCGAGCGTTAATCGGAATTACTGGGCGTAAAGCGCTCGTAGGTAGTGTGTCAAGTCAAGGGTGAAATCCCCGCGCTCAACGTGGGAACTGCCTTTGAAACTGGTATACTTGAGTGTGTGAGAGGATAGTGGAATTCCAGGTGTAGGAGTGAAATCCGTAGATATCTGGAAGAACATCAGTGGCGAAGGCGACTATCTGGCACATAACTGACA…	0	0	0	0	0	0	0	0	0	0	0	0	0	0	1	1
Otu120	Bacteria;"Spirochaetes";Spirochaetes;Spirochaetales;Spirochaetaceae;Treponema	1	CTAAGAATATTCCGCGATGGGGGGAACCCTGACGGAGCGACACCGCGTGGATGAAGAAGGTCGGAAGATTGTAAAATCCTTTTATAACAGAAGAATAAGGTTATGAAGAGAAAGCATAGCGGGTGACGGTATGTTATGAATAAGAGGCGGCTAATTACGTGCCAGCAGCCGCGGTAACACGTAAGGTGCGAGCGTTATTCGGAATTATTGGGCGTAAAGGGCATGTAGGCGGTTTTGCAAGCCCGGTGTGAAATGGCGGGGCTCAACCCCGGAACTGCACTGGGAACTGCATGACTTGAGTCAGCGAAGGGGAACCGGAATTCCAGGTGTAGGGGTGAAATCTGTAGATATCTGGAAGAACACCGGCAGCGAAGGCGGGTTTCCGGCGCATGACTGACG…	428	CTAAGAATATTCCGCGATGGGGGGAACCCTGACGGAGCGACACCGCGTGGATGAAGAAGGTCGGAAGATTGTAAAATCCTTTTATAACAGAAGAATAAGGTTATGAAGAGAAAGCATAGCGGGTGACGGTATGTTATGAATAAGAGGCGGCTAATTACGTGCCAGCAGCCGCGGTAACACGTAAGGTGCGAGCGTTATTCGGAATTATTGGGCGTAAAGGGCATGTAGGCGGTTTTGCAAGCCCGGTGTGAAATGGCGGGGCTCAACCCCGGAACTGCACTGGGAACTGCATGACTTGAGTCAGCGAAGGGGAACCGGAATTCCAGGTGTAGGGGTGAAATCTGTAGATATCTGGAAGAACACCGGCAGCGAAGGCGGGTTTCCGGCGCATGACTGACG…	1	0	0	0	0	0	0	0	0	0	0	0	0	0	0	1
Otu121	Bacteria;Firmicutes	3	TAGGAATATTCGTCAATGGGGGAAACCCTGAACGAGCAATGCCGCGTGAGTGATGAAGGCCCTATGGGTTGTAAAACTCTGTTGTAAAGGAAGAATACCTAGTATAGGAAATGATGCTAGGATGACGGTACTTTACCAGAAAGCCCCGGCTAACTACGTGCCAGCAGCCGCGGTAATACGTAGGGGGCGAGCGTTATCCGGATTTATTGGGCGTAAAGGGTGTGTAGGCGGTTTGTTAAGTCTAAAATCAAAGCCCGAGGCTTAACCTCGGTTCGTTTTAGAAACTGGCAAACTAGAGTGCAGTAGAGGCAAGTGGAATTTCTAGTGTAGCGGTTAAATGCGTAGATATTAGAAGGAACACCAGTGGCGAAGGCGGCTTGCTGGGCTGTAACTGACGCT…	428	TTAGGAATATTCGTCAATGGGGGAAACCCTGAACGAGCAATGCCGCGTGAGTGATGAAGGCCCTATGGGTTGTAAAACTCTGTTGTAAAGGAAGAATACCTAGTATAGGAAATGATGCTAGGATGACGGTACTTTACCAGAAAGCCCCGGCTAACTACGTGCCAGCAGCCGCGGTAATACGTAGGGGGCGAGCGTTATCCGGATTTATTGGGCGTAAAGGGTGTGTAGGCGGTTTGTTAAGTCTAAAATCAAAGCCCGAGGCTTAACCTCGGTTCGTTTTAGAAACTGGCAAACTAGAGTGCAGTAGAGGCAAGTGGAATTTCTAGTGTAGCGGTTAAATGCGTAGATATTAGAAGGAACACCAGTGGCGAAGGCGGCTTGCTGGGCTGTAACTGACGC…	0	1	0	1	2	4	1	0	0	0	0	0	0	1	3	13
Otu122	Bacteria;Firmicutes;Negativicutes;Selenomonadales;Veillonellaceae;Schwartzia	1	TAGGGAATTTTCGGCAATGGGCGAAAGCCTGACCGAGCAACGCCGCGTGAACGAAGAAGGTCTTCGGATCGTAAAGTTCTGTTATCGAGGAAGAGCGATGTATATAGGGAATGATATACAAGAGACGGTACTCGATGAGGAAGCCACGGCTAACTACGTGCCAGCAGCCGCGGTAATACGTAGGGGGCAAGCGTTATCCGGAATTACTGGGTGTAAAGGGAGCGTAGGCGGCACGTCAAGCCAGAGGTGAAAGCCCGGGGCTTAACCCCGTGGATTGCATGTGGAACGGGCGAGCTAGAGTACAGGAGAGGAAAGCGGAATTCCTAGTGTAGCGGTGAAATGCGTAGATATTAGGAAGAACACCAGTGGCGAAGGCGGCTTTCTGGACTGAAACTGACG…	428	TAGGGAATTTTCGGCAATGGGCGAAAGCCTGACCGAGCAACGCCGCGTGAACGAAGAAGGTCTTCGGATCGTAAAGTTCTGTTATCGAGGAAGAGCGATGTATATAGGGAATGATATACAAGAGACGGTACTCGATGAGGAAGCCACGGCTAACTACGTGCCAGCAGCCGCGGTAATACGTAGGGGGCAAGCGTTATCCGGAATTACTGGGTGTAAAGGGAGCGTAGGCGGCACGTCAAGCCAGAGGTGAAAGCCCGGGGCTTAACCCCGTGGATTGCATGTGGAACGGGCGAGCTAGAGTACAGGAGAGGAAAGCGGAATTCCTAGTGTAGCGGTGAAATGCGTAGATATTAGGAAGAACACCAGTGGCGAAGGCGGCTTTCTGGACTGAAACTGACG…	0	0	0	1	0	0	0	0	0	0	0	0	0	0	0	1
Otu123	Bacteria	1	TGGGGAATCTTCCGCAATGGGCGAAAGCCTGACGGAGCAATGCCGCGTGAGTGAAGAAGGAATTCGTTCCGTAAAGCTCTTTTGTTTATGACGAATGTGCTGATTGTGAATAATGATTAGTAATGACGGTAGTAAACGAATAAGCCACGGCTAACTACGTGCCAGCAGCCGCGGTAACACGTAAGCCCCGAGCGTTGTTCGGAATCATTGGGCGTAAAGGGCGCGTAGGCGGCCGCTCAAGCCCGGAGTGAAAGGCGGGGGCCCAACCCCCGGACTGCTCCGGGAACTGGGCGGCTGGAGTCGCCGTGGGGGAGCCGGAATTCCTGGTGTAGGGGTGAAATCTGTAGATATCAGGAAGAACACCGATGGCGAAGGCAGGCTTCCAGCGGACGACTGACG…	428	TGGGGAATCTTCCGCAATGGGCGAAAGCCTGACGGAGCAATGCCGCGTGAGTGAAGAAGGAATTCGTTCCGTAAAGCTCTTTTGTTTATGACGAATGTGCTGATTGTGAATAATGATTAGTAATGACGGTAGTAAACGAATAAGCCACGGCTAACTACGTGCCAGCAGCCGCGGTAACACGTAAGCCCCGAGCGTTGTTCGGAATCATTGGGCGTAAAGGGCGCGTAGGCGGCCGCTCAAGCCCGGAGTGAAAGGCGGGGGCCCAACCCCCGGACTGCTCCGGGAACTGGGCGGCTGGAGTCGCCGTGGGGGAGCCGGAATTCCTGGTGTAGGGGTGAAATCTGTAGATATCAGGAAGAACACCGATGGCGAAGGCAGGCTTCCAGCGGACGACTGACG…	0	0	0	0	0	0	0	0	0	1	0	0	0	0	0	1
Otu124	Bacteria;"Bacteroidetes";"Bacteroidia";"Bacteroidales";"Prevotellaceae";Hallella	1	TTAGGAATATTCGTCAATGGGGGGAACCCTGAACGAGCAATGCCGCGTGAATGAAGACGGTCCTCTGGATTGTAGAATTCTGTTGTTTGGGAAGAACGGTATATGTAGGAAATGACATATGCGTGACGGTACCATTCAAGAAAGCCACGGCTAATTCCGTGCCAGCAGCCGCGGTAATACGGAAGGTCCGGGCGTTATCCGGATTTATTGGGTTTAAAGGGAGCGTAGGCCGGGGATTAAGCGTGTTGTGAAATACTGATGCTCAACATCAGCACTGCAGCGCGAACTGGTTCTCTTGAGTGCGTAGGAAGTTGGCGGAATTCGTGGTGTAGCGGTGAAATGCTTAGATATCACGAAGAACTCCGATTGCGAAGGCAGCTGACTGTATCGTAACTGACG…	428	TTAGGAATATTCGTCAATGGGGGGAACCCTGAACGAGCAATGCCGCGTGAATGAAGACGGTCCTCTGGATTGTAGAATTCTGTTGTTTGGGAAGAACGGTATATGTAGGAAATGACATATGCGTGACGGTACCATTCAAGAAAGCCACGGCTAATTCCGTGCCAGCAGCCGCGGTAATACGGAAGGTCCGGGCGTTATCCGGATTTATTGGGTTTAAAGGGAGCGTAGGCCGGGGATTAAGCGTGTTGTGAAATACTGATGCTCAACATCAGCACTGCAGCGCGAACTGGTTCTCTTGAGTGCGTAGGAAGTTGGCGGAATTCGTGGTGTAGCGGTGAAATGCTTAGATATCACGAAGAACTCCGATTGCGAAGGCAGCTGACTGTATCGTAACTGACG…	0	0	0	0	0	0	0	0	0	0	1	0	0	0	0	1
Otu125	Bacteria	1	TAGGGAATATTGCGCAATGGAGGAAACTCTGACGCAGCAACGCCGCGTGGATGATGAAGCTCCTTGGAGTGTAAAGTCCTGTCGCCAGGGAAGAAACGGTGGATGAGGAAATGCATTCGCCCTGACGGTACCTGGAGAGGAAGTTCCGGCTAACTCCGTGCCAGCAGCCGCGGTAACACGGGGGGAACGAGCGTTGTTCGGATTTACTGGACGTAAAGGGTGCGTAGGTGGGTCGGCAAGTCGGAGGTGAAATTCCACAGCTCAACTGTGGACCTGCATTCGAAACTGCCGGGCTTGAGTACTGGAGAGGTGAGTGGAATTCCCGGTGTAGCGGTGAAATGCGTAGATATCGGGAGGAACACCGTTGGCGAAGGCGGCTCACTGGACAGATACTGACGC…	428	GTAGGGAATATTGCGCAATGGAGGAAACTCTGACGCAGCAACGCCGCGTGGATGATGAAGCTCCTTGGAGTGTAAAGTCCTGTCGCCAGGGAAGAAACGGTGGATGAGGAAATGCATTCGCCCTGACGGTACCTGGAGAGGAAGTTCCGGCTAACTCCGTGCCAGCAGCCGCGGTAACACGGGGGGAACGGGCGTTGTTCGGATTTACTGGGCGTAAAGGGTGCGTAGGTGGGTCGGCAAGTCGGATGTGAACTTCCACAGCTCAACTGTGGTCCTGCATTCGAAACTGCCGGTCTTGAGTACTGGAGAGGTGAGTGGAATTCCCGGTGTAGCGGTGAAATGCGTAGATATCGGGAGGAACACCGTTGGCGAAGGCGGCTCACTGGACAGATACTGACG…	0	0	0	0	0	0	0	2	0	0	0	0	0	0	1	3
Otu126	Bacteria	1	TTAGGAATATTCGTCAATGGGGGAAACCCTGAACGAGCAATGCCGCGTGAAGGATGACGGTCCTATGGATTGTAAACTTCTGTTGTTAGGGAAGAACGACCTGTATAGGAAATGATACAGGAGTGACGGTACCTTTCAAGAAAGCTCCGGCTAACTACGTGCCAGCAGCCGCGGTAATACGTAGGGAGCGAGCGTTATCCGGATTTATTGGGCGTAAAGGGCATGTAGGCTGTTGAATAAGTGTGGATTTAAAGGCCGGGGCTTAACCCCGAGTTTGGTTTGCAAACTGTTCAACTAGAGTTCAGAAGGGGAGATTGGAATTCCGCGTGTAGGGGTGAAATCTGTAGATATGCGGAAGAATACCGGTGGCGAAGGCGAATCTCTGGTCTGCGACAGACG…	428	TTAGGAATATTCGTCAATGGGGGAAACCCTGAACGAGCAATGCCGCGTGAAGGATGACGGTCCTATGGATTGTAAACTTCTGTTGTTAGGGAAGAACGACCTGTATAGGAAATGATACAGGAGTGACGGTACCTTTCAAGAAAGCTCCGGCTAACTACGTGCCAGCAGCCGCGGTAATACGTAGGGAGCGAGCGTTATCCGGATTTATTGGGCGTAAAGGGCATGTAGGCTGTTGAATAAGTGTGGATTTAAAGGCCGGGGCTTAACCCCGAGTTTGGTTTGCAAACTGTTCAACTAGAGTTCAGAAGGGGAGATTGGAATTCCGCGTGTAGGGGTGAAATCTGTAGATATGCGGAAGAATACCGGTGGCGAAGGCGAATCTCTGGTCTGCGACAGACG…	0	0	0	0	0	0	0	0	0	0	0	0	0	0	1	1
Otu127	Bacteria;"Elusimicrobia";Elusimicrobia;Elusimicrobiales;Elusimicrobiaceae;Elusimicrobium	1	TGGGGAATCTTCCGCAATGGGCGAAAGCCTGACGGAGCAATGCCGCGTGAGTGAAGAAGGGATTCGTTCCGTAAAGCTCTTTTGTTTATGACGAATGTGCATGTTGTGAACAATGACGTGTAATGACGGTAGTAAACGAATAAGCCACGGCTAACTACGTGCCAGCAGCCGCGGTAAGACGTAGGTGGCAAGCGTTACTCGGAATTACTAGGCGTAAAGCGCACGTAGGCGGAAATGTAAGTCTGTTGTGTAATCTCCGGGCTCAACCCGGAAACTGCAACGGAAACTGGGTTGCTTGAGTGAGGCAGAGGAAGACGGAATTCCTGGTGTAGCAGTGAAATGCGTAGATATCAGGAGGAACACCGGTGGCGAAGGCGGTCTTCTGGGCCTTTACTGACG…	428	TGGGGAATCTTCCGCAATGGGCGAAAGCCTGACGGAGCAATGCCGCGTGAGTGAAGAAGGGATTCGTTCCGTAAAGCTCTTTTGTTTATGACGAATGTGCATGTTGTGAACAATGACGTGTAATGACGGTAGTAAACGAATAAGCCACGGCTAACTACGTGCCAGCAGCCGCGGTAAGACGTAGGTGGCAAGCGTTACTCGGAATTACTAGGCGTAAAGCGCACGTAGGCGGAAATGTAAGTCTGTTGTGTAATCTCCGGGCTCAACCCGGAAACTGCAACGGAAACTGGGTTGCTTGAGTGAGGCAGAGGAAGACGGAATTCCTGGTGTAGCAGTGAAATGCGTAGATATCAGGAGGAACACCGGTGGCGAAGGCGGTCTTCTGGGCCTTTACTGACG…	0	0	0	0	0	0	0	0	0	0	1	0	0	0	0	1
Otu128	Bacteria;"Acidobacteria";Acidobacteria_Gp6;Gp6	1	CGGGGAATTGTTCGCAATGGGCGCAAGCCTGACGACGCAACGCCGCGTGGAGGATGAAGATTTTCGGATCGTAAACTCCTGTCGAGCGGGACGAACGGCCCGCGACCTAACACGTCGTGGGAGTGACGGTACCGCTAAAGGAAGCCCCGGCTAACTCCGTGCCAGCAGCCGCGGTAATACGGGGGGGGCAAGCGTTGTTCGGAATTACTGGGCGTAAAGGGCTCGTAGGCGGCCAACTAAGTCGGACGTGAAATCCCTCGGCTCAACCGGGGGACTGCGGCCGATACTGGATGGCTTGAATTCGGGAGAGGGATTCGGAATTCCAGGTGTAGCGGTGAAATGCGTAGATATCTGGAGGAACACCGGTGGCGAAGGCGGCATCCTGGACCGATATTGACG…	428	CGGGGAATTGTTCGCAATGGGCGCAAGCCTGACGACGCAACGCCGCGTGGAGGATGAAGATTTTCGGATCGTAAACTCCTGTCGAGCGGGACGAACGGCCCGCGACCTAACACGTCGTGGGAGTGACGGTACCGCTAAAGGAAGCCCCGGCTAACTCCGTGCCAGCAGCCGCGGTAATACGGGGGGGGCAAGCGTTGTTCGGAATTACTGGGCGTAAAGGGCTCGTAGGCGGCCAACTAAGTCGGACGTGAAATCCCTCGGCTCAACCGGGGGACTGCGGCCGATACTGGATGGCTTGAATTCGGGAGAGGGATTCGGAATTCCAGGTGTAGCGGTGAAATGCGTAGATATCTGGAGGAACACCGGTGGCGAAGGCGGCATCCTGGACCGATATTGACG…	0	0	0	0	1	0	0	0	0	0	0	0	0	0	0	1
Otu129	Bacteria;Firmicutes;Clostridia;Clostridiales;Peptococcaceae 1;Peptococcus	1	TGGGGAATCTTCCGCAATGGGCGAAAGCCTGACGGAGCAATGCCGCGTGAGTGAAGAAGGCCTTCGGGTTGTAAAACTCTGTCCTTATCGAAGAGAGGTGGGTATGTGAATAATGTACTCATAGGACGGTAGATAAGGAGGAAGCCCCGGCTAACTACGTGCCAGCAGCCGCGGTAATACGTAGGGGGCGAGCGTTGTCCGGAATCACTGGGCGTAAAGGGCGCGTAGGCGGTTTAATAAGTCAGTGGTGAAAACTGAGGGCTCAACCCTCAGCCTGCCCCTGATACTGTTAGACTTGAGTATGGAAGAGGAGAATGGAATTCCTAGTGTAGCGGTGAAATGCTTAGATATCACGAAGAACCCCGATTGCGAAGGCAGCATACGGCAGCGCTACTGACG…	428	TGGGGAATCTTCCGCAATGGGCGAAAGCCTGACGGAGCAATGCCGCGTGAGTGAAGAAGGCCTTCGGGTTGTAAAACTCTGTCCTTATCGAAGAGAGGTGGGTATGTGAATAATGTACTCATAGGACGGTAGATAAGGAGGAAGCCCCGGCTAACTACGTGCCAGCAGCCGCGGTAATACGTAGGGGGCGAGCGTTGTCCGGAATCACTGGGCGTAAAGGGCGCGTAGGCGGTTTAATAAGTCAGTGGTGAAAACTGAGGGCTCAACCCTCAGCCTGCCCCTGATACTGTTAGACTTGAGTATGGAAGAGGAGAATGGAATTCCTAGTGTAGCGGTGAAATGCTTAGATATCACGAAGAACCCCGATTGCGAAGGCAGCATACGGCAGCGCTACTGACG…	0	0	0	0	1	0	0	0	0	0	0	0	0	0	0	1
Otu130	Bacteria;Firmicutes;Clostridia;Clostridiales;Ruminococcaceae;Flavonifractor	1	TTAGGAATATTCGTCAATGGGGGGAACCCTGAACGAGCAATGCCGCGTGAATGAAGACGGTCCTCTGGATTGTAAAATTCTGTTGTTTGGGAAGAACGGTATATGTAGGAAATGACATATGCGTGACGGTACCATTCAAGAAAGCCACGGCTAACTACGTGCCAGCAGCCGCGGTAATACGTAGGTGGCAAGCGTTATCCGGATTTACTGGGTGTAAAGGGCGTGTAGGCGGGAGTGGAAGTCAGATGTGAAAACTATGGGCTCAACCCATAGCCTGCATTTGAAACTGTACTTCTTGAGTACTGGAGAGGCAGGCGGAATTCCGTGTGTAGCGGTGAAATGCGTAGATATACGGAGGAACACCAGTGGCGAAGGCGGCCTGCTGGACAGCAACTGACG…	428	TTAGGAATATTCGTCAATGGGGGGAACCCTGAACGAGCAATGCCGCGTGAATGAAGACGGTCCTCTGGATTGTAAAATTCTGTTGTTTGGGAAGAACGGTATATGTAGGAAATGACATATGCGTGACGGTACCATTCAAGAAAGCCACGGCTAACTACGTGCCAGCAGCCGCGGTAATACGTAGGTGGCAAGCGTTATCCGGATTTACTGGGTGTAAAGGGCGTGTAGGCGGGAGTGGAAGTCAGATGTGAAAACTATGGGCTCAACCCATAGCCTGCATTTGAAACTGTACTTCTTGAGTACTGGAGAGGCAGGCGGAATTCCGTGTGTAGCGGTGAAATGCGTAGATATACGGAGGAACACCAGTGGCGAAGGCGGCCTGCTGGACAGCAACTGACG…	0	0	0	0	0	0	0	0	0	0	0	0	0	1	0	1
Otu131	Bacteria;"Proteobacteria"	1	GTGGGGGATATTGCACAATGGAGGGAACTCTGATGCAGCGATGCCGCGTGAGGGAAGAAGGTTTTCGGATTGTAAACCTCTGTCAGCAGGGAAGAAATTTCACTGTGCTAATCAGCAGTGGATTGACGGTACCTGCAAAGGAAGCACCGGCTAACTCCGTGCCAGCAGCCGCGGTAATACGGAGGGTGCGAGCGTTAATCGGAATTACTGGGCGTAAAGCGCTCGTAGGTGGTATGTCAAGTCAAGGGTGAAATCCCCGCGCTCAACGTGGGAACTGCCTTTGAAACTGGCACACTGGAGTGTGTGAGAGGATAGTGGAATTCCAGGTGTAGGAGTGAAATCCGTAGATATCTGGAGGAACATCAGTGGCGAAGGCGACTATCTGGCACATAACTGACA…	428	GTGGGGGATATTGCACAATGGAGGGAACTCTGATGCAGCGATGCCGCGTGAGGGAAGAAGGTTTTCGGATTGTAAACCTCTGTCAGCAGGGAAGAAATTTCACTGTGCTAATCAGCAGTGGATTGACGGTACCTGCAAAGGAAGCACCGGCTAACTCCGTGCCAGCAGCCGCGGTAATACGGAGGGTGCGAGCGTTAATCGGAATTACTGGGCGTAAAGCGCTCGTAGGTGGTATGTCAAGTCAAGGGTGAAATCCCCGCGCTCAACGTGGGAACTGCCTTTGAAACTGGCACACTGGAGTGTGTGAGAGGATAGTGGAATTCCAGGTGTAGGAGTGAAATCCGTAGATATCTGGAGGAACATCAGTGGCGAAGGCGACTATCTGGCACATAACTGACA…	0	0	0	0	0	0	0	0	0	0	0	0	0	0	1	1
Otu132	Bacteria;"Acidobacteria";Acidobacteria_Gp6;Gp6	1	TGGGGAATTGTTCGCAATGGGCGCAAGCCTGACGACGCAACGCCGCGTGGAGGATGAAGACCTTCGGGTCGTAAACTCCTGTCGAATGGGACGAATGGCCCGGCCGTGAACAACGGCTGGGAATGACGGTACCGTGAGAGGAAGCCCCGACTAACTCCGTGCCAGCAGCCGCGGTAATACGGGGGGGGCAAGCGTTGTTCGGAATTACTGGGCGTAAAGGGCTCGTAGGTGGCCACCTAAGTCCGACGTGAAATCCCTCGGCTTAACCGGGGAACTGCGTCGGATACTGGGTGGCTTGAATCCGGGAGAGGGACGTGGAAGTCCAGGTGTAGCGGTGAAATGCGTAGATATCTGGAGGAACACCGGTGGCGAAGGCGGCGTCCTGGACCGGAATTGACA…	428	TGGGGAATTGTTCGCAATGGGCGCAAGCCTGACGACGCAACGCCGCGTGGAGGATGAAGACCTTCGGGTCGTAAACTCCTGTCGAATGGGACGAATGGCCCGGCCGTGAACAACGGCTGGGAATGACGGTACCGTGAGAGGAAGCCCCGACTAACTCCGTGCCAGCAGCCGCGGTAATACGGGGGGGGCAAGCGTTGTTCGGAATTACTGGGCGTAAAGGGCTCGTAGGTGGCCACCTAAGTCCGACGTGAAATCCCTCGGCTTAACCGGGGAACTGCGTCGGATACTGGGTGGCTTGAATCCGGGAGAGGGACGTGGAAGTCCAGGTGTAGCGGTGAAATGCGTAGATATCTGGAGGAACACCGGTGGCGAAGGCGGCGTCCTGGACCGGAATTGACA…	0	0	0	0	0	0	0	1	0	0	0	0	0	0	0	1
Otu133	Bacteria;"Proteobacteria"	1	TTAGGAATATTCGTCAATGGGGGAAACCCTGAACGAGCAATGCCGCGTGAACGAAGACGGTCCTCTGGATTGTAAAGTTCTGCTGTTTGGGAAGAACGGCTCTAATAGGAAATGATTAGAGATTGACTGTACCATTCAAGAAAGCCACGGCTAACTCCGTGCCAGCAGCCGCGGTAATACGGAGGGTGCGAGCGTTAATCGGAATTACTGGGCGTAAAGCGCTCGTAGGTAGTGTGTCAAGTCAAGGGTGAAATCCCCGCGCTCAACGTGGGAACTGCCTTTGAAACTGGTATACTTGAGTGTGTGAGAGGATAGTGGAATTCCAGGTGTAGGAGTGAAATCCGTAGATATCTGGAAGAACATCAGTGGCGAAGGCGACTATCTGGCACATAACTGACA…	428	TTAGGAATATTCGTCAATGGGGGAAACCCTGAACGAGCAATGCCGCGTGAACGAAGACGGTCCTCTGGATTGTAAAGTTCTGCTGTTTGGGAAGAACGGCTCTAATAGGAAATGATTAGAGATTGACTGTACCATTCAAGAAAGCCACGGCTAACTCCGTGCCAGCAGCCGCGGTAATACGGAGGGTGCGAGCGTTAATCGGAATTACTGGGCGTAAAGCGCTCGTAGGTAGTGTGTCAAGTCAAGGGTGAAATCCCCGCGCTCAACGTGGGAACTGCCTTTGAAACTGGTATACTTGAGTGTGTGAGAGGATAGTGGAATTCCAGGTGTAGGAGTGAAATCCGTAGATATCTGGAAGAACATCAGTGGCGAAGGCGACTATCTGGCACATAACTGACA…	1	0	0	0	0	0	0	0	0	0	0	0	0	0	0	1
Otu134	Bacteria;"Proteobacteria";Gammaproteobacteria	1	TGGGGAATATTAGACAATGGGGGGAACCCTGATCCAGCCATGCCGCGTGTGTGAAGAAGGCCTTTTGGTTGTAAAGCGCTTTAAGCGAGGAGGAGGCTACTCTAGTTAATACCTAGGGATAGTGGACGTTACTCGCAGAATAAGCACCGGCTAACTCTGTGCCAGCAGCCGCGGTAATACAGAGGGTGCAAGCGTTAATCGGAATTACTGGGCGTAAAGCGCTCGTAGGTAGTATGCCAAGTCAAGGGTGAAATCCCCGTGCTCAACATGGGAACTGCCTTTGAAACTGGTACACTTGAGTGTGTGAGAGGATAGTGGAATTCCAGGTGTAGGAGTGAAATCCGTAGATATCTGGAGGAACATCAGTGGCGAAGGCGACTATCTGGCACATAACTGACA…	428	TGGGGAATATTAGACAATGGGGGGAACCCTGATCCAGCCATGCCGCGTGTGTGAAGAAGGCCTTTTGGTTGTAAAGCGCTTTAAGCGAGGAGGAGGCTACTCTAGTTAATACCTAGGGATAGTGGACGTTACTCGCAGAATAAGCACCGGCTAACTCTGTGCCAGCAGCCGCGGTAATACAGAGGGTGCAAGCGTTAATCGGAATTACTGGGCGTAAAGCGCTCGTAGGTAGTATGCCAAGTCAAGGGTGAAATCCCCGTGCTCAACATGGGAACTGCCTTTGAAACTGGTACACTTGAGTGTGTGAGAGGATAGTGGAATTCCAGGTGTAGGAGTGAAATCCGTAGATATCTGGAGGAACATCAGTGGCGAAGGCGACTATCTGGCACATAACTGACA…	0	0	0	0	0	0	0	0	0	1	0	0	0	0	0	1
Otu135	Bacteria;Firmicutes;Negativicutes;Selenomonadales;Veillonellaceae;Anaerovibrio	829	TGGGGAATCTTCCGCAATGGGCGCAAGCCTGACGGAGCAACGCCGCGTGAGTGAAGAAGGTTTTCGGATCGTAAAGCTCTGTTGAGAGGGACGAGAGGCAAGGCTAGGAAATGAGCTTTGTAGGACGGTACCTTTCGAGGAAGCCACGGCTAACTACGTGCCAGCAGCCGCGGTAATACGTAGGTGGCGAGCGTTGTCCGGAATTATTGGGCGTAAAGGGAGCGCAGGTGGGAAAGTAAGTCAGTCTTAAAAGTGCGGGGCTCAACCCCGTGAGGGGATTGAAACTACTTTTCTTGAGTGCAGGAGAGGAAAGCGGAATTCCTAGTGTAGCGGTGAAATGCGTAGATATTAGGAGGAACACCAGTGGCGAAGGCGGCTTTCTGGACTGTAACTGACACT…	428	AGTGGGGAATCTTCCGCAATGGGCGCAAGCCTGACGGAGCAACGCCGCGTGAGTGAAGAAGGTTTTCGGATCGTAAAGCTCTGTTGAGAGGGACGAGAGGCAAGGCTAGGAAATGAGCTTTGTAGGACGGTACCTTTCGAGGAAGCCACGGCTAACTACGTGCCAGCAGCCGCGGTAATACGTAGGTGGCGAGCGTTGTCCGGAATTATTGGGCGTAAAGGGAGCGCAGGTGGGAAAGTAAGTCAGTCTTAAAAGTGCGGGGCTCAACCCCGTGATGGGATTGAAACTACTTTTCTTGAGTGCAGGAGAGGAAAGCGGAATTCCTAGTGTAGCGGTGAAATGCGTAGATATTAGGAGGAACACCAGTGGCGAAGGCGGCTTTCTGGACTGTAACTGACA…	7	655	13	31	13	2	8	286	257	2	0	53	0	0	0	1327
Otu136	Bacteria;Firmicutes;Negativicutes;Selenomonadales;Acidaminococcaceae;Phascolarctobacterium	1	TGGGGAATCTTCCGCAATGGGCGAAAGCCTGACGGAGCAATGCCGCGTGAGTGAAGAAGGGATTCGTTCCGTAAAGCTCTTTTGTTTATGACGAATGTGCATGTTGTGAACAATGACGTGTAATGACGGTAGTAAACGAATAAGCCACGGCTAACTACGTGCCAGCAGCCGCGGTAATACGTAGGTGGCGAGCGTTGTCCGGAATTATTGGGCGTAAAGAGCATGTAGGCGGTTTAGCAAGCTTGATGTGAAAGGCGGGGGCTCAACCCCCGGATTGCGTGGAGAACTGCATAACTAGAGTATCGGAAGGGCAATCAGAATTCCGGGTGTAGGGGTGAAATCTGTAGATATCCGGAAGAATACCAATGGCGAAGGCAGGTTGCCGGCAGAAGACTGACG…	428	TGGGGAATCTTCCGCAATGGGCGAAAGCCTGACGGAGCAATGCCGCGTGAGTGAAGAAGGGATTCGTTCCGTAAAGCTCTTTTGTTTATGACGAATGTGCATGTTGTGAACAATGACGTGTAATGACGGTAGTAAACGAATAAGCCACGGCTAACTACGTGCCAGCAGCCGCGGTAATACGTAGGTGGCGAGCGTTGTCCGGAATTATTGGGCGTAAAGAGCATGTAGGCGGTTTAGCAAGCTTGATGTGAAAGGCGGGGGCTCAACCCCCGGATTGCGTGGAGAACTGCATAACTAGAGTATCGGAAGGGCAATCAGAATTCCGGGTGTAGGGGTGAAATCTGTAGATATCCGGAAGAATACCAATGGCGAAGGCAGGTTGCCGGCAGAAGACTGACG…	0	0	0	1	0	0	0	0	0	0	0	0	0	0	0	1
Otu137	Bacteria;Firmicutes;Clostridia;Clostridiales;Lachnospiraceae;Cellulosilyticum	72	TTAGGAATATTCGTCAATGGGGGAAACCCTGAACGAGCAATGCCGCGTGAAGGATGACGGTCCTATGGATTGTAAACTTCTGTTGTTAGGGAAGAACGACCTGTATAGGAAATGATACAGGAGTGACGGTACCTTTCAAGAAAGCTCCGGCTAACTACGTGCCAGCAGCCGCGGTAATACGTAGGGAGCGAGCGTTATCCGGATTTATTGGGTGTAAAGGGTGCGTAGGCGGCTTTACAGGTCTGTGGTTTAAGTCCGAAGCTTAACTTCGGTTCGCCACAGAAACCGTATCGCTTGAGTATGGTAGAGGCAAGTGGAATTTCTAGTGTAGCGGTTAAATGCGTAGATATTAGAAGGAACACCAGTGGCGAAGGCGACTTGCTGGGCCATCACTGACGC…	428	TTAGGAATATTCGTCAATGGGGGGAAACCCTGAACGAGCAATGCCGCGTGAAGGATGACGGTCCTATGGATTGTAAACTTCTGTTGTTAGGGAAGAACGACCTGTATAGGAAATGATACAGGAGTGACGGTACCTTTCAAGAAAGCTCCGGCTAACTACGTGCCAGCAGCCGCGGTAATACGTAGGGAGCGAGCGTTATCCGGATTTATTGGGTGTAAAGGGTGCGTAGGCGGTTTGATAGGTCTGTGGTCTAATTCCGAAGTTTAACTTCGGTTCGCCACAGAAACCGTTTTACTTGAGTATGGTAGAGGCAATTGGAATTTCTAGTGTAGCGGTTAAATGCGTAGATATTAGAAGGAACACCAGTGGCGAAGGCGACTTGCTGGACCATTACTGACG…	9	7	7	9	7	0	5	1	0	4	70	0	0	7	12	138
Otu138	Bacteria;Firmicutes;Clostridia;Clostridiales;Peptococcaceae 1;Peptococcus	1	TGGGGAATCTTCCGCAATGGGCGAAAGCCGGACGGAGCAATGCCGCGTGAGTGAAGAAGGCCTTCTGGTTGTAAAACTCTGTCCTTATCGAAGAGAGGTGGGTATGTGAATAATGTACTCATAGGACGGTAGATAAGGAGGAAGCCCCGGCTAACTACGTGCCAGCAGCAGCGGTAATACGTAGGGGGCGAGCGTTGTCCGGAATCACTGGGCGTAAAGGGCGCGTAGGCGGTTTAATAAGTCAGTGGTGAAAACTGAGGGCTCATCCCTCAGGCTGTCACTGATACTGTTATACTTGAGAATGGAAGAGGAGAATGGAATTCCTAGTGTAGCGGTGAAATGCTTAGATATTAGGAGGAACTCCAGTGGCGAAGGCGATTCTCTGGGCCAAGACTGACG…	428	TGGGGAATCTTCCGCAATGGGCGAAAGCCGGACGGAGCAATGCCGCGTGAGTGAAGAAGGCCTTCTGGTTGTAAAACTCTGTCCTTATCGAAGAGAGGTGGGTATGTGAATAATGTACTCATAGGACGGTAGATAAGGAGGAAGCCCCGGCTAACTACGTGCCAGCAGCAGCGGTAATACGTAGGGGGCGAGCGTTGTCCGGAATCACTGGGCGTAAAGGGCGCGTAGGCGGTTTAATAAGTCAGTGGTGAAAACTGAGGGCTCATCCCTCAGGCTGTCACTGATACTGTTATACTTGAGAATGGAAGAGGAGAATGGAATTCCTAGTGTAGCGGTGAAATGCTTAGATATTAGGAGGAACTCCAGTGGCGAAGGCGATTCTCTGGGCCAAGACTGACG…	1	0	0	0	1	0	0	0	0	0	0	0	0	0	0	2
Otu139	Bacteria;"Bacteroidetes";"Bacteroidia";"Bacteroidales";"Prevotellaceae";Hallella	1	TTAGGAATATTCGTCAATGGGGGCAACCCCGAACGAGCAATGCCGCGTGAACGATGACGGTCCTCTGGATTGTAAAGTTCTGTTGTTTGGAAAGAATTGTACTGATAGGAAATGATCAGTGCTTGACGGCACCATTCAAGAAAGCCACGGCTAACTACGTGCCAGCAGCCGCGGTAATACGTAGGTGGCGAGCGTTATCCGGATTTATTGGGTTTAAAGGGAGCGTAGGCCGGGGATTAAGCGTGTTGTGAAATACTGATGCTCAACATCAGCACTGCAGCGCGAACTGGTTCTCTTGAGTGCGTAGGAAGTTGGCGGAATTCGTGGTGTAGCGGTGAAATGCTTAGATATCACGAAGAACTCCGATTGCGAAGGCAGCTGACTGTATCGTAACTGACG…	428	TTAGGAATATTCGTCAATGGGGGCAACCCCGAACGAGCAATGCCGCGTGAACGATGACGGTCCTCTGGATTGTAAAGTTCTGTTGTTTGGAAAGAATTGTACTGATAGGAAATGATCAGTGCTTGACGGCACCATTCAAGAAAGCCACGGCTAACTACGTGCCAGCAGCCGCGGTAATACGTAGGTGGCGAGCGTTATCCGGATTTATTGGGTTTAAAGGGAGCGTAGGCCGGGGATTAAGCGTGTTGTGAAATACTGATGCTCAACATCAGCACTGCAGCGCGAACTGGTTCTCTTGAGTGCGTAGGAAGTTGGCGGAATTCGTGGTGTAGCGGTGAAATGCTTAGATATCACGAAGAACTCCGATTGCGAAGGCAGCTGACTGTATCGTAACTGACG…	0	0	0	0	1	0	0	0	0	0	0	0	0	0	0	1
Otu140	Bacteria;"Spirochaetes";Spirochaetes;Spirochaetales;Spirochaetaceae;Treponema	1	CTAAGAATATTCCGCAATGGGGGGAACCCTGACGGAGCGACACCGCGTGGATGAAGAAGGTCGGAAGATTGTAAAATCCTTTTATAACAGAAGAATAAGGTTATGAAGAGAAAGCATAGCGGGTGACGGTATGTTATGAATAAGAGGCGGCTATTTACGTGCCAGCAGCCGCGGTAACACGTAAGCCTCGAGCGTTGTTCGGAATTATTGGGCGTAAAGGGCATGTAGGCGGCTGTTTAAGCTTGGTGTGAAAGGCGGGGGCTCAACTCCCGGACTGCACTGAGAACTGGACGGCTTGAGTTGCTGAAGTGGAATCAGAATTCCGGGTGTAGGGGTGAAATCTGTAGATATCCGGAAGAATACCGATGGCGAAGGCAGGTTCCAGGCAGACAACTGACG…	428	CTAAGAATATTCCGCAATGGGGGGAACCCTGACGGAGCGACACCGCGTGGATGAAGAAGGTCGGAAGATTGTAAAATCCTTTTATAACAGAAGAATAAGGTTATGAAGAGAAAGCATAGCGGGTGACGGTATGTTATGAATAAGAGGCGGCTATTTACGTGCCAGCAGCCGCGGTAACACGTAAGCCTCGAGCGTTGTTCGGAATTATTGGGCGTAAAGGGCATGTAGGCGGCTGTTTAAGCTTGGTGTGAAAGGCGGGGGCTCAACTCCCGGACTGCACTGAGAACTGGACGGCTTGAGTTGCTGAAGTGGAATCAGAATTCCGGGTGTAGGGGTGAAATCTGTAGATATCCGGAAGAATACCGATGGCGAAGGCAGGTTCCAGGCAGACAACTGACG…	2	0	0	0	0	0	0	0	0	0	1	0	0	0	0	3
Otu141	Bacteria;"Proteobacteria";Deltaproteobacteria;Desulfovibrionales;Desulfovibrionaceae;Bilophila	44	TGGGGAATATTGCGCAATGGGCGAAAGCCTGACGCAGCGACGCCGCGTGAGGGATGAAGGTCCTCGGATCGTAAACCTCTGTCAGAAGGGAAGAAGTTGACCAGGGCTAATCATCTGGTCATTGACGGTACCTTCAAAGGAAGCACCGGCTAACTCCGTGCCAGCAGCCGCGGTAATACGGAGGGTGCGAGCGTTAATCGGAATTACTGGGCGTAAAGCGCGCGTAGGCGGTATGTCAAGTCAAGGGTGAAATCCCCGGGCTCAACCCGGGAACTGCCTTTGAAACTGTCAAACTGGAGTGTGTGAGAGGGTGGCGGAATTCCAGGTGTAGGAGTGAAATCCGTAGATATCTGGAGGAACACCAGTGGCGAAGGCGGCCACCTGGCACATAACTGACGC…	428	GTGGGGAATATTGCGCAATGGGCGAAAGCCTGACGCAGCGACGCCGCGTGAGGGATGAAGGTCCTCGGATCGTAAACCTCTGTCAGAAGGGAAGAAGTTGACCAGGGCTAATCATCTGGTCATTGACGGTACCTTCAAAGGAAGCACCGGCTAACTCCGTGCCAGCAGCCGCGGTAATACGGAGGGTGCGAGCGTTAATCGGAATTACTGGGCGTAAAGCGCGCGTAGGCGGTATGTCAAGTCAAGGGTGAAATCCCCGGGATCAAGCCGGGAACTGCCGTTGAAACTGTAAAGCTGGAGTGTGGGAGAGGGTGGCGGAATTCCAGGTGTAGGAGTGAAATCCGTAGATATCTGGAGGAACACCAGTGGCGAAGGCGGCCACCTGGCACATAACTGACG…	14	3	1	0	1	3	5	0	1	14	1	1	4	11	11	70
Otu142	Bacteria	1	TTAGGAATATTCGTCAATGGGGGAAACCCTGAACGAGCAATGCCGCGTGAACGATGAAGGCCCTATGGGTTGTAAAGTTCTGTTGTTTGGAAAGAACTGTAAGAATAGGAAATGATTCTTACTTGACGGTACCATTCAAGAAAGCCACGGCTAACTACGTGCCAGCAGCCGCGGTAATACGTAGGTGGCGAGCGTTATCCGGATTTATTGGGTTTAAAGGGTGCGTAGGCTGAAGATCAAGTCAGCGGTGAAATGTCCCGGCTCAACCGGGGCCTTGCCGTTGAAACTGGTCATCTGGAATGCGGATGCCGTGGGAGGAATGTGTGGTGTAGCGGTGAAATGCATAGATATCACACAGAACACCGATTGCGAAGGCATCTCACGAATCCGCTATTGACG…	428	TTAGGAATATTCGTCAATGGGGGAAACCCTGAACGAGCAATGCCGCGTGAACGATGAAGGCCCTATGGGTTGTAAAGTTCTGTTGTTTGGAAAGAACTGTAAGAATAGGAAATGATTCTTACTTGACGGTACCATTCAAGAAAGCCACGGCTAACTACGTGCCAGCAGCCGCGGTAATACGTAGGTGGCGAGCGTTATCCGGATTTATTGGGTTTAAAGGGTGCGTAGGCTGAAGATCAAGTCAGCGGTGAAATGTCCCGGCTCAACCGGGGCCTTGCCGTTGAAACTGGTCATCTGGAATGCGGATGCCGTGGGAGGAATGTGTGGTGTAGCGGTGAAATGCATAGATATCACACAGAACACCGATTGCGAAGGCATCTCACGAATCCGCTATTGACG…	0	0	0	0	1	0	0	0	0	0	0	0	0	0	0	1
Otu143	Bacteria	1	TGGGGAATTTTGGGCAATGGGCGCAAGCCTGACCCAGCGACACTGCGTGGGTGATGACGGTCTTTGGATTGTAAAACCCTTTTATGGAGGAGTAAGGCGGGAAGGATGAAATGCCTTTCCGTTTGACAGTACTCCATGAATCAGCCCCAGCCAACTACGTGCCAGCAGCTGCGGTAATACGTAGGGGGCAAGCGTTGTCCGGAATTACTGGGTGTAAAGGGTGTGCAGGCGTCTCCCTAAGTTGATTGTGGAAGCCCGAAGCTCAACTTCGGAAGGGCAGTCAATACTGGGGGGATGGAGGTTATGGGAGGGAAGTGGAATTCTCGGTGTAGCGGTGAAATGCGTAGATATCGAGAGGAACACCGGTGGCGAAGGCGGCTTCCTATCATAGACCTGACG…	428	TGGGGAATTTTGGGCAATGGGCGCAAGCCTGACCCAGCGACACTGCGTGGGTGATGACGGTCTTTGGATTGTAAAACCCTTTTATGGAGGAGTAAGGCGGGAAGGATGAAATGCCTTTCCGTTTGACAGTACTCCATGAATCAGCCCCAGCCAACTACGTGCCAGCAGCTGCGGTAATACGTAGGGGGCAAGCGTTGTCCGGAATTACTGGGTGTAAAGGGTGTGCAGGCGTCTCCCTAAGTTGATTGTGGAAGCCCGAAGCTCAACTTCGGAAGGGCAGTCAATACTGGGGGGATGGAGGTTATGGGAGGGAAGTGGAATTCTCGGTGTAGCGGTGAAATGCGTAGATATCGAGAGGAACACCGGTGGCGAAGGCGGCTTCCTATCATAGACCTGACG…	0	0	0	0	0	0	0	0	0	0	0	0	1	0	0	1
Otu144	Bacteria;Firmicutes	1	TGGGGAATTTTCCGCAATGGGCGAAAGCCTGACGGAGCAACGCCGCGTGAGTGAAGAAGGCCTTCGGGTCGTAAAGCTCTGTCTTTGGGGAAGAACATCTTATATGTGAATAATGTATAAGACTGACGGTACCCGAGGAGGAAGCTCCGGCTAACTACGTGCCAGCAGCCGCGGTAATACGTAGGGAGCGAGCGTTGTCCGGAATTACTGGGCGTAAAGGGCGCGTAGGCGGGGTTTTAAGTAGGGTGTGAAAACTATAGGCTCAACCTGTAGACTGCATTCTAAACTGGGACTCTTGAGGGCAGGAGAGGAAAGTGGAATTCCTTGTGTAGCGGTGAAATGCGTAGATATAAGGAAGAACACCAGTGGCGAAGGCGGATGACTGGACGGCAACTGACG…	428	TGGGGAATTTTCCGCAATGGGCGAAAGCCTGACGGAGCAACGCCGCGTGAGTGAAGAAGGCCTTCGGGTCGTAAAGCTCTGTCTTTGGGGAAGAACATCTTATATGTGAATAATGTATAAGACTGACGGTACCCGAGGAGGAAGCTCCGGCTAACTACGTGCCAGCAGCCGCGGTAATACGTAGGGAGCGAGCGTTGTCCGGAATTACTGGGCGTAAAGGGCGCGTAGGCGGGGTTTTAAGTAGGGTGTGAAAACTATAGGCTCAACCTGTAGACTGCATTCTAAACTGGGACTCTTGAGGGCAGGAGAGGAAAGTGGAATTCCTTGTGTAGCGGTGAAATGCGTAGATATAAGGAAGAACACCAGTGGCGAAGGCGGATGACTGGACGGCAACTGACG…	0	0	0	0	0	0	1	0	0	0	0	0	0	0	0	1
Otu145	Bacteria;Firmicutes;Clostridia;Clostridiales	1	TTAGGAATATTCGTCAATGGGGGGAACCCTGAACGAGCAATGCCGCGTGAATGAAGACGGTCCTCTGGATTGTAAAATTCTGTTGTTTGGGAAGAACGGTATATGTAGGAAATGACATATGCGTGACGGTACCATTCAAGAAAGCCACGGCTAACTACGTGCCAGCAGCCGCGGTAATACGTAGGTGGCGAGCGTTATCCGGATTTATTGGGTTTAAAGGGAGCGTAGACGGTAATGCAAGTCTGGAGTGAAAGCCCGCAGCTCAACTGCGGGACTGCTTTGGAAACTGTATGACTGGAGTGCAGGAGAGGTAAGCGGAATTCCTAGTGTAGCGGTGAAATGCGTAGATATTAGGAGGAACACCGGTGGCGAAGGCGGCTTACTGGACTGTAACTGACG…	428	TTAGGAATATTCGTCAATGGGGGGAACCCTGAACGAGCAATGCCGCGTGAATGAAGACGGTCCTCTGGATTGTAAAATTCTGTTGTTTGGGAAGAACGGTATATGTAGGAAATGACATATGCGTGACGGTACCATTCAAGAAAGCCACGGCTAACTACGTGCCAGCAGCCGCGGTAATACGTAGGTGGCGAGCGTTATCCGGATTTATTGGGTTTAAAGGGAGCGTAGACGGTAATGCAAGTCTGGAGTGAAAGCCCGCAGCTCAACTGCGGGACTGCTTTGGAAACTGTATGACTGGAGTGCAGGAGAGGTAAGCGGAATTCCTAGTGTAGCGGTGAAATGCGTAGATATTAGGAGGAACACCGGTGGCGAAGGCGGCTTACTGGACTGTAACTGACG…	0	0	0	0	0	0	0	0	0	0	1	0	0	0	0	1
Otu146	Bacteria;Firmicutes;Bacilli;Lactobacillales;Lactobacillaceae;Lactobacillus	1	GTAGGGAATCTTCCACAATGGGCGAAAGCCTGATGGAGCAACGCCGCGTGGGTGAAGAAGGTCTTCGGATCGTAAAACCCTGTTGTCAGAGAAGAAAGTGCATGAGAGTAACTGTTCATGTTTCGACGGTATCTGACCAGAAAGCCACGGCTAACTACGTGCCAGCAGCCGCGGTAATACGTAGGTGGCAAGCGTTCTACGGATTTATTGGGCGTAAAGGGAACGCAGGCGGTCTTTTAAGTCTGATGTGAAAGCCTTCGGCTTAACCGGAGTAGTGCATTGGAAACTGGGAGACTTGAGTGCAGAAGAGGAGGGTGGAACGCCATGTTTAGCGGTGAAATGCGGAGATATATGGACGAAGGCCAGTGGCGAAAGCGGCTCTCTGGTCTGTATCTGACG…	428	GTAGGGAATCTTCCACAATGGGCGAAAGCCTGATGGAGCAACGCCGCGTGGGTGAAGAAGGTCTTCGGATCGTAAAACCCTGTTGTCAGAGAAGAAAGTGCATGAGAGTAACTGTTCATGTTTCGACGGTATCTGACCAGAAAGCCACGGCTAACTACGTGCCAGCAGCCGCGGTAATACGTAGGTGGCAAGCGTTCTACGGATTTATTGGGCGTAAAGGGAACGCAGGCGGTCTTTTAAGTCTGATGTGAAAGCCTTCGGCTTAACCGGAGTAGTGCATTGGAAACTGGGAGACTTGAGTGCAGAAGAGGAGGGTGGAACGCCATGTTTAGCGGTGAAATGCGGAGATATATGGACGAAGGCCAGTGGCGAAAGCGGCTCTCTGGTCTGTATCTGACG…	0	0	0	0	0	0	0	0	1	0	0	0	0	0	0	1
Otu147	Bacteria;"Bacteroidetes"	1	TTAGGAATATTCGTCAATGGGGGAAACCCTGAACGAGCAATGCCGCGTGAACGATGACGGCCCTATGGGTTGTAAAGTTCTGTTGTTATGGAAGAATTGTAAGATTAGGAAATGAGTCTTACTTGACGGTACATTTCAAGAAAGCCACGGCTAACTCCGTGCCAGCAGCCGCGGTAATACGGAGGATGCGAGCGTTATCCGGATTCATTGGGTTTAAAGGGTGCGTAGGCTGTGGCTCAAGTCAGCGGTGAAATTCCCGTGCTCAACACGGGCCGTGCCGTTGATACCGCGCCACTGGAGTACGGACGCCGCCGGAGGAATGAGTGGTGTAGCGGTGAAATGCATAGATATCACTCAGAACACCGATTGCGAAGGCATCCGGCGAGGCCGTCACTGACG…	428	TTAGGAATATTCGTCAATGGGGGAAACCCTGAACGAGCAATGCCGCGTGAACGATGACGGCCCTATGGGTTGTAAAGTTCTGTTGTTATGGAAGAATTGTAAGATTAGGAAATGAGTCTTACTTGACGGTACATTTCAAGAAAGCCACGGCTAACTCCGTGCCAGCAGCCGCGGTAATACGGAGGATGCGAGCGTTATCCGGATTCATTGGGTTTAAAGGGTGCGTAGGCTGTGGCTCAAGTCAGCGGTGAAATTCCCGTGCTCAACACGGGCCGTGCCGTTGATACCGCGCCACTGGAGTACGGACGCCGCCGGAGGAATGAGTGGTGTAGCGGTGAAATGCATAGATATCACTCAGAACACCGATTGCGAAGGCATCCGGCGAGGCCGTCACTGACG…	0	0	0	0	0	0	0	0	0	0	0	0	0	0	1	1
Otu148	Bacteria;"Acidobacteria";Acidobacteria_Gp6;Gp6	1	TGGGGAATTGTTCGCAATGGGCGCAAGCCTGACGACGCAACGCCGCGTGGAGGATGAAGATTTTCGGATCGTAAACTCCTTTCGATCAGGACGAATCGGTCGCGACCTAACACGTCGTGGCACTGACGGTACCGAGAGAAGAAGCCCCGGCTAACTCCGTGCCAGCAGCCGCGGTAATACGGGGGGGGCAAGTGTTGTTCGGAATTACTGGGCGTAAAGGGCGCGTAGGCAGCCTACTAAGTCGGACGTGAAATCCCTCGGCTCAACCGGGGAACTGCGTCCGATACTGGTGGGCTTGAATCCGGGAGAGGGATGTGGAATTCCAGGGATAGCGGTGAAATGCGTAGATATTAGGAGGAACACCAGTGGCGAAGGCGGCTTGCTGGACGACAACTGACG…	428	TGGGGAATTGTTCGCAATGGGCGCAAGCCTGACGACGCAACGCCGCGTGGAGGATGAAGATTTTCGGATCGTAAACTCCTTTCGATCAGGACGAATCGGTCGCGACCTAACACGTCGTGGCACTGACGGTACCGAGAGAAGAAGCCCCGGCTAACTCCGTGCCAGCAGCCGCGGTAATACGGGGGGGGCAAGTGTTGTTCGGAATTACTGGGCGTAAAGGGCGCGTAGGCAGCCTACTAAGTCGGACGTGAAATCCCTCGGCTCAACCGGGGAACTGCGTCCGATACTGGTGGGCTTGAATCCGGGAGAGGGATGTGGAATTCCAGGGATAGCGGTGAAATGCGTAGATATTAGGAGGAACACCAGTGGCGAAGGCGGCTTGCTGGACGACAACTGACG…	0	0	0	0	0	0	0	0	0	0	1	0	0	0	0	1
Otu149	Bacteria;Firmicutes;Negativicutes;Selenomonadales;Acidaminococcaceae;Phascolarctobacterium	1	CTAAGAATATTCCGCAATGGGGGGAACCCTGACGGAGCGACACCGCGTGGATGAAGAAGGTCGGAAGATTGTAAAATCCTTTTATAACAGAAGAATAAGGTTATGAAGAGAAAGCATAGCGGGTGACGGTATGTTATGAATAAGAGGCGGCTAATTACGTGCCAGCAGCCGCGGTAACACGTAAGCCTCGAGCGTTGTTCGGAATTATTGGGCGTAAAGGGCGTGTAGGCGGTTGAGCAAGCTTGATGTGAAAGGCGGGGGGTCAACCCCCGAATTGAGTTGAGAGCTGTACAACTAGAGTATCTGAAGGGCAATCAGAAT	428	CTAAGAATATTCCGCAATGGGGGGAACCCTGACGGAGCGACACCGCGTGGATGAAGAAGGTCGGAAGATTGTAAAATCCTTTTATAACAGAAGAATAAGGTTATGAAGAGAAAGCATAGCGGGTGACGGTATGTTATGAATAAGAGGCGGCTAATTACGTGCCAGCAGCCGCGGTAACACGTAAGCCTCGAGCGTTGTTCGGAATTATTGGGCGTAAAGGGCATGTAGGCGGTTTAGCAAGCTTGATGTGAAAGGCGGGGGCTCAACCCCCGGATTGCGTTGAGAACTGCATAACTAGAGTATCTGAAGGGCAATCAGAATTCCGGGTGTAGGGGTGAAATCTGTAGATATTGGGAGGAACACCAGTGGCGAAGGCGCCTTTCTGGACTGTGTCTGACG…	0	0	0	2	0	0	0	0	0	0	0	0	0	0	0	2
Otu150	Bacteria;"Proteobacteria";Betaproteobacteria;Burkholderiales;Comamonadaceae;Simplicispira	2	TGGGGAATTTTGGACAATGGGGGAAACCCTGATCCAGCCATGCCGCGTGCAGGATGAAGGCCTTCGGGTTGTAAACTGCTTTTGTACGGAACGAAAAGGTCTTTTCTAATAAAGAAGGCTGATGACGGTACCGTAAGAATAAGCACCGGCTAACTACGTGCCAGCAGCCGCGGTAATACGTAGGGTGCGAGCGTTAATCGGAATTACTGGGCGTAAAGCGTGCGCAGGCGGTTATGCAAGACAGATGTGAAATCCCCGGGCTCAACCGGGGAACTGCATTAGTGACTGCATAGCTAGAGTGCGGCAGAGGGGGATGGAATTCCGCGTGTAGCAGTGAAATGCGTAGATATGCGGAGGAACACCGATGGCGAAGGCAATCCCCTGGGCCTGCACTGACGC…	428	GTGGGGAATTTTGGACAATGGGCGAAAGCCTGATCCAGCCATGCCGCGTGCAGGATGAAGGCCTTCGGGTTGTAAACTGCTTTTGTACGGAACGAAAAGGTCTTTTCTAATAAAGAAGGCTGATGACGGTACCGTAAGAATAAGCACCGGCTAACTACGTGCCAGCAGCCGCGGTAATACGTAGGGTGCGAGCGTTAATCGGAATTACTGGGCGTAAAGCGTGCGCAGGCGGTTATGCAAGACAGATGTGAAATCCCCGGGCTCAACCTGGGAACTGCATTAGTGACTGCATAGCTAGAGTGCGGCAGAGGGGGATGGAATTCCGTGTGTAGCAGTGAAATGCGTAGATATGCGGAGGAACACCGATGGCGAAGGCAATCCCCTGGGCCTGCACTGACG…	1	0	0	0	0	0	0	0	1	0	0	0	1	0	0	3
Otu151	Bacteria	1	TCGAGGATATTTAGCAATGCCCGAAAGGGTGACTATGCGACGCCGCGTGTGCGATGAAGGTCTTCGGATTGTAAAGCACTGTCAGCTGGGAGGAATCTCGGGGGTTCGAACAGAGCCGCCGGGTGACAGTACCAGCAGAGGAAGCCACGGCTAACTCCGCGCCAGCAGCCGCGGTAATACGGAGGGGGCAGGCGTTACTCGGAGTGATTGGGTGTAAAGGGTGTGTAGGCGGTGCGCTAAGTCGAATGTGAAATCCCTTGGCTTAACCAAGGAACTGCATTCGATACTGGCGTGCTTGAGTGATGGAGAGGAAAGCGGAATTCCCGGTGTAACAGTGAAATGTGTAGATATCGGGAGGAACACCAATGGCGAAGGCAGCTTTCTGGACATCTACTGACG…	428	TCGAGGATATTTAGCAATGCCCGAAAGGGTGACTATGCGACGCCGCGTGTGCGATGAAGGTCTTCGGATTGTAAAGCACTGTCAGCTGGGAGGAATCTCGGGGGTTCGAACAGAGCCGCCGGGTGACAGTACCAGCAGAGGAAGCCACGGCTAACTCCGCGCCAGCAGCCGCGGTAATACGGAGGGGGCAGGCGTTACTCGGAGTGATTGGGTGTAAAGGGTGTGTAGGCGGTGCGCTAAGTCGAATGTGAAATCCCTTGGCTTAACCAAGGAACTGCATTCGATACTGGCGTGCTTGAGTGATGGAGAGGAAAGCGGAATTCCCGGTGTAACAGTGAAATGTGTAGATATCGGGAGGAACACCAATGGCGAAGGCAGCTTTCTGGACATCTACTGACG…	0	0	0	0	0	0	0	0	0	0	1	0	0	0	0	1
Otu152	Bacteria;"Proteobacteria"	1	GTGGGGAATATTGCACAATGGGGGAAACCCTGATGCAGCGACGCCGCGTGAGGGATGAAGGTCTTCGGATCGTAAACCTCTGTCAGCAGGGAAGAAACTTATGTGAGCTAATCATCACGTAGTTGACGGTACCTGCAAAGGAAGCACCGGCTAACTCCGTGCCAGCAGCCGCGGTAATACGGAGGGTGCGAGCGTTAATCGGAATTACTGGGCGTAAAGCGCTCGTAGGTAGTGTAGCAAGTCAAGGGTGAAATCCCCGTGCTCAACAGGGTAACTGACTTTGAAACTGTTATACTTGAGTGTGTGAGAGGATAGTGGAATTCCAGGGGGAGGAGGGAAATCCGTAGAGATCTGGAGGAACATCAGTGGAGAAGGCGACTATCTGGCACATAACTGACA…	428	GTGGGGAATATTGCACAATGGGGGAAACCCTGATGCAGCGACGCCGCGTGAGGGATGAAGGTCTTCGGATCGTAAACCTCTGTCAGCAGGGAAGAAACTTATGTGAGCTAATCATCACGTAGTTGACGGTACCTGCAAAGGAAGCACCGGCTAACTCCGTGCCAGCAGCCGCGGTAATACGGAGGGTGCGAGCGTTAATCGGAATTACTGGGCGTAAAGCGCTCGTAGGTAGTGTAGCAAGTCAAGGGTGAAATCCCCGTGCTCAACAGGGTAACTGACTTTGAAACTGTTATACTTGAGTGTGTGAGAGGATAGTGGAATTCCAGGGGGAGGAGGGAAATCCGTAGAGATCTGGAGGAACATCAGTGGAGAAGGCGACTATCTGGCACATAACTGACA…	0	0	0	0	0	0	0	0	0	1	0	0	0	0	0	1
Otu153	Bacteria;Firmicutes;Clostridia;Clostridiales;Peptococcaceae 1;Peptococcus	1	TGGGGAATCTTCCGCAATGGGCGAAAGCCTGACGGAGCAATGCCGCGTGAGTGGAGAAGGCCTTCGGGTTGTAAAACTCTGTCCTTATCGAAGAGAGGTGGGTATGTGAATAATGTACCTATAGGACGGTAGATAAGGAGGAAGCCCCGGCTAACTACGTGCCAGCAGCCGCGGTAATACGTAGGGGGCGAGCGTTGTCCGGAATCACTGGGCGTAAAGGGCGCGTAGGCGGTTTAATAAGTCAGTGGTGAAAACTGAGGGCTCAACCCTCAGCCTGCCACTGATACTGTTAGACTTGAGTATGGAAGAGGAGAATGGAATTCCTAGTGTAGCGGTGAAATGCGTAGATATCAGGAAGAACACCAGTGGCGAAAGCGGCTTTCCGGACCGAATCTGACG…	428	TGGGGAATCTTCCGCAATGGGCGAAAGCCTGACGGAGCAATGCCGCGTGAGTGGAGAAGGCCTTCGGGTTGTAAAACTCTGTCCTTATCGAAGAGAGGTGGGTATGTGAATAATGTACCTATAGGACGGTAGATAAGGAGGAAGCCCCGGCTAACTACGTGCCAGCAGCCGCGGTAATACGTAGGGGGCGAGCGTTGTCCGGAATCACTGGGCGTAAAGGGCGCGTAGGCGGTTTAATAAGTCAGTGGTGAAAACTGAGGGCTCAACCCTCAGCCTGCCACTGATACTGTTAGACTTGAGTATGGAAGAGGAGAATGGAATTCCTAGTGTAGCGGTGAAATGCGTAGATATCAGGAAGAACACCAGTGGCGAAAGCGGCTTTCCGGACCGAATCTGACG…	0	0	0	0	0	0	0	0	0	0	0	0	1	0	0	1
Otu154	Bacteria;"Proteobacteria";Deltaproteobacteria	1	TGAAGAATATTGCGCAATGGGGGCAACCCTGACGCAGTGACGCCGCGTGAGTGATGAAGGCTTTCGAGTCGTAAAGCTCTGTTAGGTGGAAAGAAACATTCCGGCGCTAATATCGCCGGGACTTGACGGTACCACCAGAGGAAGCACCGGCTAACTCCGTGCCAGCAGCCGCGGTAATACGGAGGGTGCAAGCGTTGTTCGGATTTACTGGGCGTAAAGGGCGTGTAGGCGGTTGGCTAAGTCAGATGTGAAATCCCTTGGCTTAACCAAGGAACGGCATTTGAAACTAGCTAACTAGAGTACAGGAGAGGAAAGTGGAATTCCCAGTGTAGAGGTGAAATTCATAGATATTGGGAGGAACACCGGTAGCGAAGGCGGCTTTCTGGCCTGATACTGACG…	428	TGAAGAATATTGCGCAATGGGGGCAACCCTGACGCAGTGACGCCGCGTGAGTGATGAAGGCTTTCGAGTCGTAAAGCTCTGTTAGGTGGAAAGAAACATTCCGGCGCTAATATCGCCGGGACTTGACGGTACCACCAGAGGAAGCACCGGCTAACTCCGTGCCAGCAGCCGCGGTAATACGGAGGGTGCAAGCGTTGTTCGGATTTACTGGGCGTAAAGGGCGTGTAGGCGGTTGGCTAAGTCAGATGTGAAATCCCTTGGCTTAACCAAGGAACGGCATTTGAAACTAGCTAACTAGAGTACAGGAGAGGAAAGTGGAATTCCCAGTGTAGAGGTGAAATTCATAGATATTGGGAGGAACACCGGTAGCGAAGGCGGCTTTCTGGCCTGATACTGACG…	0	0	0	0	0	0	0	0	0	0	1	0	0	0	0	1
Otu155	Bacteria	1	TTAGGAATATTCGTCAATGGGGGAAACCCTGAACGAGCAATGCCGCGTGAAGGATGACGGTCCTATGGATTGTAAACTTCTGTTGTTAGGGAAGAATGACCTGTGTAGGAAATGACATAGGAGTGACGGCACCTTTCAAGAAAGCTCCGGCTAACTACGTGCCAGCAGCCGCGGTAATACGTAGGGAGCAAGCGTTATCCGGATTTACTGGGTGTAAAGGGTGCGTAGGCGGCGTGGTAAGTCAGCGGTGAAATGTACCGGCTCAACCGGTAACGTGCCGTTGATACTGCCGTGCTGGAATACTGTTGCCGTGGGAGGAATGTGTAATGTAGCGGTGAAATGCATAGATATTACACAGAACACCGATTGCGAAGGCATCTCACGAAGCAGGCATTGACG…	428	TTAGGAATATTCGTCAATGGGGGAAACCCTGAACGAGCAATGCCGCGTGAAGGATGACGGTCCTATGGATTGTAAACTTCTGTTGTTAGGGAAGAATGACCTGTGTAGGAAATGACATAGGAGTGACGGCACCTTTCAAGAAAGCTCCGGCTAACTACGTGCCAGCAGCCGCGGTAATACGTAGGGAGCAAGCGTTATCCGGATTTACTGGGTGTAAAGGGTGCGTAGGCGGCGTGGTAAGTCAGCGGTGAAATGTACCGGCTCAACCGGTAACGTGCCGTTGATACTGCCGTGCTGGAATACTGTTGCCGTGGGAGGAATGTGTAATGTAGCGGTGAAATGCATAGATATTACACAGAACACCGATTGCGAAGGCATCTCACGAAGCAGGCATTGACG…	1	0	0	0	0	0	0	0	0	0	0	0	0	0	0	1
Otu156	Bacteria;"Proteobacteria";Deltaproteobacteria;Desulfovibrionales;Desulfovibrionaceae;Bilophila	1	GTGGGGAATATTGCGCAATGGGCGAAAGCCTGACGCAGCGACGCCGCGTGAGGGATGAAGGTCTTCGGATCGTAAACCTCTGTCAGCAGGGAAGAACGGTCACTGTTCTAATCAGCAGTGAATTGACGGTACCTGCAAAGGAAGCACCGGCTAACTCCGTGCCAGCAGCCGCGGTAATACGGAGGGTGCGAGCGTTAATCGGAATTACTGGGCGTAAAGCGCTCGTAGGTAGTGTGTCAAGTCAAGGGTGAAATCCCCGCGCTAAACGTGGGAACTGCCTTTGAAACTGGTATACTTGAGTGTGTGAGAGGATAGTGGAATTCCAGGTGTAGGAGTGAAATCCGTAGATATGACGAAGAACTCCGATTGCGAAGGCAGTCTCCTGGGGTGGAATTGACG…	428	GTGGGGAATATTGCGCAATGGGCGAAAGCCTGACGCAGCGACGCCGCGTGAGGGATGAAGGTCTTCGGATCGTAAACCTCTGTCAGCAGGGAAGAACGGTCACTGTTCTAATCAGCAGTGAATTGACGGTACCTGCAAAGGAAGCACCGGCTAACTCCGTGCCAGCAGCCGCGGTAATACGGAGGGTGCGAGCGTTAATCGGAATTACTGGGCGTAAAGCGCTCGTAGGTAGTGTGTCAAGTCAAGGGTGAAATCCCCGCGCTAAACGTGGGAACTGCCTTTGAAACTGGTATACTTGAGTGTGTGAGAGGATAGTGGAATTCCAGGTGTAGGAGTGAAATCCGTAGATATGACGAAGAACTCCGATTGCGAAGGCAGTCTCCTGGGGTGGAATTGACG…	0	0	0	0	0	0	0	0	0	0	0	1	0	0	0	1
Otu157	Bacteria;"Proteobacteria";Deltaproteobacteria	1	TGAGGAATATTGGGCAATGGGGGGAACCCTGACCCAGCCATGCCGCGTGAGGGATGAAGGTCTTCGGATCGTAAACCTCTGTCAGCAGGGAAGAAACTTATGTGAGCTAATCATCACGTAATTGACGGTACCTGCAAAGGAAGCACCGGCTAACTCCGTGCCAGCAGCCGCGGTAATACGGAGGGTGCGAGCGTTAATCGGAATTACTGGGCGTAAAGCGCTCGTAGGTAGTGTAGCAAGTCAAGGGTGAAATCCCCGTGCTCAACATGGGAACTGCCTTTGAAACTGTTATACTTGAGTGTGTGAGAGGATAGTGGAATTCCAGGTGTAGGAGTGAAATCCGTAGATATCTGGAGGAACATCAGTGGCGAAGGCGACTATCTGGCACATAACTGACAC…	428	TGAGGAATATTGGTCAATGGTCGGAAGACTGAACCAGCCATGCCGCGTGCAGGAAGAAGGTCTTATGGATCGTAAACCTCTGTCAGCAGGGAAGAAACTTATGTGAGCTAATCATCACGTAATTGACGGTACCTGCAAAGGAAGCACCGGCTAACTCCGTGCCAGCAGCCGCGGTAATACGGAGGGTGCGAGCGTTAATCGGAATTACTGGGCGTAAAGCGCTCGTAGGTAGTGTAGCAAGTCAAGGGTGAAATCCCCGTGCTCAACATGGGTACTGCCTTTGAAACTGTTATACTTGAGTGTGTGAGAGGATAGTGGAATTCCAGGTGTAGGAGTGAAATCCGTAGATATCTGGAGGAACATCAGTGGCGAAGGCGACTATCTGGCACATAACTGACA…	0	0	0	0	0	0	0	0	0	2	0	0	0	0	0	2
Otu158	Bacteria;Firmicutes;Bacilli;Lactobacillales;Lactobacillaceae;Paralactobacillus	1	TAGGGAATCTTCCACAATGGGCGAAAGCCTGATGGAGCAACGCCGCGTGGGTGAAGAAGGTCTTCGGATCGTAAAACCCTGTTGTCAGAGAAGAAAGTGCATGAGAGTAACTGTTCATGTTTCGACGGTATCTGACCAGAAAGCCACGGCTAACTACGTGCCAGCAGCCGCGGTACTACGTAGGTGGAAAGCGTTATCCGGATTTATTGGGCGTAAAGGGAACGCAGGCGGTCTTTTAAGTCTGATGTGAAAGCCTTCGGCTTAACTGGAGTAGTGCATTGGAAACTTGGAGACTGGAGTGCAGAAGAGGAGAGTGGAACTCCATGTTGAGCGTTGAAATGCGTAGATATATGGAAGAACACCAGTGTCGAAAGCGGCTCTCTGGTCTGGACCTGACGC…	428	TAGGGAATCTTCCACAATGGGCGAAAGCCTGATGGAGCAACGCCGCGTGGGTGAAGAAGGTCTTCGGATCGTAAAACCCTGTTGTCAGAGAAGAAAGTGCATGAGAGTAACTGTTCATGTTTCGACGGTATCTGACCAGAAAGCCACGGCTAACTACGTGCCAGCAGCCGCGGTACTACGTAGGTGGAAAGCGTTATCCGGATTTATTGGGCGTAAAGGGAACGCAGGCGGTCTTTTAAGTCTGATGTGAAAGCCTTCGGCTTAACTGGAGTAGTGCATTGGAAACTTGGAGACTGGAGTGCAGAAGAGGAGAGTGGAACTCCATGTTGAGCGTTGAAATGCGTAGATATATGGAAGAACACCAGTGTCGAAAGCGGCTCTCTGGTCTGGACCTGACGC…	0	0	0	0	0	0	0	0	1	0	0	0	0	0	0	1
Otu159	Bacteria;"Bacteroidetes";"Bacteroidia";"Bacteroidales";"Prevotellaceae";Hallella	1	TTAGGGATATTCGTCAATGGGGGGAACCCTGAACGAGCAATTCCGCGTGAATGAAGACGGTCCTCTGGATTGTAAAATTCTGTTGTTTGGGAAGAACGGTATATGTAGGAAATGACATATGCGTGACGGTACCATTCAAGAAAGCCACGGCTAACTACGTGCCAGCAGCCGCGGTAATACGTAGGTGGCGAGCGTTATCCGGATTTCTTGGGTTTAAAGGGAGCGTAGGCCGCCGATTAAGCGTGTTGTGAAATGCCGCAGCTCAACTGTGGCACTGCAGCGCGAACTGGTTGGCTTGAGTGCGCGGAAGGCAGGCGGAATTTGTGGTGTAGCGGTGAAATGCTTAGAGATCACGAAGAACCCCGATTGCGAAGGCAGCTTGCCGCAGCGTAACTGACG…	428	TTAGGGATATTCGTCAATGGGGGGAACCCTGAACGAGCAATTCCGCGTGAATGAAGACGGTCCTCTGGATTGTAAAATTCTGTTGTTTGGGAAGAACGGTATATGTAGGAAATGACATATGCGTGACGGTACCATTCAAGAAAGCCACGGCTAACTACGTGCCAGCAGCCGCGGTAATACGTAGGTGGCGAGCGTTATCCGGATTTCTTGGGTTTAAAGGGAGCGTAGGCCGCCGATTAAGCGTGTTGTGAAATGCCGCAGCTCAACTGTGGCACTGCAGCGCGAACTGGTTGGCTTGAGTGCGCGGAAGGCAGGCGGAATTTGTGGTGTAGCGGTGAAATGCTTAGAGATCACGAAGAACCCCGATTGCGAAGGCAGCTTGCCGCAGCGTAACTGACG…	0	0	0	1	0	0	0	0	0	0	0	0	0	0	0	1
Otu160	Bacteria	1	CTAAGAATATTCCGCAATGGGGGGAACCCTGACGGAGCGACACCGCGTGGATGAAGAAGGTCGGAAGATTGTAAAATCCTTTTATAACAGAAGAATAAGGTTATGAAGAGAAAGCATAGCGGGTGACGGTATGTTATGAATAAGAGGCGGCTAATTACGTGCCAGCAGCCGCGGTAACACGTAAGCCTCGAGCGTTGTTCGGAATTACTGGGCGTAAAGGGTGTGTAGGCGGTCATATAAGATAGCGGTGAAATGCCGGAGCTTAACTCTGGAACTGCCGTTATAACTATGTGACTAGAATGACAGAGAGGATATTGGAATACCCAGTGTAGAGGTGAAATTCGTAGATATTGGGTAGAACACCAGTGGCGAAGGCGAGTATCTGGCTGTAAATTGACG…	428	CTAAGAATATTCCGCAATGGGGGGAACCCTGACGGAGCGACACCGCGTGGATGAAGAAGGTCGGAAGATTGTAAAATCCTTTTATAACAGAAGAATAAGGTTATGAAGAGAAAGCATAGCGGGTGACGGTATGTTATGAATAAGAGGCGGCTAATTACGTGCCAGCAGCCGCGGTAACACGTAAGCCTCGAGCGTTGTTCGGAATTACTGGGCGTAAAGGGTGTGTAGGCGGTCATATAAGATAGCGGTGAAATGCCGGAGCTTAACTCTGGAACTGCCGTTATAACTATGTGACTAGAATGACAGAGAGGATATTGGAATACCCAGTGTAGAGGTGAAATTCGTAGATATTGGGTAGAACACCAGTGGCGAAGGCGAGTATCTGGCTGTAAATTGACG…	1	0	0	0	0	0	0	0	0	0	0	0	0	0	0	1
Otu161	Bacteria;Firmicutes;Clostridia;Clostridiales;Ruminococcaceae;Oscillibacter	1	TTAGGAATATTCGTCAATGGGGGAAACCCTGAACGAGCAATGCCGCGTGAGTGATGACGGTCCTCTGGATTGTAAAACTCTGTTGTTTAGGAAAAATTGTATAAGCAGGAAATGGTTTATGCTTGATGGTACTATTCAAGAAAGCCACGGCTAACTACGTGCCAGCAGCCGCGGTAATACGTAGGTGGCAAGCGTTGTCCGGATTTACTGGGTGTAAAGGGCGTGCAGCCGGAGAGGCAAGTCAGATGTGAAATCCGCGGGCTCAACCCGCGAACTGCATTTGAAACTGCTGCCCTTGAGTATCGGAGAGGTAACCGGAATTCCTAGTGTAGCGGTGAAATGCGTAGATATTAGGAAGAACACCAGTGGCGAAGGCGGGTTACTGGACGACAACTGACG…	428	TTAGGAATATTCGTCAATGGGGGAAACCCTGAACGAGCAATGCCGCGTGAGTGATGACGGTCCTCTGGATTGTAAAACTCTGTTGTTTAGGAAAAATTGTATAAGCAGGAAATGGTTTATGCTTGATGGTACTATTCAAGAAAGCCACGGCTAACTACGTGCCAGCAGCCGCGGTAATACGTAGGTGGCAAGCGTTGTCCGGATTTACTGGGTGTAAAGGGCGTGCAGCCGGAGAGGCAAGTCAGATGTGAAATCCGCGGGCTCAACCCGCGAACTGCATTTGAAACTGCTGCCCTTGAGTATCGGAGAGGTAACCGGAATTCCTAGTGTAGCGGTGAAATGCGTAGATATTAGGAAGAACACCAGTGGCGAAGGCGGGTTACTGGACGACAACTGACG…	0	0	0	0	0	0	1	0	0	0	0	0	0	0	0	1
Otu162	Bacteria;Firmicutes;Negativicutes;Selenomonadales;Veillonellaceae;Schwartzia	2478	TGGGGAATCTTCCGCAATGGGCGAAAGCCTGACGGAGCGACGCCGCGTGAGTGAAGAAGGTCTTCGGACCGTAAAGCTCTTTTGTTGCAGGCGAAGGGTAAGAGCAGGAAATGGCTCTTATTAGACGGTATGCAACGAATAAGCCACGGCTAACTACGTGCCAGCAGCCGCGGTAATACGTAGGTGGCGAGCGTTGTCCGGAATTATTGGGCGTAAAGGGAGCGCAGGCGGAAGGACAAGCCAGATTTGAAAGTTCGGGGCTCAGCCCCGTGACGGATCTGGAACTGTTCTCCTTGAGAGCGGGAGAAGGAAGCGGAATTCCTGGTGTAGCGGTGAAATGCGTAGATATCAGGAAGAACACCAGTGGCGAAAGCGGCTTTCCGGACCGAATCTGACGCT…	428	AGTGGGGAATCTTCCGCAATGGGCGAAAGCCTGACGGAGCGACGCCGCGTGAGTGAAGAAGGTCTTCGGACCGTAAAGCTCTTTTGTTGCAGGCGAAGGGTAAGAGCAGGAAATGGCTCTTATTAGACGGTATGCAACGAATAAGCCACGGCTAACTACGTGCCAGCAGCCGCGGTAATACGTAGGTGGCGAGCGTTGTCCGGAATTATTGGGCGTAAAGGGAGCGCAGGCGGAAGGACAAGCCAGATTTGAAAGTTCGGGGCTCAGCCCCGTGACGGATCTGGAACTGTTCTCCTTGAGAGCGGGAGAAGGAAGCGGAATTCCTGGTGTAGCGGTGAAATGCGTAGATATCAGGAAGAACACCAGTGGCGAAAGCGGCTTTCCGGACCGAATCTGACG…	339	1014	44	87	159	43	88	104	224	625	141	62	160	315	652	4057
Otu163	Bacteria	126	CTAAGGATATTCCGCAACGGGCGGAAGCCCGGCGGAGCGACGCCGCGTGGACGAGGAAGGCCGGAAGGTTGCAGAGTCCTTTTGCGGGGGAAGAAGGACGCGCGGAGGGAATGCCGCGCGGGCGACCGTACCCCGCGAATAAGGGGCGGCTAATTACGTGCCAGCAGCCGCGGTAACACGTAAGCCCCGAGCGTTGTTCGGAATCATTGGGCGTAAAGGGCGCGTAGGCGGCCGCTCAAGCCCGGAGTGAAAGGCGGGGGCCCAACCCCCGGACTGCTCCGGGAACTGGGCGGCTGGAGTCGCCGTGGGGGAGCCGGAATTCCTGGTGTAGGGGTGAAATCTGTAGATATCAGGAAGAACACCGATGGCGAAGGCAGGCTTCCAGCGGACGACTGACGC…	428	CTAAGGATATTCCGCAACGGGCGGAAGCCCGGCGGAGCGACGCCGCGTGGACGAGGAAGGCCGGAAGGTTGCAGAGTCCTTTTGCGGGGGAAGAAGGACGCGCGGAGGGAATGCCGCGCGGGCGACCGTACCCCGCGAATAAGGGGCGGCTAATTACGTGCCAGCAGCCGCGGTAACACGTAAGCCCCGAGCGTTGTTCGGAATCATTGGGCGTAAAGGGCGCGTAGGCGGCCGCTCAAGCCCGGAGTGAAAGGCGGGGGCCCAACCCCCGGACTGCGCCGGGAACTGGGCGGCTGGAGTCGCCGTGGGGGAGCCGGAATTCCTGGTGTAGGGGTGAAATCTGTAGATATCAGGAAGAACACCGATGGCGAAGGCAGGCTTCCAGCGGACGACTGACGC…	2	28	1	38	22	1	10	2	3	45	8	1	2	4	60	227
Otu164	Bacteria;"Bacteroidetes"	1	TAAGGAATTTTCGGCAATGGGGGAAACCCTGACCGAGCAACGCCGCGTGAGTGATGAAGGCCTTCGGGTTGTAAAGCTCTGTTATAAAGGAAGAATGATATGGATAGGAAATGATCTATATTCGACGGTACTTTATCAGCAAGTCACGGCTAACTCCGTGCCAGCAGCCGCGGTAATACGGAGGATGCGAGCGTTATCCGGATTTATTGGGTTTAAAGGGTGCGTAGGCGGTTACCGTAAGTCAGTGGTGAAAACCCCCCGCCCAACGGGGGACGTGCCACAGAAACTGCGGAGCTGGAATATGGGCGCTGTTGGCGGAATGTGTAGTGTAGCGGTGAAATGCATAGATATTACACAGAACACCGATTGCGAAGGCAGCCAACAAGGGCAATATTGACG…	428	TAAGGAATTTTCGGCAATGGGGGAAACCCTGACCGAGCAACGCCGCGTGAGTGATGAAGGCCTTCGGGTTGTAAAGCTCTGTTATAAAGGAAGAATGATATGGATAGGAAATGATCTATATTCGACGGTACTTTATCAGCAAGTCACGGCTAACTCCGTGCCAGCAGCCGCGGTAATACGGAGGATGCGAGCGTTATCCGGATTTATTGGGTTTAAAGGGTGCGTAGGCGGTTACCGTAAGTCAGTGGTGAAAACCCCCCGCCCAACGGGGGACGTGCCACAGAAACTGCGGAGCTGGAATATGGGCGCTGTTGGCGGAATGTGTAGTGTAGCGGTGAAATGCATAGATATTACACAGAACACCGATTGCGAAGGCAGCCAACAAGGGCAATATTGACG…	0	0	0	0	0	0	0	0	0	0	0	0	0	0	1	1
Otu165	Bacteria	1	CTAAGAATATTCCGCAATGGGGGGAACCCTGACGGAGCGACACCGCGTGGATGAAGAAGGTCGGAAGATTGTAAAATCCTTTTATAACAGAAGAATAAGGTTATGAAGAGAAAGCATAGCGGGTGACGGTATGTTATGAATAAGAGGCGGCTAATTACGTGCCAGCAGCCGCGGTAACACGTAAGCCTCGAGCGTTGTTCGGAATTACTGGGCGTAAAGGGAGTGTAGGCGGATATGTAAGATAGCGGTGAAATGCCGGGGCTCAACCCCGGAACTGCCATTATGACTATGTATCTGGAGTAATGGAGAGGATAGCGGAATACCCAGTGTAGAGGTGAAATTCGTAGATATTGGGTAGAACACCGGTGACGAAGGCGGCTATCTGGCCATTTACTGACG…	428	CTAAGAATATTCCGCAATGGGGGGAACCCTGACGGAGCGACACCGCGTGGATGAAGAAGGTCGGAAGATTGTAAAATCCTTTTATAACAGAAGAATAAGGTTATGAAGAGAAAGCATAGCGGGTGACGGTATGTTATGAATAAGAGGCGGCTAATTACGTGCCAGCAGCCGCGGTAACACGTAAGCCTCGAGCGTTGTTCGGAATTACTGGGCGTAAAGGGAGTGTAGGCGGATATGTAAGATAGCGGTGAAATGCCGGGGCTCAACCCCGGAACTGCCATTATGACTATGTATCTGGAGTAATGGAGAGGATAGCGGAATACCCAGTGTAGAGGTGAAATTCGTAGATATTGGGTAGAACACCGGTGACGAAGGCGGCTATCTGGCCATTTACTGACG…	0	0	0	0	0	0	0	0	0	0	1	0	0	0	0	1
Otu166	Bacteria;"Spirochaetes";Spirochaetes;Spirochaetales;Spirochaetaceae;Treponema	1	TGAGGAATATTGGTCAATGGGGGGAACCCTGACGGAGCGACACCGCGTGGATGAAGAAGGTCGGAAGATTGTAAAGTCCTTTTATAACAGAAGAATAAGGTTATGAAGAGAAAGCATAGCGGGTGACGGTATGTTATGAATAAGAGGCGGCTAATTACGTGCCAGCAGCCGCGGTAACACGTAAGCCTCGAGCGTTGTTCGGAATTATTAGGCGTAAAGGGCATGTAGGCGGTTTAGCAAGCTTGATGTGAAAGGCGGGGGCTCCACCCCCGGATTGCGTTGAGAACTGCATAACTAGAGTATCTAAAGGTCAATCAGAATACCGGGTGTAGGGGTGAAATCTGTAGATATCCGGGAGAATACCAATGGCGAAGGCAGGTTGCCGGCAGAAGACTGACG…	428	TGAGGAATATTGGTCAATGGGGGGAACCCTGACGGAGCGACACCGCGTGGATGAAGAAGGTCGGAAGATTGTAAAGTCCTTTTATAACAGAAGAATAAGGTTATGAAGAGAAAGCATAGCGGGTGACGGTATGTTATGAATAAGAGGCGGCTAATTACGTGCCAGCAGCCGCGGTAACACGTAAGCCTCGAGCGTTGTTCGGAATTATTAGGCGTAAAGGGCATGTAGGCGGTTTAGCAAGCTTGATGTGAAAGGCGGGGGCTCCACCCCCGGATTGCGTTGAGAACTGCATAACTAGAGTATCTAAAGGTCAATCAGAATACCGGGTGTAGGGGTGAAATCTGTAGATATCCGGGAGAATACCAATGGCGAAGGCAGGTTGCCGGCAGAAGACTGACG…	1	0	0	0	0	0	0	0	0	0	0	0	0	0	0	1
Otu167	Bacteria	1	TGGGGAATATTGGGCAATGGCCGCAAGGCTGACCCAGCGACGCCGCGTGTGGGAGGACGCCCTTCGGGGTGTAAACCACTGTCAGGGGGGACGAACGCCGGGGTGGTGAACAGCCATCGCGGGTGACGGTACCTCCAGAGGAAGCGCCGGCTAACTCTGTGCCAGCAGCCGCGGTAAGACAGAGGGCGCGAGCGTTGTTCGGAATCATTGGGCGTAAAGCGCGCGCAGGCGGGTGCGCAAGTCGGGAGTGAAATTCCGGGGCTCAACCCCGGAGCGGCTCCCGAAACTGCGAGTCTAGGGACCGGTAGGGGTCGGTGGAATTCCCAGTGTAGCGGTGAAAGGCGTAGATATTGGGAGGAACACCAGTGGCGAAGGCGGCTTGCTGGGCTTTTACTGACG…	428	TGGGGAATATTGGGCAATGGCCGCAAGGCTGACCCAGCGACGCCGCGTGTGGGAGGACGCCCTTCGGGGTGTAAACCACTGTCAGGGGGGACGAACGCCGGGGTGGTGAACAGCCATCGCGGGTGACGGTACCTCCAGAGGAAGCGCCGGCTAACTCTGTGCCAGCAGCCGCGGTAAGACAGAGGGCGCGAGCGTTGTTCGGAATCATTGGGCGTAAAGCGCGCGCAGGCGGGTGCGCAAGTCGGGAGTGAAATTCCGGGGCTCAACCCCGGAGCGGCTCCCGAAACTGCGAGTCTAGGGACCGGTAGGGGTCGGTGGAATTCCCAGTGTAGCGGTGAAAGGCGTAGATATTGGGAGGAACACCAGTGGCGAAGGCGGCTTGCTGGGCTTTTACTGACG…	0	0	0	0	0	0	0	0	0	0	0	0	0	0	1	1
Otu168	Bacteria;"Spirochaetes";Spirochaetes;Spirochaetales;Spirochaetaceae;Treponema	1	CTAAGAATATTCCGCAATGGAGGAAACTCTGACGGAGCAACGCCGCGTGGACGATGAAGGCCGGAAGGTTGTAAAGTCCTTTTATAATTGAGGAATAAGCGGGACAGGGAATGGTTCCGCGGTGACTGTAGATTATGAATAAGCACCGGCTAATTACGTGCCAGCAGCCGCGGTAACACGTAAGGTGCGAGCGTTATTCGGAATTATTGGGCGTAAAGGGCACGCAGGCGGCCTTGCAAGCTTGGTGCGAAATCTCAGGGCTCAACCCTGAAACGGCATTGAGAACTGCATGGCTAGAGTTAGTGAGGGGAAACCGGAATTCCAGGTGTAGGGGTGAAATCTGTAGATATCTGGAAGAACACCAATGGCGAAGGCAGATTTCCAGCACATAACTGACGC…	428	CTAAGAATATTCCGCAATGGAGGAAACTCTGACGGAGCAACGCCGCGTGGACGATGAAGGCCGGAAGGTTGTAAAGTCCTTTTATAATTGAGGAATAAGCGGGACAGGGAATGGTTCCGCGGTGACTGTAGATTATGAATAAGCACCGGCTAATTACGTGCCAGCAGCCGCGGTAACACGTAAGGTGCGAGCGTTCTTCGGAATTATTGGGCGTAAAGGGCACGCAGGCGGCTTTGCAAGCTTGGTGTGCAATCTCGGGGCTCAACCCCGAAACTGCATTGATAACTGCATGGCTAGAGTTAGTGAGGGGGAAACCGGAATTCCAGGCGTAGGGGTGAAATCTGTAGATATCTGGAAGAACACCAATGGCGAAGGCAGGTTTCCAGCACATAACTGACG…	0	1	1	4	0	0	1	0	0	0	2	0	0	0	0	9
Otu169	Bacteria;"Proteobacteria";Gammaproteobacteria;Pseudomonadales;Moraxellaceae;Acinetobacter	1	TGGGGAATATTGGACAATGGGCGGAAGCCTGATCCAGCCATGCCGCGTGTGAAGAAGGCCTTTTGGTTGTAAAGCACTTTAAGCGAGGAGGAGGCTCTTAAGGTTAATACCCTTGATGAGTGGACGTTACTCGCAGAATAAGCACCGGCTAACTCTGTGCCAGCAGCCGCGGTAATACAGAGGGTGCGAGCGTTAATCGGATTTACTGGGCGTAAAGCGTGCGTAGGCGGCTGATTAAGTCGGATGTGAAATCCCTGAGCTTAACTTAGGAATTGCATTCGATACTGGTCAGCTAGAGTATGGGAGAGGATGGTAGAATTCCAGGTGTAGCGGTGAAATGCGTAGAGATCTGGAGGAATACCGATGGCGAAGGCAGCCATCTGGCCTAATACTGACGCT…	428	TGGGGAATATTGGACAATGGGCGGAAGCCTGATCCAGCCATGCCGCGTGTGTGAAGAAGGCCTTTTGGTTGTAAAGCACTTTAAGCGAGGAGGAGGCTCTTAAGGTTAATACCCTTGATGAGTGGACGTTACTCGCAGAATAAGCACCGGATAACTCTGTGCCAGCAGCCGCGGTAATACAGAGGGTGCGAGCGTTAATCGGATTTACTGGGCGTAAAGCGTGCGTAGGCGGCTGATTAAGTCGGATGTGAAATCCCTGAGCTTAACTTAGGAATTGCATTCGATACTGGTCAGCTAGAGTATGGGAGAGGATGGTAGAATTCCAGGTGTAGCGGTGAAATGCGTAGAGATCTGGAGGAATACCGATGGCGAAGGCAGCCATCTGGCCTAATACTGACG…	0	0	0	0	0	0	0	0	0	0	0	0	2	0	0	2
Otu170	Bacteria;"Proteobacteria";Deltaproteobacteria;Desulfovibrionales;Desulfomicrobiaceae;Desulfomicrobium	1	TGGGGAATATTGCGCAATGGGCGAAAGCCTGACGCAGCAACGCCGTGTGAGGGATGAAGGCTTTCGGGTCGTAAACCTCTGTCGGAAGGGAAGAACGGGCATTGGTCTAATAGGCCTTTGTTTTGACGGTACCTTTAGAGGAAGCACCGGCTAACTCCGTGCCAGCAGCCGCGGTAATACGGAGGGTGCAAGCGTTATTCGGAATTACTGGGCGTAAAGCGCACGTAGGCCGCTTTGTAAGTCAGGGGTGAAATCCCACGGCTCAACCGTGGAACTGCCCTTGAAACTGCGAAGCTTGAATCCTGGAGAGGGTGGCGGAATTCCTGGTGTAGGAGTGAAATCCGTAGATATCAGGAGGAACACCGGTGGCGAAGGCGGCTACCTGGACAGGTATTGACG…	428	TGGGGAATATTGCGCAATGGGCGAAAGCCTGACGCAGCAACGCCGTGTGAGGGATGAAGGCTTTCGGGTCGTAAACCTCTGTCGGAAGGGAAGAACGGGCATTGGTCTAATAGGCCTTTGTTTTGACGGTACCTTTAGAGGAAGCACCGGCTAACTCCGTGCCAGCAGCCGCGGTAATACGGAGGGTGCAAGCGTTATTCGGAATTACTGGGCGTAAAGCGCACGTAGGCCGCTTTGTAAGTCAGGGGTGAAATCCCACGGCTCAACCGTGGAACTGCCCTTGAAACTGCGAAGCTTGAATCCTGGAGAGGGTGGCGGAATTCCTGGTGTAGGAGTGAAATCCGTAGATATCAGGAGGAACACCGGTGGCGAAGGCGGCTACCTGGACAGGTATTGACG…	1	0	0	0	0	0	0	1	0	0	0	0	0	0	0	2
Otu171	Bacteria;"Spirochaetes";Spirochaetes;Spirochaetales;Spirochaetaceae;Treponema	1	CTAAGAATATTCCGCAATGGGGGGAACCCTGACGGAGCGACACCGCGTGGATGAAGAAGGTCGGAAGATTGTAAAATCCTTTTATAACAGAAGAATAAGGTTATGAAGAGAAAGCATAGCGGGTGACGGTATGTTATGAATAAGAGGCGGCTAATTACGTGCCAGCAGCCGCGGTAACACGTAAGCCTCGAGCGTTGTTCGGAATTCTTGGGCGTCAAGGGCATGTAGGCGGTTTAGCAAGCTTGATGTGAAAGGCGGGGGATCAACCCCCGGATTGCGTTGAGAACTGCATAACTAGAGTATCTGAAGGGCTAGCATAATTCCGGGTGGAGGGGTGAAATTGGTAGATATCCGGAAGAATTCCAATGGCGAAGGCAGGTTGCCGTCAGAAGACTGACG…	428	CTAAGAATATTCCGCAATGGGGGGAACCCTGACGGAGCGACACCGCGTGGATGAAGAAGGTCGGAAGATTGTAAAATCCTTTTATAACAGAAGAATAAGGTTATGAAGAGAAAGCATAGCGGGTGACGGTATGTTATGAATAAGAGGCGGCTAATTACGTGCCAGCAGCCGCGGTAACACGTAAGCCTCGAGCGTTGTTCGGAATTCTTGGGCGTCAAGGGCATGTAGGCGGTTTAGCAAGCTTGATGTGAAAGGCGGGGGATCAACCCCCGGATTGCGTTGAGAACTGCATAACTAGAGTATCTGAAGGGCTAGCATAATTCCGGGTGGAGGGGTGAAATTGGTAGATATCCGGAAGAATTCCAATGGCGAAGGCAGGTTGCCGTCAGAAGACTGACG…	0	0	0	0	0	0	0	0	0	0	1	0	0	0	0	1
Otu172	Bacteria;"Spirochaetes";Spirochaetes;Spirochaetales;Spirochaetaceae;Treponema	1	CTAAGAATATTCCGCAATGGGGGGAACCCTGACGGAGCGACACCGCGTGGATGAAGAAGGTCGGAGGATTGTAAAATCCTTTTATAACAGAAGAATAAGGTTATGAAGAGAAAGCATAGCGGGTGACGGTATGTAATGATTAAGAGGCGGTTAATTACGTGCCAGCAGCCGCGGTAACAGGAAAGCCTCGAGCGTGGTTCGGATTTATTGGGCGTAAAGGGCATGTAGGCGGTTTAGCAAGCTTGGTGTGAAAGGCGGGGGCTCAACCCCCGGATTGCGTTGAGAACTGCATAACTAGAGTATCTGAAGGGCAATCAGAATTCCGGGTGTAGGGGTGAAATCTGTAGATATCCGGAAGAATACCAATGGCGAAGGCGGGTTGCCGGCAGAAGACTGACG…	428	CTAAGAATATTCCGCAATGGGGGGAACCCTGACGGAGCGACACCGCGTGGATGAAGAAGGTCGGAGGATTGTAAAATCCTTTTATAACAGAAGAATAAGGTTATGAAGAGAAAGCATAGCGGGTGACGGTATGTAATGATTAAGAGGCGGTTAATTACGTGCCAGCAGCCGCGGTAACAGGAAAGCCTCGAGCGTGGTTCGGATTTATTGGGCGTAAAGGGCATGTAGGCGGTTTAGCAAGCTTGGTGTGAAAGGCGGGGGCTCAACCCCCGGATTGCGTTGAGAACTGCATAACTAGAGTATCTGAAGGGCAATCAGAATTCCGGGTGTAGGGGTGAAATCTGTAGATATCCGGAAGAATACCAATGGCGAAGGCGGGTTGCCGGCAGAAGACTGACG…	0	0	0	0	0	0	0	0	0	0	1	0	0	0	0	1
Otu173	Bacteria;Firmicutes;Clostridia;Clostridiales;Ruminococcaceae;Oscillibacter	1	TTAGGAATATTCGTCAATGGGGGAAACCCTGAACGAGCAATGCCGCGTGAGTGATGAAGGTCTTATAGATTGTAAAACTCTGTTGTATGGAAAAAATTACTAGGTTAGGAAATGAACTTAGTTTGATGGTACCATACCAGAAAGCCCCGGCTAACTACGTGCCAGCAGCCGCGGTAATACGTAGGTGGCAAGCGTTGTCCGGATTTACTGGGTGTAAAGGGCGTGCAGCCGGGCTGACAAGTCAGATGTGAAATCCCGCGGCTCAACCGCGGAACTGCATTTGAAACTGTTGGTCTTGAGTACCGGAGAGGTCATCGGAATTCCTTGTGTAGCGGTGAAATGCGTAGATATAAGGAAGAACACCAGTGGTGAAGGCGGATGACTGGACGGCAACTGACG…	428	TTAGGAATATTCGTCAATGGGGGAAACCCTGAACGAGCAATGCCGCGTGAGTGATGAAGGTCTTATAGATTGTAAAACTCTGTTGTATGGAAAAAATTACTAGGTTAGGAAATGAACTTAGTTTGATGGTACCATACCAGAAAGCCCCGGCTAACTACGTGCCAGCAGCCGCGGTAATACGTAGGTGGCAAGCGTTGTCCGGATTTACTGGGTGTAAAGGGCGTGCAGCCGGGCTGACAAGTCAGATGTGAAATCCCGCGGCTCAACCGCGGAACTGCATTTGAAACTGTTGGTCTTGAGTACCGGAGAGGTCATCGGAATTCCTTGTGTAGCGGTGAAATGCGTAGATATAAGGAAGAACACCAGTGGTGAAGGCGGATGACTGGACGGCAACTGACG…	0	0	0	0	0	0	0	0	0	0	0	0	0	0	1	1
Otu174	Bacteria;"Proteobacteria";Betaproteobacteria;Burkholderiales;Sutterellaceae;Parasutterella	169	TGGGGAATTTTGGACAATGGGCGCAAGCCTGATCCAGCTATTCCGCGTGTGGGATGAAGGCCCTCGGGTTGTAAACCACTTTTGTAGAGAACGAAAAGACACCTTCGAATAAAGGGTGTTGCTGACGGTACTCTAAGAATAAGCACCGGCTAACTACGTGCCAGCAGCCGCGGTAATACGTAGGGTGCGAGCGTTAATCGGAATTACTGGGCGTAAAGGGTGCGCAGGCGGTTGAGTAAGACAGATGTGAAATCCCCGAGCTTAACTCGGGAATGGCATATGTGACTGCTCGACTAGAGTGTGTCAGAGGGAGGTGGAATTCCACGTGTAGCAGTGAAATGCGTAGATATGTGGAAGAACACCGATGGCGAAGGCAGCCTCCTGGGACATAACTGACGC…	427	TGGGGAATTTTGGACAATGGGCGCAAGCCTGATCCAGCTATTCCGCGTGTGGGATGAAGGCCCTCGGGTTGTAAACCACTTTTGTAGAGAACGAAAAGACACCTTCGAATAAAGGGTGTTGCTGACGGTACTCTAAGAATAAGCACCGGCTAACTACGTGCCAGCAGCCGCGGTAATACGTAGGGTGCGAGCGTTAATCGGAATTACTGGGCGTAAAGGGTGCGCAGGCGGTTGAGTAAGACAGATGTGAAATCCCCGAGCTTAACTCGGGAATGGCATATGTGACTGCTCGACTAGAGTGTGTCAGAGGGAGGTGGAATTCCACGTGTAGCAGTGAAATGCGTAGATATGTGGAAGAACACCGATGGCGAAGGCAGCCTCCTGGGACATAACTGACGC…	16	23	8	37	5	23	59	17	77	3	8	23	5	2	25	331
Otu175	Bacteria;Firmicutes;Bacilli;Lactobacillales;Lactobacillaceae;Lactobacillus	118	TAGGGAATCTTCCACAATGGACGAAAGTCTGATGGAGCAACGCCGCGTGAGTGAAGAAGGGTTTCGGCTCGTAAAGCTCTGTTGGTAGTGAAGAAAGATAGAGGTAGTAACTGGCCTTTATTTGACGGTAATTACTTAGAAAGTCACGGCTAACTACGTGCCAGCAGCCGCGGTAATACGTAGGTGGCAAGCGTTGTCCGGATTTATTGGGCGTAAAGCGAGTGCAGGCGGTTCAATAAGTCTGATGTGAAAGCCTTCGGCTCAACCGGAGAATTGCATCAGAAACTGTTGAACTTGAGTGCAGAAGAGGAGAGTGGAACTCCATGTGTAGCGGTGGAATGCGTAGATATATGGAAGAACACCAGTGGCGAAGGCGGCTCTCTGGTCTGCAACTGACGC…	427	TAGGGAATCTTCCACAATGGACGAAAGTCTGATGGAGCAACGCCGCGTGAGTGAAGAAGGGTTTCGGCTCGTAAAGCTCTGTTGGTAGTGAAGAAAGATAGAGGTAGTAACTGGCCTTTATTTGACGGTAATTACTTAGAAAGTCACGGCTAACTACGTGCCAGCAGCCGCGGTAATACGTAGGTGGCAAGCGTTGTCCGGATTTATTGGGCGTAAAGCGAGTGCAGGCGGTTCAATAAGTCTGATGTGAAAGCCTTCGGCTCAACCGGAGAATTGCATCAGAAACTGTTGAACTTGAGTGCAGAAGAGGAGAGTGGAACTCCATGTGTAGCGGTGGAATGCGTAGATATATGGAAGAACACCAGTGGCGAAGGCGGCTCTCTGGTCTGCAACTGACGC…	36	48	0	0	0	0	25	0	5	1	0	41	0	0	3	159
Otu176	Bacteria;"Proteobacteria";Deltaproteobacteria;Desulfovibrionales;Desulfovibrionaceae;Bilophila	5	TGGGGAATATTGCGCAATGGGCGAAAGCCTGACGCAGCGACGCCGCGTGAGGGATGAAGGTCTTCGGATCGTAAACCTCTGTCCGCAGGGAAGAAACTTTTCTGTGCTAATCAACAGAGAATTGACGGTACCTGCAAAGGAAGCACCGGCTAACTCCGTGCCAGCAGCCGCGGTAATACGGAGGGTGCGAGCGTTAATCGGAATTACTGGGCGTAAAGCGCTCGTAGGTAGTGTGACAAGTCAAGGGTGAAATCCCCGTGCTCAACATGGGAACTGCCTTTGAAACTGTTATACTTGAGTGTGTGAGAGGATAGTGGAATTCCAGGTGTAGGAGTGAAATCCGTAGATATCTGGAGGAACATCAGTGGCGAAGGCGACTATCTGGCACATAACTGACAC…	427	TGGGGAATATTGCGCAATGGGCGAAAGCCTGACGCAGCGACGCCGCGTGAGGGATGAAGGTCTTCGGATCGTAAACCTCTGTCCGCAGGGAAGAAACTTTTCTGTGCTAATCAACAGAGAATTGACGGTACCTGCAAAGGAAGCACCGGCTAACTCCGTGCCAGCAGCCGCGGTAATACGGAGGGTGCGAGCGTTAATCGGAATTACTGGGCGTAAAGCGCTCGTAGGTAGTGTGACAAGTCAAGGGTGAAATCCCCGTGCTCAACATGGGAACTGCCTTTGAAACTGTTATACTTGAGTGTGTGAGAGGATAGTGGAATTCCAGGTGTAGGAGTGAAATCCGTAGATATCTGGAGGAACATCAGTGGCGAAGGCGACTATCTGGCACATAACTGACAC…	0	0	0	0	0	0	0	0	0	0	0	0	3	0	2	5
Otu177	Bacteria;"Proteobacteria";Betaproteobacteria;Burkholderiales;Comamonadaceae;Comamonas	15	TGGGGAATTTTGGACAATGGGCGCAAGCCTGATCCAGCCATGCCGCGTGCAGGATGAAGGCCTTCGGGTTGTAAACTGCTTTTGTACGGAACGAAAAGCCCCCTTCTAATAAAGGGGGGTGATGACGGTACCGTAAGAATAAGCACCGGCTAACTACGTGCCAGCAGCCGCGGTAATACGTAGGGTGCAAGCGTTAATCGGAATTACTGGGCGTAAAGCGTGCGCAGGCGGTTATGTAAGACAGAGGTGAAATCCCCGGGCTCAACCTGGGAACTGCCTTTGTGACTGCATAGCTTGAGTGCGGCAGAGGGGGATGGAATTCCGCGTGTAGCAGTGAAATGCGTAGATATGCGGAGGAACACCGATGGCGAAGGCAATCCCCTGGGCCTGCACTGACGC…	427	TGGGGAATTTTGGACAATGGGCGCAAGCCTGATCCAGCCATGCCGCGTGCAGGATGAAGGCCTTCGGGTTGTAAACTGCTTTTGTACGGAACGAAAAGCCCCCTTCTAATAAAGGGGGGTGATGACGGTACCGTAAGAATAAGCACCGGCTAACTACGTGCCAGCAGCCGCGGTAATACGTAGGGTGCAAGCGTTAATCGGAATTACTGGGCGTAAAGCGTGCGCAGGCGGTTATGTAAGACAGAGGTGAAATCCCCGGGCTCAACCTGGGAACTGCCTTTGTGACTGCATAGCTTGAGTGCGGCAGAGGGGGATGGAATTCCGCGTGTAGCAGTGAAATGCGTAGATATGCGGAGGAACACCGATGGCGAAGGCAATCCCCTGGGCCTGCACTGACGC…	3	3	0	3	0	1	1	6	8	0	0	1	2	0	0	28
Otu178	Bacteria;"Verrucomicrobia";Subdivision5;Subdivision5_genera_incertae_sedis	1	TCGAGGATCATTTGCAATGGGCGAAAGCCTGACAATGCGACGCTGCGTGGAGGATGAAGGCCTTCGGGTTGTAAACTCCTGTCATGGGGGAACAGGCGGAGGGACCCAACACGTCCCCGAGTTGGGTGTACCCCAAGAGGAAGCGACGGCTAACTCTGTGCCAGCAGCCGCGGTAATACAGAGGTCGCGAGCGTTGTTCGGATTTACTGGGCGTAAAGGGCGCGTAGGCTGCGGCGTGTGTCGGATGTGAAATCTCCGGGCCCAACCCGGAAAGTGCGTCCGAAACTGCGCCGCTGGAGGACGGAAGAGGGAATCGGAATGTAGGGTGTAGCGGTGAAATGCGTTGATATCCTATAGAACACCAGTGGCGAAGGCGGCCTGCTGGACAATAACTGACGC…	427	TCGAGGATCATTTGCAATGGGCGAAAGCCTGACAATGCGACGCTGCGTGGAGGATGAAGGCCTTCGGGTTGTAAACTCCTGTCATGGGGGAACAGGCGGAGGGACCCAACACGTCCCCGAGTTGGGTGTACCCCAAGAGGAAGCGACGGCTAACTCTGTGCCAGCAGCCGCGGTAATACAGAGGTCGCGAGCGTTGTTCGGATTTACTGGGCGTAAAGGGCGCGTAGGCTGCGGCGTGTGTCGGATGTGAAATCTCCGGGCCCAACCCGGAAAGTGCGTCCGAAACTGCGCCGCTGGAGGACGGAAGAGGGAATCGGAATGTAGGGTGTAGCGGTGAAATGCGTTGATATCCTATAGAACACCAGTGGCGAAGGCGGCCTGCTGGACAATAACTGACGC…	0	0	0	0	0	0	0	0	0	1	0	0	0	0	0	1
Otu179	Bacteria	1	TCGAGGATCATTTGCAATGGGCGCAGGCCTGACAATGCGACGCTGCGTGGAGGATGAAGGCCCTCGGGTCGTAAACTCCTGTCATGAGGGAACAGGCGACGTGGCCTAATACGCCACGAAGTTGAGTGTACTTCAAGAGGAAGGGACGGCTAACTCTGTGCCAGCAGCCGCGGTAATACAGAGGTCCCTAGCGTTGTTCGGATTTACTGGGCGTAAAGGGCTCGTAGGTAGTGTAGCAAGTCAAGGGTGAAATCCCCGTGCTCAACATGGGAACTGCCGTTGAAACTGTTATACGTGAGTGTGTGAGAGGATAGTGGAATTCCAGGTGTAGGAGTGAAATCCGTAGATATCTGGAGGAACATCAGTGGCGAAGGCGACTATCTGGCACATAACTGACAC…	427	TCGAGGATCATTTGCAATGGGCGCAGGCCTGACAATGCGACGCTGCGTGGAGGATGAAGGCCCTCGGGTCGTAAACTCCTGTCATGAGGGAACAGGCGACGTGGCCTAATACGCCACGAAGTTGAGTGTACTTCAAGAGGAAGGGACGGCTAACTCTGTGCCAGCAGCCGCGGTAATACAGAGGTCCCTAGCGTTGTTCGGATTTACTGGGCGTAAAGGGCTCGTAGGTAGTGTAGCAAGTCAAGGGTGAAATCCCCGTGCTCAACATGGGAACTGCCGTTGAAACTGTTATACGTGAGTGTGTGAGAGGATAGTGGAATTCCAGGTGTAGGAGTGAAATCCGTAGATATCTGGAGGAACATCAGTGGCGAAGGCGACTATCTGGCACATAACTGACAC…	0	0	0	0	0	0	0	0	0	1	0	0	0	0	0	1
Otu180	Bacteria;"Proteobacteria";Betaproteobacteria;Burkholderiales;Comamonadaceae;Delftia	1	TGGGGAATATTGCGCAATGGGCGAAAGCCTGATCCAGCAATGCCGCGTGCAGGATGAAGGCCTTCGGGTTGTAAACTGCTTTTGTACGGAACGAAAAAGCTTCTCCTAATACGAGAGGCCCATGACGGTACCGTAAGAATAAGCACCGGCTAACTACGTGCCAGCAGCCGCGGTAATACGTAGGGTGCGAGCGTTAATCGAAATTACTGGGCGTAAAGCGTGCGCAGGCGGTTATGTAAGACAGATGTGAAATCCCCGGGCTCAACCTGGGAACTGCATTTGTGACTGCATGGCTAGAGTACGGTAGAGGGGGATGGAATTCCGCGTGTAGCAGTGAAATGCGTAGATATGCGGAGGAACACCGATGGCGAAGGCAATCCCCTGGACCTGTACTGACGC…	427	TGGGGAATATTGCGCAATGGGCGAAAGCCTGATCCAGCAATGCCGCGTGCAGGATGAAGGCCTTCGGGTTGTAAACTGCTTTTGTACGGAACGAAAAAGCTTCTCCTAATACGAGAGGCCCATGACGGTACCGTAAGAATAAGCACCGGCTAACTACGTGCCAGCAGCCGCGGTAATACGTAGGGTGCGAGCGTTAATCGAAATTACTGGGCGTAAAGCGTGCGCAGGCGGTTATGTAAGACAGATGTGAAATCCCCGGGCTCAACCTGGGAACTGCATTTGTGACTGCATGGCTAGAGTACGGTAGAGGGGGATGGAATTCCGCGTGTAGCAGTGAAATGCGTAGATATGCGGAGGAACACCGATGGCGAAGGCAATCCCCTGGACCTGTACTGACGC…	0	1	0	3	1	4	0	0	1	0	2	1	1	0	5	19
Otu181	Bacteria;"Proteobacteria";Betaproteobacteria;Burkholderiales;Sutterellaceae;Parasutterella	16	TGGGGAATTTTGGACAATGGGGGCAACCCTGATCCAGCCATGCCGCGTGCAGGATGAAGGCCTTCGGGTTGTAAACTGCTTTTGTTAGGAACGAAACGGTGGATGCTAATACCATTTACTAATGACGGTACCTAAAGAATAAGCACCGGCTAACTACGTGCCAGCAGCCGCGGTAATACGTAGGGTGCAAGCGTTAATCGGAATTACTGGGCGTAAAGCGTGCGCAGGCGGCTTGATAAGACAGGTGTGAAATCCCCGAGCTCAACTTGGGAATAGCACTTGGGACTGTCAGGCTAGAGTATGTCAGAGGGAGGTGGAATTCCAAGTGTAGCAGTGAAATGCGTAGATATTTGGAAGAACACCGATGGCGAAGGCAGCCTCCTGGGATAATACTGACGC…	427	TGGGGAATTTTGGACAATGGGGGCAACCCTGATCCAGCCATGCCGCGTGCAGGATGAAGGCCTTCGGGTTGTAAACTGCTTTTGTTAGGAACGAAACGGTGGATGTTAATACCATCTACTAATGACGGTACCTAAAGAATAAGCACCGGCTAACTACGTGCCAGCAGCCGCGGTAATACGTAGGGTGCAAGCGTTAATCGGAATTACTGGGCGTAAAGCGTGCGCAGGCGGCTTGATAAGACAGGTGTGAAATCCCCGAGCTTAACTTGGGAATAGCACTTGTGACTGTCAGGCTAGAGTGTGTCAGAGGGAGGTGGAATTCCAAGTGTAGCAGTGAAATGCGTAGATATTTGGAAGAACACCGATGGCGAAGGCAGCCTCCTGGGATAACACTGACGC…	1	1	4	3	1	4	4	5	9	3	6	10	2	3	2	58
Otu182	Bacteria;Firmicutes;Erysipelotrichia;Erysipelotrichales;Erysipelotrichaceae;Allobaculum	2	TTAGGAATATTCGTCAATGGGGGGAACCCTGAACGAGCAATGCCGCGTGAACGATGAAGGCCCTATGGGTTGTAAAGTTCTGTTGTTTGGAGCGAATAACTAGAAGAGGAAATGCTTTTAGTCTGACGGTACCATTCAAGAAAGCCACGGCTAACTACGTGCCAGCAGCCGCGGTAATACGTAGGTGGCGAGCGTTACCCGGATTTATTGGGCGTAAAGCGTGCGCAGGCGGTTTGTTAAGTCTAAAATTAAAGTCCGAAGCTTAACTTCGGTTCGTTTTAGAAACTGGCAGGCGTGAGTATGGTAGAGGCAAACGGAATTTCTAGTGTAGCGGTAAAATGCGTAGATATTAGAAGGAACACCAGTGGCGAAGGCGGTTTGCTGGGCCATTACTGACGC…	427	TTAGGAATATTCGTCAATGGGGGGAACCCTGAACGAGCAATGCCGCGTGAACGATGAAGGCCCTATGGGTTGTAAAGTTCTGTTGTTTGGAGCGAATAACTAGAAGAGGAAATGCTTTTAGTCTGACGGTACCATTCAAGAAAGCCACGGCTAACTACGTGCCAGCAGCCGCGGTAATACGTAGGTGGCGAGCGTTACCCGGATTTATTGGGCGTAAAGCGTGCGCAGGCGGTTTGTTAAGTCTAAAATTAAAGTCCGAAGCTTAACTTCGGTTCGTTTTAGAAACTGGCAGGCGTGAGTATGGTAGAGGCAAACGGAATTTCTAGTGTAGCGGTAAAATGCGTAGATATTAGAAGGAACACCAGTGGCGAAGGCGGTTTGCTGGGCCATTACTGACGC…	0	0	1	1	0	2	5	0	0	0	0	0	1	2	1	13
Otu183	Bacteria;"Proteobacteria";Gammaproteobacteria;Xanthomonadales;Xanthomonadaceae;Stenotrophomonas	2	GGGGAATATTGGACAATGGGCGCAAGCCTGATCCAGCCATACCGCGTGGGTGAAGAAGGCCTTCGGGTTGTAAAGCCCTTTTGTTGGGAAAGAAAAGCAGCCGGTTAATACCCGGTTGTTCTGACGGTACCCAAAGAATAAGCACCGGCTAACTTCGTGCCAGCAGCCGCGGTAATACGAAGGGTGCAAGCGTTACTCGGAATTACTGGGCGTAAAGCGTGCGTAGGTGGTTGTTTAAGTCTGTCGTGAAAGCCCTGGGCTCAACCTGGGAATGGCGATGGAAACTGGGCGACTAGAGTGTGGCAGAGGGTAGTGGAATTCCTGGTGTAGCAGTGAAATGCGTAGAGATCAGGAGGAACATCCGTGGCGAAGGCGACTGCCTGGGCCAACACTGACACT…	427	TGGGGAATATTGGACAATGGGCGCAAGCCTGATCCAGCCATACCGCGTGGGTGAAGAAGGCCTTCGGGTTGTAAAGCCCTTTTGTTGGGAAAGAAAAGCAGCCGGTTAATACCCGGTTGTTCTGACGGTACCCAAAGAATAAGCACCGGCTAACTTCGTGCCAGCAGCCGCGGTAATACGAAGGGTGCAAGCGTTACTCGGAATTACTGGGCGTAAAGCGTGCGTAGGTGGTTGTTTAAGTCTGTCGTGAAAGCCCTGGGCTCAACCTGGGAAGGGCGAGGGAAACTGGGCGACTAGAGTGTGGCAGAGGGTAGTGGAATTCCTGGTGTAGCAGTGAAATGCGTAGAGATCAGGAGGAACATCCGTGGCGAAGGCGACTGCCTGGGCCAACACTGACAC…	0	0	0	0	0	0	2	2	2	0	2	0	0	0	0	8
Otu184	Bacteria;"Proteobacteria";Deltaproteobacteria;Desulfovibrionales;Desulfovibrionaceae;Lawsonia	1	TGGGGAATATTGCGCAATGGGCGAAAGCCTGACGCAGCGACGCCGCGTGAGGGATGAAGGTCTTCGGATCGTAAACCTCTGTCAGCAGGGAAGAAACTCATGTGAGCTAATCATCACGTAATTGACGGTACCTGCAAAGGAAGCACCGGCTAACTCCGTGCCAGCAGCCGCGGTAATACGGAGGGTGCGAGCGTTAATCGGAATTACTGGGAGTAAAGCGCTCG	427	TGGGGAATATTGCGCAATGGGCGAAAGCCTGACGCAGCGACGCCGCGTGAGGGATGAAGGTCTTCGGATCGTAAACCTCTGTCAGCAGGGAAGAAACTTATGTGAGCTAATCATCACGTAATTGACGGTACCTGCAAAGGAAGCACCGGCTAACTCCGTGCCAGCAGCCGCGGTAATACGGAGGGTGGGAGCGTTAATCGGACTTACTGGGAGTAAAGCGCTCGTAGGTAGTGTAGCAAGTCAAGGGTGAAATCCCCGTGCTCAACATGGGAACTGCCTTGGAAACTGTTACACTTGAGTGTGTGAGATGATAGTGGAATTCCAGGTGTAGTAGTGAAATCCGTAGATATCTGGAGGAACATCAGTGGCGAAGGCGACTATCTGGCACATAACTGACAC…	0	0	0	0	0	0	0	0	1	2	0	0	0	0	0	3
Otu185	Bacteria;Firmicutes;Negativicutes;Selenomonadales;Acidaminococcaceae;Phascolarctobacterium	1	TGGGGAATCTTCCGCAATGGGCGAAAGCCTGACGGAGCAATGCCGCGTGAGTGAAGAAGGGATTCGTTCCGTAAAGCTCTTTTGTTTATGACGAACGTGCATGTTGTGAACAATGACGTGTAATGACGGTAGTAAACGAATAAGCCACGGCTAACTACGTGCCAGCAGCCGCGGTAATACGTAGGTGGCGAGCGTTGTCCGGAATTATTGGGCGTAAAGAGCATGTAGGCGGTTTTTTAAGTCCGGAGTGAAAATGCGGGGCTCAGCCCCGTATGGCTCTGGATACTGGAAGACTTGAGTGCAGGAGAGGAAAGGGGAATTCCCAGTGTAGCGGTGAAATGCGTAGATATTGGGAGGAACACCAGTGGCGAAGGCGGCTTACTGGACAGTAACTGACGT…	427	TGGGGAATCTTCCGCAATGGGCGAAAGCCTGACGGAGCAATGCCGCGTGAGTGAAGAAGGGATTCGTTCCGTAAAGCTCTTTTGTTTATGACGAACGTGCATGTTGTGAACAATGACGTGTAATGACGGTAGTAAACGAATAAGCCACGGCTAACTACGTGCCAGCAGCCGCGGTAATACGTAGGTGGCGAGCGTTGTCCGGAATTATTGGGCGTAAAGAGCATGTAGGCGGTTTTTTAAGTCCGGAGTGAAAATGCGGGGCTCAGCCCCGTATGGCTCTGGATACTGGAAGACTTGAGTGCAGGAGAGGAAAGGGGAATTCCCAGTGTAGCGGTGAAATGCGTAGATATTGGGAGGAACACCAGTGGCGAAGGCGGCTTACTGGACAGTAACTGACGT…	0	0	0	5	0	1	0	0	1	0	4	0	1	2	0	14
Otu186	Bacteria;"Proteobacteria";Deltaproteobacteria;Desulfovibrionales;Desulfovibrionaceae;Bilophila	1	TGAGGAATATTGCGCAATGGGCGAAAGCCTGACGCAGCGACGCCGCGTGAGGGATGAAGGTCTTCGGATCGTAAACCTCTGTCAGCAGGGAAGAAACTTATGTGAGCTAATCATCACGTAATTGACGGTACCTGCAAAGGAAGCACCGGCTAACTCCGTGCCAGCAGCCGCGGTAATACGGAGGGTGCGAGCGTTAATCGGAATTACTGGGCGTAAAGCGCTCGTAGGTAGTATGCCAAGTCAAGGGTGAAATCCCCGTGCTCAACATGGGAACTGCCTGTGAAACTGGTACACTTGAGTGTGTGAGAGGATAGTGGAATTCCAGGTGTAGGAGTGAAATCCGTAGATATCTGGAGGAACATCAGTGGCGAAGGCGACTATCTGGCACATAACTGACAC…	427	TGAGGAATATTGCGCAATGGGCGAAAGCCTGACGCAGCGACGCCGCGTGAGGGATGAAGGTCTTCGGATCGTAAACCTCTGTCAGCAGGGAAGAAACTTATGTGAGCTAATCATCACGTAATTGACGGTACCTGCAAAGGAAGCACCGGCTAACTCCGTGCCAGCAGCCGCGGTAATACGGAGGGTGCGAGCGTTAATCGGAATTACTGGGCGTAAAGCGCTCGTAGGTAGTATGCCAAGTCAAGGGTGAAATCCCCGTGCTCAACATGGGAACTGCCTGTGAAACTGGTACACTTGAGTGTGTGAGAGGATAGTGGAATTCCAGGTGTAGGAGTGAAATCCGTAGATATCTGGAGGAACATCAGTGGCGAAGGCGACTATCTGGCACATAACTGACAC…	0	0	0	0	0	0	0	0	1	5	0	0	0	0	0	6
Otu187	Bacteria;"Proteobacteria";Deltaproteobacteria;Desulfovibrionales;Desulfovibrionaceae;Bilophila	1	TGGGGAATATTGCGCAATGGGCGAAAGCCTGACGCAGCGACGCCGCGTGAGGGATGAAGGTCTTCGGATCGTAAACCTCTGTCAGCAGGGAAGAAAGTTAGATGTGCTAATCAGCGTCTAATTGACGGTACCTGCAAAGGAAGCACCGGCTAACTCCGTGCCAGCAGCCGCGGTAATACGGAGGGTGCGAGCGTTAATCGGAATTACTGGGCGTAAAGCGCCCGTAGGTAGTGTGTCAAGTCAAGGGTGAAATCCCCGTGCTCAACATGGGAACTGCCTTTGAAACTGGTATACTTGAGTGTGTGAGAGGATAGTGGAATTCCAGGTGTAGGAGTGAAATCCGTAGATATCTGGAGGAACATCGGTGGCGAAGGCGACTATCTGGCACATAACTGACAC…	427	TGGGGAATATTGCGCAATGGGCGAAAGCCTGACGCAGCGACGCCGCGTGAGGGATGAAGGTCTTCGGATCGTAAACCTCTGTCAGCAGGGAAGAAAGTTAGATGTGCTAATCAGCGTCTAATTGACGGTACCTGCAAAGGAAGCACCGGCTAACTCCGTGCCAGCAGCCGCGGTAATACGGAGGGTGCGAGCGTTAATCGGAATTACTGGGCGTAAAGCGCCCGTAGGTAGTGTGTCAAGTCAAGGGTGAAATCCCCGTGCTCAACATGGGAACTGCCTTTGAAACTGGTATACTTGAGTGTGTGAGAGGATAGTGGAATTCCAGGTGTAGGAGTGAAATCCGTAGATATCTGGAGGAACATCGGTGGCGAAGGCGACTATCTGGCACATAACTGACAC…	0	0	0	0	0	0	0	1	0	1	0	0	0	0	0	2
Otu188	Bacteria;"Bacteroidetes"	1	TTAGGAATATTCGTCAATGGGGGGAACCCTGAACGAGCAATGCCGCGTGAATGAAGACGGTCCTCTGGATTGTAAAATTCTGTTGTTTGGGAAGAACGGTATATGTAGGAAATGACATATGCGTGACGGTACCATTCAAGAAAGCCACGGCTAACTCCGTGCCAGCAGCCGCGGTAATACGGAGGATTCGAGCGTTATCCGGATTTATTGGGTTTAAAGGGTGCGTAGGCGGTCATATAAGTTTGAGGTAAAAGGCTATTGCTTAACGATGGTATGCCTTGAATACTGTATGACTTGGATTTGAGCGGAGCAGGCGGAATGAATCAAGTAGCGGTGACATGCATAGATATGATTCAGAACACCGGTCGCGAAGGCAGCTTGCTAGGGCAACATTGACGC…	427	TTAGGAATATTCGTCAATGGGGGGAACCCTGAACGAGCAATGCCGCGTGAATGAAGACGGTCCTCTGGATTGTAAAATTCTGTTGTTTGGGAAGAACGGTATATGTAGGAAATGACATATGCGTGACGGTACCATTCAAGAAAGCCACGGCTAACTCCGTGCCAGCAGCCGCGGTAATACGGAGGATTCGAGCGTTATCCGGATTTATTGGGTTTAAAGGGTGCGTAGGCGGTCATATAAGTTTGAGGTAAAAGGCTATTGCTTAACGATGGTATGCCTTGAATACTGTATGACTTGGATTTGAGCGGAGCAGGCGGAATGAATCAAGTAGCGGTGACATGCATAGATATGATTCAGAACACCGGTCGCGAAGGCAGCTTGCTAGGGCAACATTGACGC…	0	0	0	0	0	0	0	0	0	0	1	0	0	0	0	1
Otu189	Bacteria;"Proteobacteria";Deltaproteobacteria;Desulfovibrionales;Desulfovibrionaceae;Desulfovibrio	2	TGGGGAATATTGCGCAATGGGCGAAAGCCTGACGCAGCGACGCCGCGTGAGGGATGAAGGTCTTCGGATCGTAAACCTCTGTCAGAAGGGAAGAACGTACTGTGTGCTAATCAGCGCAGTAGTGACGGTACCTTCAAAGGAAGCACCGGCTAACTCCGTGCCAGCAGCCGCGGTAATACGGAGGGTGCAGGCGTTAATCGGAATCACTGGGCGTAAAGCGCACG	427	TGGGGAATATTGCGCAATGGGCGAAAGCCTGACGCAGCGACGCCGCGTGAGGGATGAAGGTCTTCGGATCGTAAACCTCTGTCAGAAGGGAAGAACGTACTGTGTGCTAATCAGCGCAGTAGTGACGGTACCTTCAAAGGAAGCACCGGCTAACTCCGTGCCAGCAGCCGCGGTAATACGGAGGGTGCGAGCGTTAATCGGAATTACTGGGCGTAAAGCGCTCGTAGGTAGTATATCAAGTCAAGGGTGAAATCCCCGCGCTCAACGTGGGAACTGCCTTTGAAACTGGTACACTTGAGTGTGTGAGAGGATAGTGGAATTCCAGGTGTAGGAGTGAAATCCGTAGATATCTGGAGGAACATCAGTGGCGAAGGCGACTATCTGGCACATAACTGACAC…	0	1	0	0	1	0	0	0	0	5	0	0	0	0	1	8
Otu190	Bacteria;"Proteobacteria";Betaproteobacteria;Burkholderiales;Sutterellaceae;Parasutterella	1	GAGGAATATTGGTCAATGGGCGAGAGCCTGAACCAGCCAAGCCGCGTGAGGGAAGAAGGTACAGAGTATCGTAAACCTCTTTTGTTAGGAACGAAACGGTGGGTGATAATACCATTCACTAATGACGGTACCTAAAGAATAAGCACCGGCTAACTACGTGCCAGCAGCCGCGGTAATACGTAGGGTGCAAGCGTTAATCGGAATTACTGGGCGTAAAGCGTGCGCAGGCGGCTTGATAAGACAGGTGTGAAATCCCCGAGCTCAACTTGGGAATAGCACTTGTGACTGTCAGGCTAGAGCATGTCAGAGGGAGGTGGAATTCCAAGTGTAGCAGTGAAATGCGTAGATATTTGGAAGAACACCGATGGCGAAGGCAGCCTCCTGGGATAATACTGACGC…	427	GAGGAATATTGGTCAATGGGCGAGAGCCTGAACCAGCCAAGCCGCGTGAGGGAAGAAGGTACAGAGTATCGTAAACCTCTTTTGTTAGGAACGAAACGGTGGGTGATAATACCATTCACTAATGACGGTACCTAAAGAATAAGCACCGGCTAACTACGTGCCAGCAGCCGCGGTAATACGTAGGGTGCAAGCGTTAATCGGAATTACTGGGCGTAAAGCGTGCGCAGGCGGCTTGATAAGACAGGTGTGAAATCCCCGAGCTCAACTTGGGAATAGCACTTGTGACTGTCAGGCTAGAGCATGTCAGAGGGAGGTGGAATTCCAAGTGTAGCAGTGAAATGCGTAGATATTTGGAAGAACACCGATGGCGAAGGCAGCCTCCTGGGATAATACTGACGC…	0	0	0	0	0	1	0	0	0	0	0	0	0	0	0	1
Otu191	Bacteria	1	TTAGGAATATTCGTCAATGGGGGAAACCCTGAACGAGCAATGCCGCGTGAATGATGACGGTCCTTTGGATTGTAAAATTCTGTTGTTAGGGAAGAACGACCTATATAGGAAATGATATAGGAGTGACGGTACCTTTCAAGAAAGCTCCGGCTAACTACGTGCCAGCAGCCGCGGTAATACGTAGGGAGCGAGCGTTATCCGGATTCATTGGGTGTAAAGGGTGCGTAGGCGGTTTACTAAGTCTATGGTTTAAGTCCGAAGCTTAACTTCGGTTCGCCATAGAAACTGGTAGGCTTGAGTATGGTAGAGGCAAGTGGAATTTCTAGTGTAGCGGTAAAATGCGTAGATATTAGAAGGGACACCAGTGGCGAAGGCGACTTGCTGGGCCATCACTGACGC…	427	TTAGGAATATTCGTCAATGGGGGAAACCCTGAACGAGCAATGCCGCGTGAATGATGACGGTCCTTTGGATTGTAAAATTCTGTTGTTAGGGAAGAACGACCTATATAGGAAATGATATAGGAGTGACGGTACCTTTCAAGAAAGCTCCGGCTAACTACGTGCCAGCAGCCGCGGTAATACGTAGGGAGCGAGCGTTATCCGGATTCATTGGGTGTAAAGGGTGCGTAGGCGGTTTACTAAGTCTATGGTTTAAGTCCGAAGCTTAACTTCGGTTCGCCATAGAAACTGGTAGGCTTGAGTATGGTAGAGGCAAGTGGAATTTCTAGTGTAGCGGTAAAATGCGTAGATATTAGAAGGGACACCAGTGGCGAAGGCGACTTGCTGGGCCATCACTGACGC…	0	0	0	0	0	0	0	0	0	0	0	0	0	0	3	3
Otu192	Bacteria;Firmicutes;Erysipelotrichia;Erysipelotrichales;Erysipelotrichaceae;Allobaculum	7	TTAGGAATATTCGTCAATGGGGGAAACCCTGAACGAGCAATGCCGCGTGAACGATGAAGGCCCTATGGGTTGTAAAGTTCTGTTGTTTGGAAAGAATTGTAAGATTAGGAAATGAGTCTTACTTGACGGTACCATTCAAGAAAGCCACGGCTAACTACGTGCCAGCAGCCGCGGTAATACGTAGGTGGCGAGCGTTATCCGGATTTATTGGGCGTAAAGGGTGCGCAGACGGTTTATTAAGTCTAAAATTAAATCTTGGAGCTTAACTCCATTCCGTTTTAGAAACTGGTAGACTTGAGTATGGTAGAGGCAAATGGAATTCCTAGTGTAGCGGTGGAATGCGTAGATATTAGGAGGAACACCAGTGGCGAAGGCGATTTGCTGGGCCATTACTGACGT…	427	TTAGGAATATTCGTCAATGGGGGAAACCCTGAACGAGCAATGCCGCGTGAACGATGACGGCCCTATGGGTTGTAAAGTTCTGTTGTTTGGAAAGAACTGTAAGATTAGGAAATGAGTCTTACTTGACGGTACCATTCAAGAAAGCTCCGGCTAACTACGTGCCAGCAGCCGCGGTAATACGTAGGGAGCGAGCGTTATCCGGATTTATTGGGCGTAAAGGGTGCGCAGACGGTTTATTAAGTCTAAAATTAAATCTTGGAGCTTAACTCCATTCCGTTTTAGAAACTGGTAGACTTGAGTATGGTAGAGGCAAATGGAATTCCTAGTGTAGCGGTGGAATGCGTAGATATTAGGAGGAACACCAGTGGCGAAGGCGATTTGCTGGGCCATTACTGACGT…	3	0	2	0	2	6	1	0	0	3	0	3	3	4	1	28
Otu193	Bacteria;Firmicutes;Negativicutes;Selenomonadales;Veillonellaceae;Veillonella	2	TGGGGAATCTTCCGCAATGGACGAAAGTCTGACGGAGCAACGCCGCGTGAGTGATGACGGCCTTCGGGTTGTAAAGCTCTGTTAATCGGGACGAAAGGCCTTCTTGCGAATAGTGAGAAGGATTGACGGTACCGGAATAGAAAGCCACGGCTAACTACGTGCCAGCAGCCGCGGTAATACGTAGGTGGCAAGCGTTGTCCGGAATTATTGGGCGTAAAGCGCGCGCAGGCGGATAGGTCAGTCTGTCTTAAAAGTTCGGGGCTTAACCCCGTGATGGGATGGAAACTGCCAATCTAGAGTATCGGAGAGGAAAGTGGAATTCCTAGTGTAGCGGTGAAATGCGTAGATATTAGGAAGAACACCAGTGGCGAAGGCGACTTTCTGGACGAAAACTGACGC…	427	TGGGGAATCTTCCGCAATGGACGAAAGTCTGACGGAGCAACGCCGCGTGAGTGATGACGGCCTTCGGGTTGTAAAGCTCTGTTAATCGGGACGAAAGGCCTTCTTACGAATAGTTAGAAGGATTGACGGTACCGGAATAGAAAGCCACGGCTAACTACGTGCCAGCAGCCGCGGTAATACGTAAGTGGCAAGCGTTGTCCGGAATTATTGGGCGTAAAGCGCGCGCAGGCGGATTGGTCAGTCTGTCTTAAAAGTTCGGGGCTTAACCCCGTGATGGGATGGAAACTGCCAATCTAGAGTATCGGAGAGGAAAGTGGAATTCCTAGTGTAGCGGTGAAATGCGTAGATATTAGGAAGAACACCAGTGGCGAAGGCGACTTTCTGGACGAAAACTGACGC…	0	0	0	0	0	0	1	0	1	0	0	2	0	0	1	5
Otu194	Bacteria;"Proteobacteria";Betaproteobacteria;Burkholderiales;Sutterellaceae;Parasutterella	1	CGGGGAATTTTGGACAATGGGCGCAAGCCTGATCCAGCTATTCCGCGTGTGGGATGAAGGCCCTCGGGTTGTAAACCACTTTTGTAGAGAACGAAAAGACACCTTCGAATAAAGGGTGTTGCTGACGGTACTCTAAGAATAAGCACCGGCTAACTACGTGCCAGCAGCCGCGGTAATACGTAGGGTGCGAGCGTTAATCGGAATTACTGGGCGTAAAGGGTGCGCAGGCGGTTGAGTAAGACAGATGTGAACTCCCCGAGCTTAACTCGGGTATGGCATATGTGACGGCTCGACTAGAGTGTGTCAGAGGGAGGTGGAATTCCACGTGTAGCAGTGAAATGAGTAGATATGTGGAAGAACACGGATGGCGAAGGCAGCATCCTGGGGCAGAACTGACGC…	427	CGGGGAATTTTGGACAATGGGCGCAAGCCTGATCCAGCTATTCCGCGTGTGGGATGAAGGCCCTCGGGTTGTAAACCACTTTTGTAGAGAACGAAAAGACACCTTCGAATAAAGGGTGTTGCTGACGGTACTCTAAGAATAAGCACCGGCTAACTACGTGCCAGCAGCCGCGGTAATACGTAGGGTGCGAGCGTTAATCGGAATTACTGGGCGTAAAGGGTGCGCAGGCGGTTGAGTAAGACAGATGTGAACTCCCCGAGCTTAACTCGGGTATGGCATATGTGACGGCTCGACTAGAGTGTGTCAGAGGGAGGTGGAATTCCACGTGTAGCAGTGAAATGAGTAGATATGTGGAAGAACACGGATGGCGAAGGCAGCATCCTGGGGCAGAACTGACGC…	0	0	0	0	0	0	1	0	0	0	0	0	0	0	0	1
Otu195	Bacteria;"Proteobacteria";Deltaproteobacteria;Desulfovibrionales;Desulfovibrionaceae;Desulfovibrio	2	TGGGGAATATTGCGCAATGGGCGAAAGCCTGACGCAGCGACGCCGCGTGAGGGATGAAGGTTTTCGGATCGTAAACCTCTGTCAGAAGGGAAGAAGGTGCGTGGTGCTAATCAGCCGCGTATTGACGGTACCTTCAAAGGAAGCACCGGCTAACTCCGTGCCAGCAGCCGCGGTAATACGGAGGGTGCGAGCGTTAATCGGAATTACTGGGCGTAAAGCGCACGTAGGCTGTTGTGTAAGTCAGGGGTGAAATCCCACGGCTCAACCGTGGAACTGCCCTTGATACTGCATGACTGGAATCCGGGAGAGGGTGGCGGAATTCCAGGTGTAGGAGTGAAATCCGTAGATATCTGGAGGAACATCAGTGGCGAAGGCGGCCACCTGGACCGGTATTGACAC…	427	TGGGGAATATTGCGCAATGGGCGAAAGCCTGACGCAGCGACGCCGCGTGAGGGATGAAGGTTTTCGGATCGTAAACCTCTGTCAGAAGGGAAGAAGGTGCGTGGTGCTAATCAGCCGCGTATTGACGGTACCTTCAAAGGAAGCACCGGCTAACTCCGTGCCAGCAGCCGCGGTAATACGGAGGGTGCGAGCGTTAATCGGAATTACTGGGCGTAAAGCGCACGTAGGCTGTTGTGTAAGTCAGGGGTGAAATCCCACGGCTCAACCGTGGAACTGCCCTTGATACTGCATGACTGGAATCCGGGAGAGGGTGGCGGAATTCCAGGTGTAGGAGTGAAATCCGTAGATATCTGGAGGAACATCAGTGGCGAAGGCGGCCACCTGGACCGGTATTGACAC…	0	0	0	0	0	0	0	0	1	1	0	0	0	2	1	5
Otu196	Bacteria;"Proteobacteria";Gammaproteobacteria;"Enterobacteriales";Enterobacteriaceae;Serratia	1	TGGGGAATATTGCACAATGGGCGCAAGCCTGATGCAGCCATGCCGCGTGTGTGAAGAAGGCCTTCGGGTTGTAAAGCACTTTCAGCGAGGAGGAAGGTGGTGAACTTAATACGTTCATCAATTGACGTTACTCGCAGAAGAAGCACCGGCTAACTCCGTGCCAGCAGCCGCGGTAATACGGAGGGTGCAAGCGTTAATCGGAATTACTGGGCGTAAAGCGCACGCAGGCGGTTTGTTAAGTCAGATGTGAAATCTCCGGGCTCAACCTGGGAACGGCATTTGAAACTGGCGAGCTAGAGTCGCGTAGAGGGGGGTAGAATTCCAGGTGTAGCGGTGAAATGCGTAGAGATCTGGAGGAATACCGGTGGCGAAGGCGGCCCCCTGGACGAAGACTGACGC…	427	TGGGGAATATTGCACAATGGGCGCAAGCCTGATGCAGCCATGCCGCGTGTGTGAAGAAGGCCTTCGGGTTGTAAAGCACTTTCAGCGAGGAGGAAGGTGGTGAACTTAATACGTTCATCAATTGACGTTACTCGCAGAAGAAGCACCGGCTAACTCCGTGCCAGCAGCCGCGGTAATACGGAGGGTGCAAGCGTTAATCGGAATTACTGGGCGTAAAGCGCACGCAGGCGGTTTGTTAAGTCAGATGTGAAATCTCCGGGCTCAACCTGGGAACGGCATTTGAAACTGGCGAGCTAGAGTCGCGTAGAGGGGGGTAGAATTCCAGGTGTAGCGGTGAAATGCGTAGAGATCTGGAGGAATACCGGTGGCGAAGGCGGCCCCCTGGACGAAGACTGACGC…	0	3	0	1	0	3	1	1	2	1	1	0	0	0	2	15
Otu197	Bacteria;Firmicutes;Bacilli;Lactobacillales;Lactobacillaceae;Lactobacillus	1	TAGGGAATCTTCCACAATGGGCGAAAGCCTGATGGAGCAACGCCGCGTGGGTGAAGAAGGTCTTCGGATCGTAAAACCCTGTTGTCAGAGAAGAAAGTGCATGAGAGTAACTGTTCATGTTTCGACGGTATCTGACCAGAAAGCCACGGCTAACTACGTGCCAGCAGCCGCGGTAATACGTAGGTGGCAAGCGTTATCCGGATTTATTGGGCGTAAAGGGAACGCAGGCGGTCTTTTAAGTCTGATGTGAAAGCCTTCGGCTTAACCGGAGTAGTGCATTGGAAACTGGGAGACTGGAGTGCAGAAGAGGAGAGGGGAACTCCATGTGTAGCGGGGGAATGCGTAGATATATGGAAGAACACCAGTGGCGAAAGCGGCTCTCTGGTCTGT	427	TAGGGAATCTTCCACAATGGGCGAAAGCCTGATGGAGCAACGCCGCGTGGGTGAAGAAGGTCTTCGGATCGTAAAACCCTGTTGTCAGAGAAGAAAGTGCATGAGAGTAACTGTTCATGTTTCGACGGTATCTGACCAGAAAGCCACGGCTAACTACGTGCCAGCAGCCGCGGTAATACGTAGGTGGCAAGCGTTATCCGGATTTATTGGGCGTAAAGGGAACGCAGGCGGTCTTTTAAGTCTGATGTGAAAGCCTTCGGATGAACCGGAGTGGTGCATTTGAAACTGGGAGACGTGAGTGCAGAAGAGGAGAGTGGAACTCCATGGGTAGCGGTGAAATGCGTAGATATATGGAAGAACACCAGTGGCGAAAGCGGCTCTCTGGTCTGTAACTGACGC…	0	0	0	1	0	0	0	0	1	0	0	4	0	0	1	7
Otu198	Bacteria	1	TTAGGAATATTCGTCAATGGGGGCAACCCTGAACGAGCAATGCCGCGTGAGTGATGACGGTCCTCTGGATTGTAAAACTCTGTTGTTTGGAAAGAATTGTTAAAACAGGAAATGGTTTTAACTTGACGGTACCATTCAAGAAAGCCACGGCTAACTACGTGCCAGCAGCCGCGGTAATACGTAGGTGGCGAGCGTTATCCGGATTTATTGGGCGTAAAGCGTCCGCAGCCGGCTTATTAAGTCTAGAATAAAAGCCTGGAGCTTAACTCCAGTTCGTTCTAGAAACTGGTAGGCTTGAGTGTGGTAGAGGCAAGTGGAATTTCTAGTGTAGCGGTAGAATGCGTAGATATTAGAAGGAACACCAGTGGCGAAGGCGACTTGCTGGGCCATTACTGACGG…	427	TTAGGAATATTCGTCAATGGGGGCAACCCTGAACGAGCAATGCCGCGTGAGTGATGACGGTCCTCTGGATTGTAAAACTCTGTTGTTTGGAAAGAATTGTTAAAACAGGAAATGGTTTTAACTTGACGGTACCATTCAAGAAAGCCACGGCTAACTACGTGCCAGCAGCCGCGGTAATACGTAGGTGGCGAGCGTTATCCGGATTTATTGGGCGTAAAGCGTCCGCAGCCGGCTTATTAAGTCTAGAATAAAAGCCTGGAGCTTAACTCCAGTTCGTTCTAGAAACTGGTAGGCTTGAGTGTGGTAGAGGCAAGTGGAATTTCTAGTGTAGCGGTAGAATGCGTAGATATTAGAAGGAACACCAGTGGCGAAGGCGACTTGCTGGGCCATTACTGACGG…	0	0	0	0	0	0	0	0	0	0	0	0	0	0	1	1
Otu199	Bacteria;"Proteobacteria";Betaproteobacteria;Burkholderiales;Comamonadaceae;Delftia	1	TGGGGAATTTTGGACAATGGGCGAAAGCCTGATCCAGCAATGCCGCGTGCAGGATGAAGGCCTTCGGGTTGTAAACTGCTTTTGTACGGAACGAAAAAGCTTCTCCTAATACGAGAGGCCCACGACGGTACCGTAAGAATAAGCACCGGCTAACTACGTGCCAGCAGCCGCGGTAATACGTAGGGTGCGAGCGTTAATCGGAATTACTGGGCGTAAAGCGTGCGCAGGCGGTTATGTAAGACAGATGTGAAATCCCCGGGCTCCACCTGGGAACTGCATTTGTGACTGGATGGCTAGAGTACGGTAGAGGGGGATGGAATTCCGCGTGTAGCAGTGAAATGCGTAGATATGCGGAGGAACCCCGATGGCGAAGGCAATCCCCTGGACCTGTACTGACGC…	427	TGGGGAATTTTGGACAATGGGCGAAAGCCTGATCCAGCAATGCCGCGTGCAGGATGAAGGCCTTCGGGTTGTAAACTGCTTTTGTACGGAACGAAAAAGCTTCTCCTAATACGAGAGGCCCACGACGGTACCGTAAGAATAAGCACCGGCTAACTACGTGCCAGCAGCCGCGGTAATACGTAGGGTGCGAGCGTTAATCGGAATTACTGGGCGTAAAGCGTGCGCAGGCGGTTATGTAAGACAGATGTGAAATCCCCGGGCTCCACCTGGGAACTGCATTTGTGACTGGATGGCTAGAGTACGGTAGAGGGGGATGGAATTCCGCGTGTAGCAGTGAAATGCGTAGATATGCGGAGGAACCCCGATGGCGAAGGCAATCCCCTGGACCTGTACTGACGC…	0	0	1	0	0	0	0	0	0	0	0	0	0	0	2	3
Otu200	Bacteria;Firmicutes;Clostridia;Clostridiales;Ruminococcaceae;Butyricicoccus	1	TGGGGAATCTTCCGCAATGGGCGAAAGCCTGACGGAGCGACGCCGCGTGAGTGAAGAAGGTCTTCGGACCGTAAAGCTCTTTTGTTGCAGGCGAAGGGTAAGAGCAGGAAATGGCTCTTATTAGACGGTATGCAACGAATAAGCCACGGCTAACTACGTGACAGCAGCCGCGGTAATACGTAGGTGGCGAGCGTTGTCCGGATTTACTGGGTGTAAAGGGCGTGTAGGCGGGCATGCAAGTCAGAAGTGAAATCTGGGGGCTTAACCCCGAAACTGCTTTGGAAACTGCGTGTCTTGAGTGATGGAGAGGCAGGCGGAATTCCCAGTGTAGCGGTGAAATGCATAGATATTGGGAGGAACACCAGTGGCGAAGGCGGCCTGCTGGACATTAACTGACGC…	427	TGGGGAATCTTCCGCAATGGGCGAAAGCCTGACGGAGCGACGCCGCGTGAGTGAAGAAGGTCTTCGGACCGTAAAGCTCTTTTGTTGCAGGCGAAGGGTAAGAGCAGGAAATGGCTCTTATTAGACGGTATGCAACGAATAAGCCACGGCTAACTACGTGACAGCAGCCGCGGTAATACGTAGGTGGCGAGCGTTGTCCGGATTTACTGGGTGTAAAGGGCGTGTAGGCGGGCATGCAAGTCAGAAGTGAAATCTGGGGGCTTAACCCCGAAACTGCTTTGGAAACTGCGTGTCTTGAGTGATGGAGAGGCAGGCGGAATTCCCAGTGTAGCGGTGAAATGCATAGATATTGGGAGGAACACCAGTGGCGAAGGCGGCCTGCTGGACATTAACTGACGC…	0	1	0	0	0	0	0	0	0	0	0	0	0	0	0	1
Otu201	Bacteria;"Proteobacteria";Betaproteobacteria;Burkholderiales;Sutterellaceae;Parasutterella	17	TGGGGAATTTTGGACAATGGGGGCAACCCTGATCCAGCCATGCCGCGTGCAGGAAGAAGGCCTTCGGGTTGTAAACTGCTTTTGTCAGGAACGAAACGGAAACGGGTAACATACGTTTCTAATGACGGTACCTGAAGAATAAGCACCGGCTAACTACGTGCCAGCAGCCGCGGTAATACGTAGGGTGCGAGCGTTAATCGGAATTACTGGGCGTAAAGCGTGCGCAGGCGGCTTTGTAAGACAGATGTGAAATCCCTGAGCTTAACTTAGGAACTGCATTTGTGACTGCAAGGCTAGAGTATGTCAGAGGGAGGTGGAATTCCAAGTGTAGCAGTGAAATGCGTAGATATTTGGAAGAACACCGATGGCGAAGGCAGCCTCCTGGGATAATACTGACGC…	427	TGGGGAATTTTGGACAATGGGGGCAACCCTGATCCAGCCATGCCGCGTGCAGGAAGAAGGCCTTCGGGTTGTAAACTGCTTTTGTCAGGAACGAAACGGAAACGGGTAACATACGTTTCTAATGACGGTACCTGAAGAATAAGCACCGGCTAACTACGTGCCAGCAGCCGCGGTAATACGTAGGGTGCGAGCGTTAATCGGAATTACTGGGCGTAAAGCGTGCGCAGGCGGCTTTGTAAGACAGATGTGAAATCCCTGAGCTTAACTTAGGAACTGCATTTGTGACTGCAAGGCTAGAGTATGTCAGAGGGAGGTGGAATTCCAAGTGTAGCAGTGAAATGCGTAGATATTTGGAAGAACACCGATGGCGAAGGCAGCCTCCTGGGATAATACTGACGC…	0	0	0	0	2	0	0	2	0	0	6	6	8	0	0	24
Otu202	Bacteria;Firmicutes;Clostridia;Clostridiales;Ruminococcaceae;Faecalibacterium	1	TGGGGAATCTTCCGCAATGGGCGAAAGCCTGACGGAGCGACGCCGCGTGAGTGAAGAAGGTCTTCGGACCGTAAAGCTCTTTTGTTGCAGGCGAAGGGTAAGAGCAGGAAATGGCTCTTATTAGACGGTATGCAACGAATAAGCCACGGCTAACTACGTGCCAGCAGCCGCGGTCATACGTAGGTGGCGCGCGTTGTCCGGAATTATTGGGCGTAAAGGGAGCGCAGGCGGAGCGGCAAGTTGGAGGTGAAACCCATGTGCTCAACCCATGAACTGCCTTCAAAACTGTCGGTCTTGAGTGGTGTAGAGGTAAGCGGAATTCCCGGTGTAGCGGTGGAATGCGTAGATATCGGGAGGAACACCAGTGGCGAAGGCGGCTTACTGGGCACTAACTGACGC…	427	TGGGGAATCTTCCGCAATGGGCGAAAGCCTGACGGAGCGACGCCGCGTGAGTGAAGAAGGTCTTCGGACCGTAAAGCTCTTTTGTTGCAGGCGAAGGGTAAGAGCAGGAAATGGCTCTTATTAGACGGTATGCAACGAATAAGCCACGGCTAACTACGTGCCAGCAGCCGCGGTCATACGTAGGTGGCGCGCGTTGTCCGGAATTATTGGGCGTAAAGGGAGCGCAGGCGGAGCGGCAAGTTGGAGGTGAAACCCATGTGCTCAACCCATGAACTGCCTTCAAAACTGTCGGTCTTGAGTGGTGTAGAGGTAAGCGGAATTCCCGGTGTAGCGGTGGAATGCGTAGATATCGGGAGGAACACCAGTGGCGAAGGCGGCTTACTGGGCACTAACTGACGC…	0	0	0	0	0	0	0	0	0	1	0	0	0	0	1	2
Otu203	Bacteria;"Proteobacteria";Betaproteobacteria;Burkholderiales;Sutterellaceae;Parasutterella	14	TGGGGAATTTTGGACAATGGGGGCAACCCTGATCCAGCCATGCCGCGTGCGGGAAGAAGGCCTTCGGGTTGTAAACCGCTTTTGTTAGGAACGAAAAGGTATCTGTGAACAACAGGTATTGCTGACGGTACCTAAAGAATAAGCACCGGCTAACTACGTGCCAGCAGCCGCGGTAATACGTAGGGTGCGAGCGTTAATCGGAATTACTGGGCGTAAAGCGTGCGCAGGCGGTTGGGTAAGACAGGTGTGAAATCCCCGAGCTTAACTTGGGAACTGCACTTGTGACTGCTCAACTAGAGTATGTCAGAGGGAGGTGGAATTCCAAGTGTAGCAGTGAAATGCGTAGATATTTGGAAGAACACCGATGGCGAAGGCAGCCTCCTGGGATAATACTGACGC…	427	TGGGGAATTTTGGACAATGGGGGCAACCCTGATCCAGCCATGCCGCGTGCGGGAAGAAGGCCTTCGGGTTGTAAACCGCTTTTGTTAGGAACGAAAAGGTTTCTGCGAACAACAGGAATTGCTGACGGTACCTAAAGAATAAGCACCGGCTAACTACGTGCCAGCAGCCGCGGTAATACGTAGGGTGCGAGCGTTAATCGGAATTACTGGGCGTAAAGCGTGCGCAGGCGGTTGGGTAAGACAGGTGTGAAATCCCCGAGCTTAACTTGGGAACTGCACTTGTGACTGCCTAACTAGAGTATGTCAGAGGGAGGTGGAATTCCAAGTGTAGCAGTGAAATGCGTAGATATTTGGAAGAACACCGATGGCGAAGGCAGCCTCCTGGGATAATACTGACGC…	0	3	0	1	1	0	2	0	7	0	1	17	4	1	1	38
Otu204	Bacteria;"Proteobacteria";Deltaproteobacteria;Desulfovibrionales;Desulfovibrionaceae;Bilophila	1	TGGGGAATATTGCGCAATGGGCGAAAGCCTGACGCAGCGACGCCGCGTGAGGGATGAAGGTCTTCGGATCGTAAACCTCTGTCAGCAGGGAAGAAAGTTATTCGTGCTAATCAGCGAGTAATTGACGGTACCTGCAAAGGAAGCACCGGCTAACTCCGTGCCAGCAGCCGCGGTAATACGGAGGGTGCGAGCGTTAATCGGAATTACTGGGCGTAAAGCGCTCGTAGGTAGTGTGACAAGTCAAGAGTGAAATCCCCGTGCTCAACATGGGAACTGCCTTTGAAACTGTTATACTTGAGTGTGTGAGAGGATAGTGGAAGTCCAGGTGTAGGAGTGAAATCCGTAGATATCTGGAGGAACATCAGTGGCGAAGGCGACTATCTGGCACATAACTGACAC…	427	TGGGGAATATTGCGCAATGGGCGAAAGCCTGACGCAGCGACGCCGCGTGAGGGATGAAGGTCTTCGGATCGTAAACCTCTGTCAGCAGGGAAGAAAGTTATTCGTGCTAATCAGCGAGTAATTGACGGTACCTGCAAAGGAAGCACCGGCTAACTCCGTGCCAGCAGCCGCGGTAATACGGAGGGTGCGAGCGTTAATCGGAATTACTGGGCGTAAAGCGCTCGTAGGTAGTGTGACAAGTCAAGAGTGAAATCCCCGTGCTCAACATGGGAACTGCCTTTGAAACTGTTATACTTGAGTGTGTGAGAGGATAGTGGAAGTCCAGGTGTAGGAGTGAAATCCGTAGATATCTGGAGGAACATCAGTGGCGAAGGCGACTATCTGGCACATAACTGACAC…	0	0	0	0	0	0	0	0	0	0	0	1	0	0	0	1
Otu205	Bacteria;"Proteobacteria";Betaproteobacteria;Burkholderiales;Oxalobacteraceae;Janthinobacterium	1	TGGGGAATTTTGGACAATGGGCGCAAGCCTGATCCAGCAATGCCGCGTGAGTGAAGAAGGCCCTCGGGTTGTAAAGCTCTTTTGTCAGGGAAGAAACGGTGGGAGCTAATATCTCCCGCTAATGACGGTACCTGAAGAATAAGCACCGGCTAACTACGTGCCAGCAGCCGCGGTAATACGTAGGGTGCAAGCGTTAATCGGAATTACTGGGCGTAAAGCGTGCGCAGGCGGTTTTGTAAGTCTGATGTGAAATCCCCGGGCTCAACCTGGGAATTGCATTGAAGACTGCAAGGCTAGAATCTGGCAGAGGGGGGTAGAATTCCACGTGTAGCAGTGAAATGCGTAGAGATGTGGAGGAACACCGATGGCGAAGGCAGCCCCCTGGGTCAAGATTGACGC…	427	TGGGGAATTTTGGACAATGGGCGCAAGCCTGATCCAGCAATGCCGCGTGAGTGAAGAAGGCCCTCGGGTTGTAAAGCTCTTTTGTCAGGGAAGAAACGGTGGGAGCTAATATCTCCCGCTAATGACGGTACCTGAAGAATAAGCACCGGCTAACTACGTGCCAGCAGCCGCGGTAATACGTAGGGTGCAAGCGTTAATCGGAATTACTGGGCGTAAAGCGTGCGCAGGCGGTTTTGTAAGTCTGATGTGAAATCCCCGGGCTCAACCTGGGAATTGCATTGAAGACTGCAAGGCTAGAATCTGGCAGAGGGGGGTAGAATTCCACGTGTAGCAGTGAAATGCGTAGAGATGTGGAGGAACACCGATGGCGAAGGCAGCCCCCTGGGTCAAGATTGACGC…	0	0	1	0	0	0	0	0	0	0	1	0	0	0	0	2
Otu206	Bacteria	29	TTAGGAATATTCGTCAATGGGGGAAACCCTGAACGAGCAATGCCGCGTGAGTGATGAAGGCCCTATGGGTTGTAAAACTCTGTTGTATGGGAAGAACGGTCATATGAGGAAATGCATATGAAGTGACGGTACCATACCAGAAAGCTCCGGCTAACTACGTGCCAGCAGCCGCGGTAATACGTAGGGAGCGAGCGTTATCCGGATTTATTGGGCGTAAAGCGTGCGTAGGCGGTTTATTAAGTTTAAGATAAAAGCCCGGAGCTCAACTCCGGTTCGTCTTAAAAACTGGTAGGCTTGAGTGTGGTAGAGGTAAATGGAATTTCTAGTGTAGCGGTGAAATGCGTAGATATTAGAAGGAACACCAGTGGCGAAGGCGATTTACTGGGCCATAACTGACGC…	427	TTAGGAATATTCGTCAATGGGGGAAACCCTGAACGAGCAATGCCGCGTGAGTGATGAAGGCCCTATGGGTTGTAAAACTCTGTTGTATGGGAAGAACGGCCATATGAGGAAATGCATATGGAGTGACGGTACCATGCCAGAAAGCTCCGGCTAACTACGTGCCAGCAGCCGCGGTAATACGTAGGGAGCGAGCGTTATCCGGATTTATTGGGCGTAAAGCGTGCGTAGGCGGTTTATTAAGTTTAAGATAAAAGCCCGGGGCTCAACGCCGGTTCGTCTTAAAAACTGGTAGACTTGAGTGTGGTAGAGGTAAATGGAATTTCTAGTGTAGCGGTGAAATGCGTAGATATTAGAAGGAACACCAGTGGCGAAGGCGATTTACTGGGCCATAACTGACGC…	0	6	0	1	18	3	8	0	0	0	2	0	1	0	0	39
Otu207	Bacteria;"Proteobacteria";Deltaproteobacteria;Desulfovibrionales;Desulfovibrionaceae;Bilophila	1	TGGGGAATATTGCGCAATGGGCGAAAGCCTGACGCAGCGACGCCGCGTGAGGGATGAAGGTCTTCGGATCGTAAACCTCTGTCAGCAGGGAAGAAAGTTATATATGCTAATCAGCGTGTAATTTACGGTACCTGCAAAGGAAGCACCGGCTAACTCCGTGCCAGCAGCCGCGGTAATACGGAGGGTGCGAGCGTTAATCGGAATTACTGGGCTTAAAGCGCTCGTAGGTAGTATATCAAGTCAAGGGTGAAATCCCCGCGCTCAACGTGGGAGCTGCCTTTGAAACTGGTAGACTTGAGTGTGTGAGAAGATAGTGGAATTCCAGGTGTAGGAGTGAAATCCGTAGATATCTGGAGGAACATCAGAGGCGAAGGCGACTATCTGGCACATAACTGACAC…	427	TGGGGAATATTGCGCAATGGGCGAAAGCCTGACGCAGCGACGCCGCGTGAGGGATGAAGGTCTTCGGATCGTAAACCTCTGTCAGCAGGGAAGAAAGTTATATATGCTAATCAGCGTGTAATTTACGGTACCTGCAAAGGAAGCACCGGCTAACTCCGTGCCAGCAGCCGCGGTAATACGGAGGGTGCGAGCGTTAATCGGAATTACTGGGCTTAAAGCGCTCGTAGGTAGTATATCAAGTCAAGGGTGAAATCCCCGCGCTCAACGTGGGAGCTGCCTTTGAAACTGGTAGACTTGAGTGTGTGAGAAGATAGTGGAATTCCAGGTGTAGGAGTGAAATCCGTAGATATCTGGAGGAACATCAGAGGCGAAGGCGACTATCTGGCACATAACTGACAC…	0	0	0	0	0	0	0	0	0	0	0	0	0	1	0	1
Otu208	Bacteria;Firmicutes	1	TAGGGAATTTTCGGCAATGGGCGGAAGCCTGACCGAGCAATGCCGCGTGAGTGAAGAAGGCCTTCGGGTTGTAAAGCTCTGTTGTAAAGGAAGAACGGTGGAGATAGGGAATGATCTTCAAGTGACGGTACTTTACGAGGAAGTCACGGCTAACTACGTGCCAGCAGCCGCGGTAATACGTAGGTGGCGAGCGTTATCCGGAATTACTGGGTGTAAAGGGAGCGTAGACGGTTTAGTAAGTCTGGAGTGAAAGGCGGGGGCCCAACCCCCGGACTGCTCTGGAAACTATTAAACTTGAGTGCAGGAGAGGTAAGCGGAATTCCTAGTGTAGCGGTGAAATGCGTAGATATTAGGAGGAACACCAGTGGCGAAGGCGGCTTACTGGACTGTAACTGACGT…	427	TAGGGAATTTTCGGCAATGGGCGGAAGCCTGACCGAGCAATGCCGCGTGAGTGAAGAAGGCCTTCGGGTTGTAAAGCTCTGTTGTAAAGGAAGAACGGTGGAGATAGGGAATGATCTTCAAGTGACGGTACTTTACGAGGAAGTCACGGCTAACTACGTGCCAGCAGCCGCGGTAATACGTAGGTGGCGAGCGTTATCCGGAATTACTGGGTGTAAAGGGAGCGTAGACGGTTTAGTAAGTCTGGAGTGAAAGGCGGGGGCCCAACCCCCGGACTGCTCTGGAAACTATTAAACTTGAGTGCAGGAGAGGTAAGCGGAATTCCTAGTGTAGCGGTGAAATGCGTAGATATTAGGAGGAACACCAGTGGCGAAGGCGGCTTACTGGACTGTAACTGACGT…	0	0	0	0	0	0	0	0	0	0	0	0	0	0	2	2
Otu209	Bacteria;"Proteobacteria";Gammaproteobacteria;"Enterobacteriales";Enterobacteriaceae;Enterobacter	1	GGGGAATATTGCACAATGGGCGCAAGCCTGATGCAGCCATGCCGCGTGTATGAAGAAGGCCTTCGGGTTGTAAAGTACTTTCAGCGGGGAGGAAGGCGATAAGGTTAATAACCTTGTCGATTGACGTTACCCGCAGAAGAAGCACCGGCTAACTCCGTGCCAGCAGCCGAGGTAATACGGAGGGTGCAAGCGTTAATCGGAATTACTGGGCGTAAAGCGCACGCAGGCGGTCTGTCAAGTCGGATGTGAAATCCCCGGGCTCAACCTGGGAACTGCATTCGAAACTGGCAGGCTGGAGTCTTGTAGAGGGGGGTAGAATTCCAGGTGTAGCGGTGAAATGCGTAGAGATCTGGAGGAATACCGGTGGCGAAGGCGGCCCCCTGGACAAAGACTGACGCT…	427	TGGGGAATATTGCACAATGGGCGCAAGCCTGATGCAGCCATGCCGCGTGTATGAAGAAGGCCTTCGGGTTGTAAAGTACTTTCAGCGGGGAGGAAGGCGATAAGGTTAATAACCTTGTCGATTGACGTTACCCGCAGAAGAAGCACCGGCTAACTCCGTGCCAGCAGCCGCGGTAATACGGAGGGTGCAAGCGTTAATCGGAATTACTGGGCGTAAAGCGCACGCAGGCGGTCTGTCAAGTCGGATGTGAAATCCCCGGGCTCAACCTGGGAACTGCATTCGAAACTGGCAGGCTAGAGTCTTGTAGAGGGGGGTAGAATTCCAGGTGTAGCGGTGAAATGCGTAGAGATCTGGAGGAATACCGGTGGCGAAGGCGGCCCCCTGGACAAAGACTGACGC…	1	1	0	0	0	0	3	0	0	0	0	1	0	0	0	6
Otu210	Bacteria;Firmicutes;Bacilli;Lactobacillales;Aerococcaceae;Eremococcus	1	TAGGGAATCTTCCGCAATGGACGCAAGTCTGACGGAGCAACGCCGCGTGTGTGAAGAAGGTTTTCGGATCGTAAAGCACTGTTATTGGCCAAGAACACCCCAAGTAGTAACTGGCTTGGGATTGACGGTAACCAATCAGAAAGCCACGGCTAACTACGTGCCAGCAGCCGCGGTAATACGTAGGTGGCAAGCGTTGTCCGGATTTATTGGGCGTAAAGGGAGCGCAGGCGGTGACTTAAGTCTGATGTGAAAGCCCACGGCTTAACCGTGGAGGGTCATTGGAAACTGGGTCACTTGAGTGCAGAAGAGGAAAGCGGAATTCCATGTGTAGCGGTGAAATGCGTAGATATATGGAGGAACACCAGTGGCGAAGGCGGCTTTCTGGTCTGTAACTGACGC…	427	TAGGGAATCTTCCGCAATGGACGCAAGTCTGACGGAGCAACGCCGCGTGTGTGAAGAAGGTTTTCGGATCGTAAAGCACTGTTATTGGCCAAGAACACCCCAAGTAGTAACTGGCTTGGGATTGACGGTAACCAATCAGAAAGCCACGGCTAACTACGTGCCAGCAGCCGCGGTAATACGTAGGTGGCAAGCGTTGTCCGGATTTATTGGGCGTAAAGGGAGCGCAGGCGGTGACTTAAGTCTGATGTGAAAGCCCACGGCTTAACCGTGGAGGGTCATTGGAAACTGGGTCACTTGAGTGCAGAAGAGGAAAGCGGAATTCCATGTGTAGCGGTGAAATGCGTAGATATATGGAGGAACACCAGTGGCGAAGGCGGCTTTCTGGTCTGTAACTGACGC…	0	0	0	0	0	0	0	0	0	0	0	0	1	0	0	1
Otu211	Bacteria;"Proteobacteria";Betaproteobacteria;Burkholderiales;Sutterellaceae;Parasutterella	1	TGGGGAATTTTGGACAATGGGGGCAACCCTGATCCAGCCATGCCGCGTGCAGGATGAAGGCCTTCGGGTTGTAAACTGCTTTTGTTAGGAACGAAACGGTGGATGTTAATACCATCTACTAATGACGGTACCTAAAGAATAAGCACCGGCTAACTACGTGCCAGCAGCCGCGGTAATACGTAGGGTGCAAGCGTTAATCGGAATTACTGGGCGTAAAGCGTGCGCAGGCGGCTTGATAAGACAGGTGTGAAATCCCCGAGCTCAACTGGGGAATAGCACTTGTGACTGTCAGGCTAGAGTATGTCAGAGGGAGGTGGAATTCCAAGTGTAGCAGTGAAATGCATAGATATCACTCAGAACACCTATTGCGAAGGCATCTCACGAGGGGGCTATTGACGC…	427	TGGGGAATTTTGGACAATGGGGGCAACCCTGATCCAGCCATGCCGCGTGCAGGATGAAGGCCTTCGGGTTGTAAACTGCTTTTGTTAGGAACGAAACGGTGGATGTTAATACCATCTACTAATGACGGTACCTAAAGAATAAGCACCGGCTAACTACGTGCCAGCAGCCGCGGTAATACGTAGGGTGCAAGCGTTAATCGGAATTACTGGGCGTAAAGCGTGCGCAGGCGGCTTGATAAGACAGGTGTGAAATCCCCGAGCTCAACTGGGGAATAGCACTTGTGACTGTCAGGCTAGAGTATGTCAGAGGGAGGTGGAATTCCAAGTGTAGCAGTGAAATGCATAGATATCACTCAGAACACCTATTGCGAAGGCATCTCACGAGGGGGCTATTGACGC…	0	0	0	1	0	0	0	0	0	0	0	0	0	0	0	1
Otu212	Bacteria;"Proteobacteria";Deltaproteobacteria;Desulfovibrionales;Desulfovibrionaceae;Bilophila	1	GGGGAATATTGCGCAATGGGCGAAAGCCTGACGCAGCGACGCCGCGTGAGGGATGAAGGTCCTCGGATCGTAAACCTCTGTCAGCAGGGAAGAAAGTTATATGTGCTAATCAGCGTGTAATTGACGGTACCTGCAAAGGAAGCACCGGCTAACTCCGCGCCAGCAGCCGCGGTAATACGGAGGGTGCGAGCGTTAATCGGAATTACTGGGCGGAAAGCGCTCGTAGGTAGTATATCAAGTCAAGGGTGAAATCCCCGCGCTCAACGTGGGAACTGCCTTTGAAACTGGTACACTTGAGGGTGTGAGAGGATAGTGGAATTCCGGGTGTAGGAGTGAAATCCGTAGATATCTGGAGGAACGTCAGTGGCGAAGGCGACTATCTGGCACATAACTGACACT…	427	TGGGGAATATTGCGCAATGGGCGAAAGCCTGACGCAGCGACGCCGCGTGAGGGATGAAGGTCTTCGGATCGTAAACCTCTGTCAGCAGGGAAGAAAGTTAGATGTGCTAATCAGCGTCTAATTGACGGTACCTGCAAAGGAAGCACCGGCTAACTCCGTGCCAGCAGCCGCGGTAATACGGAGGGTGCGAGCGTTAATCGGAATTACTGGGCGTAAAGCGCTCGTAGGTGGTATGTCAAGTCAAGGGTGAAATCCCCGCGCTCAACGTGGGAACTGCCTTTGAAACTGGCAAACTGGAGTGTGTGAGAGGATAGTGGAATTCCGGGTGTAGGAGTGAAATCCGTAGATATCTGGAGGAACATCAGTGGCGAAGGCGACTATCTGGCACATAACTGACAC…	0	0	0	0	0	0	0	0	0	3	0	0	0	0	0	3
Otu213	Bacteria;"Spirochaetes";Spirochaetes;Spirochaetales;Spirochaetaceae;Treponema	21	CTAAGAATATTCCGCAATGGACGAAAGTCTGACGGAGCGACGCCGCGTGAACGAAGAAGGCCGGAAGGTTGTAAAGTTCTTTTGAAACTGAAGAATAAGTATTGCAGGGAATGGCGATATGGTGACGGTAGGTTTTGAATAAGCAACGGCTAATTACGTGCCAGCAGCCGCGGTAACACGTAAGTTGCGAGCGTTGTTCGGAATTATTGGGCGTAAAGGGCATGTAGGCGGTTTTGCAAGCTTGGTGTGAAATGCATAGGCTCAACCTATGAACTGCATTGAGAACTACAAGACTTGAGTTACTGAGGTGGAACTGGAATTCCAGGTGTAGGGGTGAAATCTGCAGATATCTGGAAGAACACCAATGGCGAAGGCAAGTTTCAAGCAGATAACTGACGC…	427	CTAAGAATATTCCGCAATGGACGAAAGTCTGACGGAGCGACGCCGCGTGAACGAAGAAGGCCGGAAGGTTGTAAAGTTCTTTTGAAACTGAAGAATAAGTATTGCAGGGAATGGCGATATGGTGACGGTAGGTTTTGAATAAGCAACGGCTAATTACGTGCCAGCAGCCGCGGTAACACGTAAGTTGCGAGCGTTGTTCGGAATTATTGGGCGTAAAGGGCATGTAGGCGGTTTTGCAAGCTTGGTGTGAAATGCATAGGCTCAACCTATGAACTGCATTGAGAACTACAAGACTTGAGTTACTGAGGTGGAACTGGAATTCCAGGTGTAGGGGTGAAATCTGCAGATATCTGGAAGAACACCAATGGCGAAGGCAAGTTTCAAGCAGATAACTGACGC…	3	1	1	0	0	0	2	4	0	1	0	0	0	0	10	22
Otu214	Bacteria	1	TTAGGAATATTCGTCAATGGGGGAAACCCTGAACGAGCAATGCCGCGTGAGTGATGAAGGCCCTATGGGTTGTAAAACTCTGTTGTTAAGAAAGAATGGTAGAGTTAGGAAATGAGTTCTACTTGACGGTACTTTTCAAGAAAGCCACGACTAACTACGTGCCAGCAGTCGCGGTAATACGTAGGTGGCGAGCGTTATCCGGATTTATTGGGCGTAAAGCGTGCGCAGGCGGCTTATTAAGCCTAAGATTAAAGCCCGGAGCTTAACTCCGGTTCGTCTTAGAAACTGGTAAGCTTGAGTATGGTAGAGGCAAATGGAATTCCTAGTGTAGCGGTGGAATGCGTAGATATTAGGAGGAACACCAGTGGCGAAGGCGGTTTGCTGGGCCATTACTGACGC…	427	TTAGGAATATTCGTCAATGGGGGAAACCCTGAACGAGCAATGCCGCGTGAGTGATGAAGGCCCTATGGGTTGTAAAACTCTGTTGTTAAGAAAGAATGGTAGAGTTAGGAAATGAGTTCTACTTGACGGTACTTTTCAAGAAAGCCACGACTAACTACGTGCCAGCAGTCGCGGTAATACGTAGGTGGCGAGCGTTATCCGGATTTATTGGGCGTAAAGCGTGCGCAGGCGGCTTATTAAGCCTAAGATTAAAGCCCGGAGCTTAACTCCGGTTCGTCTTAGAAACTGGTAAGCTTGAGTATGGTAGAGGCAAATGGAATTCCTAGTGTAGCGGTGGAATGCGTAGATATTAGGAGGAACACCAGTGGCGAAGGCGGTTTGCTGGGCCATTACTGACGC…	0	0	0	0	0	0	1	0	0	0	0	0	0	1	0	2
Otu215	Bacteria;"Proteobacteria";Deltaproteobacteria;Desulfovibrionales;Desulfovibrionaceae;Bilophila	1	TGAGGAATATTGGGCAATGGAGGCAACTCTGACCCAGCCATGCCGCGTGAGTGATGAAGGTCTTCGGATCGTAAACCTCTGTCAGCAGGGAAGAACGGTCACTGTTCTAATCAGCAGTGAATTGACGGTACCTGCAAAGGAAGCACCGGCTAACTCCGTGCCAGCAGCCGCGGTAATACGGAGGGTGCGAGCGTTAATCGGAATTACTGGGCGTAAAGCGCTCGTAGGTAGTGTGTCAAGTCAAGGGTGAAATCCCCGCGCTCAACGTGGGAACTGCCTTTGAAACTGGTATACTTGAGTGTGTGAGAGGATAGTGGAATTCCAGGTGTAGGAGTGAAATCCGTAGGTATCTGGAAGAACATCAGTGGCGAAGGCGACTATCTGGCACATAACTGACAC…	427	TGAGGAATATTGGGCAATGGAGGCAACTCTGACCCAGCCATGCCGCGTGAGTGATGAAGGTCTTCGGATCGTAAACCTCTGTCAGCAGGGAAGAACGGTCACTGTTCTAATCAGCAGTGAATTGACGGTACCTGCAAAGGAAGCACCGGCTAACTCCGTGCCAGCAGCCGCGGTAATACGGAGGGTGCGAGCGTTAATCGGAATTACTGGGCGTAAAGCGCTCGTAGGTAGTGTGTCAAGTCAAGGGTGAAATCCCCGCGCTCAACGTGGGAACTGCCTTTGAAACTGGTATACTTGAGTGTGTGAGAGGATAGTGGAATTCCAGGTGTAGGAGTGAAATCCGTAGGTATCTGGAAGAACATCAGTGGCGAAGGCGACTATCTGGCACATAACTGACAC…	2	0	0	0	1	0	0	0	0	0	0	0	0	1	2	6
Otu216	Bacteria;"Proteobacteria";Betaproteobacteria;Burkholderiales;Comamonadaceae;Diaphorobacter	1	TGGGGAATTTTGGACAATGGGCGAAAGCCTGATCCAGCCATGCCGCGTGCAGGATGAAGGCCTTCGGGTTGTAAACTGCTTTTGTACGGAACGAAAAGCCTCTTTCTAATAAAGAGGGGTCATGACGGTACCGTAAGAATAAGCACCGGCTAACTACGTGCCAGCAGCCGCGGTAATACGTAGGGTGCAAGCGTTAATCGGAATTACTGGGCATAAAGCGTGCGCAGGCGGTTTTGTAAGACAGAGGTGAAATCCCCGGGCTCAGCCTGGGAACTGCCTTCGGGACTGCAAGGCTTGGGTGCGGCAGAGGGGGATGGAATTCCGCGTGTAGCAGTGAAAGGCGTAGAGATGCGGAGGAACACCGATGGCGAAGGCAATCCCCTGGGCCTGCACTGACGC…	427	TGGGGAATTTTGGACAATGGGCGAAAGCCTGATCCAGCCATGCCGCGTGCAGGATGAAGGCCTTCGGGTTGTAAACTGCTTTTGTACGGAACGAAAAGCCTCTTTCTAATAAAGAGGGGTCATGACGGTACCGTAAGAATAAGCACCGGCTAACTACGTGCCAGCAGCCGCGGTAATACGTAGGGTGCAAGCGTTAATCGGAATTACTGGGCATAAAGCGTGCGCAGGCGGTTTTGTAAGACAGAGGTGAAATCCCCGGGCTCAGCCTGGGAACTGCCTTCGGGACTGCAAGGCTTGGGTGCGGCAGAGGGGGATGGAATTCCGCGTGTAGCAGTGAAAGGCGTAGAGATGCGGAGGAACACCGATGGCGAAGGCAATCCCCTGGGCCTGCACTGACGC…	0	0	0	1	0	0	0	0	0	0	0	0	0	0	0	1
Otu217	Bacteria;"Proteobacteria";Gammaproteobacteria	1	TGGGGAATATTGGACAATGGGCGAAAGCCTGATCCAGCGACGCCGCGTGTGTGAAGAAGGCCTGCGGGTTGTAAAGCACTTTCGATGGGAACGAAATGTGCCGGGTTAACACCCCGGCAAGCTGACGTTACTCAATGAAGAAGCACCGGCTAACTCTGTGCCAGCAGCCGCGGTAATACAGAGGGTGCGAGCGTTAATCGGAATTACTGGGCGTAAAGCGCACGTAGGTGGCGACGTAAGTCGGGTGTGAAAGCCCCGGGCTCAACCTGGGAATTGCATTCGAGACTGCATTGCTGGAGTACGGAAGAGGAGGGCGGGATTCCCGGTGTAGCGGTGAAATGCGTAGATATCGGGAGGAACATCAGTGGCGAAGGCGGCCCTCTGGTCCAGTACTGACAC…	427	TGGGGAATATTGGACAATGGGCGAAAGCCTGATCCAGCGACGCCGCGTGTGTGAAGAAGGCCTGCGGGTTGTAAAGCACTTTCGATGGGAACGAAATGTGCCGGGTTAACACCCCGGCAAGCTGACGTTACTCAATGAAGAAGCACCGGCTAACTCTGTGCCAGCAGCCGCGGTAATACAGAGGGTGCGAGCGTTAATCGGAATTACTGGGCGTAAAGCGCACGTAGGTGGCGACGTAAGTCGGGTGTGAAAGCCCCGGGCTCAACCTGGGAATTGCATTCGAGACTGCATTGCTGGAGTACGGAAGAGGAGGGCGGGATTCCCGGTGTAGCGGTGAAATGCGTAGATATCGGGAGGAACATCAGTGGCGAAGGCGGCCCTCTGGTCCAGTACTGACAC…	0	0	0	0	1	0	0	0	0	0	0	0	0	0	0	1
Otu218	Bacteria;Firmicutes	96	TTAGGAATATTCGTCAATGGGGGGAACCCTGAACGAGCAATGCCGCGTGAATGAAGACGGTCCTCTGGATTGTAAAATTCTGTTGTTTGGGAAGAACGGTATATGTAGGAAATGACATATGCGTGACGGTACCATTCAAGAAAGCCACGGCTAACTACGTGCCAGCAGCCGCGGTAATACGTAGGTGGCGAGCGTTATCCGGATTTATTGGGCGTAAAGCGTCCGCAGCCGGTTTATTAAGTATAGAATAAAAGCCCGAGGCTTAACCTCGGTTCGTTCTATAAACTGATAGGCTAGAGTGTGGTAGAGGCAAGTGGAATTTCTAGTGTAGCGGTAGAATGCGTAGATATTAGAAGGAACACCAGTGGCGAAGGCGACTTGCTGGGCCATCACTGACGG…	427	TTAGGAATATTCGTCAATGGGGGGAACCCTGAACGAGCAATGCCGCGTGAATGAAGACGGTCCTCTGGATTGTAAAATTCTGTTGTTTGGGAAGAACGGTATATGTAGGAAATGACATATGCGTGACGGTACCATTCAAGAAAGCCACGGCTAACTACGTGCCAGCAGCCGCGGTAATACGTAGGTGGCGAGCGTTATCCGGATTTATTGGGCGTAAAGCGTCCGCAGCCGGTTTATTAAGTATAGAATAAAAGCCCGAGGCTTAACCTCGGTTCGTTCTATAAACTGATAGGCTAGAGTGTGGTAGAGGCAAGTGGAATTTCTAGTGTAGCGGTAGAATGCGTAGATATTAGAAGGAACACCAGTGGCGAAGGCGACTTGCTGGGCCATCACTGACGG…	8	6	0	15	0	0	23	1	0	1	69	0	14	13	4	154
Otu219	Bacteria;"Proteobacteria";Gammaproteobacteria;Xanthomonadales;Xanthomonadaceae;Arenimonas	1	TGGGGAATATTGGACAATGGGCGCAAGCCTGATCCAGCAATGCCGCGTGGGTGAAGAAGGCCTTCGGGTTGTAAAGCCCTTTTGTACGGGAAGAAATCATCCGGGTTAATACCCTGGGTGGATGACGGTACCGTAAGAATAAGCACCGGCTAACTTCGTGCCAGCAGCCGCGGTAATACGAAGGGTGCAAGCGTTAATCGGAATTACTGGGCGTAAAGCGTGCGTAGGTGGTTGTTCAAGTCTGTCGTGAAAGCCCTGGGCTCAACCTGGGAAGGGCGATGGAAACTGGGCGACTGGAGTGCGGTAGAGGATGGCGGAATTCCCGGTGTAGCGGTGAAATGCGTAGAGATCGGGAGGAACATCCGTGGCGAAGGCGGCCATCTGGACCAGCACTGACAC…	427	TGGGGAATATTGGACAATGGGCGCAAGCCTGATCCAGCAATGCCGCGTGGGTGAAGAAGGCCTTCGGGTTGTAAAGCCCTTTTGTACGGGAAGAAATCATCCGGGTTAATACCCTGGGTGGATGACGGTACCGTAAGAATAAGCACCGGCTAACTTCGTGCCAGCAGCCGCGGTAATACGAAGGGTGCAAGCGTTAATCGGAATTACTGGGCGTAAAGCGTGCGTAGGTGGTTGTTCAAGTCTGTCGTGAAAGCCCTGGGCTCAACCTGGGAAGGGCGATGGAAACTGGGCGACTGGAGTGCGGTAGAGGATGGCGGAATTCCCGGTGTAGCGGTGAAATGCGTAGAGATCGGGAGGAACATCCGTGGCGAAGGCGGCCATCTGGACCAGCACTGACAC…	1	0	0	0	0	2	0	0	0	0	1	0	0	0	0	4
Otu220	Bacteria;"Proteobacteria";Betaproteobacteria;Burkholderiales;Sutterellaceae;Parasutterella	1	TAAGGAATTTTGGACAATGGGGGCAACCCTGATCCAGCCATGCCGCGTGCAGGATGAAGGCCTTCGGGTTGTAAACTGCTTTTGTTAGGAACGAAACGGTGGATGATAATACCATTTACTAATGACGGTACCTAAAGAATAAGCACCGGCTAACTACGTGCCAGCAGCCGCGGTAATACGTAGGGTGCAAGCGTTAATCGGAATTACTGGGCGTAAAGCGTGCGCAGGCGGCTTGATAAGACAGGTGTGAAATCCCCGAGCTCAACTTGGGAATAGCACTTGTGACGGGCAGGCTAGAGTGTGTCAGAGGGAGGTGGAATTCCAAGTGTAGCAGTGAAATGCGTAGATATTTGGAAGAACACCGATGGCGAAGGCAGCCTCCTGGGATAACACTGACGC…	427	TAAGGAATTTTGGACAATGGGGGCAACCCTGATCCAGCCATGCCGCGTGCAGGATGAAGGCCTTCGGGTTGTAAACTGCTTTTGTTAGGAACGAAACGGTGGATGATAATACCATTTACTAATGACGGTACCTAAAGAATAAGCACCGGCTAACTACGTGCCAGCAGCCGCGGTAATACGTAGGGTGCAAGCGTTAATCGGAATTACTGGGCGTAAAGCGTGCGCAGGCGGCTTGATAAGACAGGTGTGAAATCCCCGAGCTCAACTTGGGAATAGCACTTGTGACGGGCAGGCTAGAGTGTGTCAGAGGGAGGTGGAATTCCAAGTGTAGCAGTGAAATGCGTAGATATTTGGAAGAACACCGATGGCGAAGGCAGCCTCCTGGGATAACACTGACGC…	0	0	0	1	1	0	0	0	3	0	2	3	1	0	1	12
Otu221	Bacteria;"Proteobacteria";Deltaproteobacteria;Desulfovibrionales;Desulfovibrionaceae;Bilophila	1	TGGGGGATATTGCACAATGGAGGGAACTCTGATGCAGCAATGCCGCGTGAGGGATGAAGGTCCTCGGATCGTAAACCTCTGTCAGCAGGGAAGAAAGTTATATGTGCTAATCAGCGTGTAATTGACGGTACCTGCAAAGGAAGCACCGGCTAACTCCGTGCCAGCAGCCGCGGTAATACGGAGGGTGCGAGCGTTAATCGGAATTACTGGGCGTAAAGCGCTCGTAAGTAGTATATCAAGTCAAGGGTGAAATCCCCGCGCTCAACGTGGGAACTGCCTTTGAAACTGGTACACTTGAGTGTGTGAGAGGATAGTGGAATTCCAGGTGTAGGAGTGAAATCCGTAGATATCTGGAGGAACATCAGTGGCGAAGGCGACTATCTGGCACATAACTGACAC…	427	TGGGGGATATTGCACAATGGAGGGAACTCTGATGCAGCAATGCCGCGTGAGGGATGAAGGTCCTCGGATCGTAAACCTCTGTCAGCAGGGAAGAAAGTTATATGTGCTAATCAGCGTGTAATTGACGGTACCTGCAAAGGAAGCACCGGCTAACTCCGTGCCAGCAGCCGCGGTAATACGGAGGGTGCGAGCGTTAATCGGAATTACTGGGCGTAAAGCGCTCGTAAGTAGTATATCAAGTCAAGGGTGAAATCCCCGCGCTCAACGTGGGAACTGCCTTTGAAACTGGTACACTTGAGTGTGTGAGAGGATAGTGGAATTCCAGGTGTAGGAGTGAAATCCGTAGATATCTGGAGGAACATCAGTGGCGAAGGCGACTATCTGGCACATAACTGACAC…	0	0	0	0	0	0	0	0	0	1	0	0	0	0	0	1
Otu222	Bacteria;"Proteobacteria";Betaproteobacteria;Burkholderiales;Comamonadaceae;Hydrogenophaga	1	TGGGGAATTTTGGACAATGGGCGCAAGCCTGATCCAGCAATGCCGCGTGCAGGAAGAAGGCCTTCGGGTTGTAAACTGCTTTTGTACGGAACGAAACGGTCTGGGTTAATACCCTGGGCTAATGACGGTACCGTAAGAATAAGCACCGGCTAACTACGTGACAGCAGCCGCGGTAATACGTAGGGTGCAAGCGTTAATCGGAATTACTGGGCGTAAAGCGTGCGCAGGCGGTTTTGTAAGACAGGCGTGAAATCCCCGGGCTCAACCTGGGAATTGCGATTGTGACTGCAAAGCTGGAGTGCGGCAGAGTGGGATGGAATTCCGCGTGTAGCAGTGAAATGCGTAGATATGCGGAGGAACACCGATGGCGAAGGCAATCCCCTGGGCCTGCACTGACGC…	427	TGGGGAATTTTGGACAATGGGCGCAAGCCTGATCCAGCAATGCCGCGTGCAGGAAGAAGGCCTTCGGGTTGTAAACTGCTTTTGTACGGAACGAAACGGTCCGGGTTAATACCCTGGGCTAATGACGGTACCGTAAGAATAAGCACCGGCTAACTACGTGCCAGCAGCCGCGGTAATACGTAGGGTGCAAGCGTTAATCGGAATTACTGGGCGTAAAGCGTGCGCAGGCGGTTTTGTAAGACAGGCGTGAAATCCCCGGGCTCGACCTGGGAATTGCGCTTGTGACTGCAAGGCTGGAGTGCGGCAGAGGGGGATGGAATTCCGCGTGTAGCAGTGAAATGCGTAGATATGCGGAGGAACACCGATGGCGAAGGCAATCCCCTGGGCCTGCACTGACGC…	0	0	0	0	1	0	0	0	1	0	13	0	0	1	0	16
Otu223	Bacteria;Firmicutes	1	TGGGGGATATTGGACAATGGGGGGAACCCTGATCCAGCAATGCCGCGTGAGTGATGAAGGCCCTATGGGTTGTAAAACTCTGTTGTTAAGAAAGAATGGTAGAATTAGGAAATGAGTTCTACTTGACGGTACTTTTCAAGAAAGCCACGACTAACTACGTGCCAGCAGTCGCGGTAATACGTAGGTGGCGAGCGTTATCCGGATTTATTGGGCGTAAAGCGTGCGCAGGCGGCTTATTAAGTCTAAGATTAAAGCCCGGAGCTTAACTCCGGTTCGTCTTAGAAACTGGTAGGCTTGAGTATGGTAGAGGCAAACGGAATTCCTAGTGTAGCGGTGGAATGCGTAGATATTAGGAGGAACACCAGTGGCGAAGGCGGTTTGCTGGGCCATCACTGACGC…	427	TGGGGGATATTGGACAATGGGGGGAACCCTGATCCAGCAATGCCGCGTGAGTGATGAAGGCCCTATGGGTTGTAAAACTCTGTTGTTAAGAAAGAATGGTAGAATTAGGAAATGAGTTCTACTTGACGGTACTTTTCAAGAAAGCCACGACTAACTACGTGCCAGCAGTCGCGGTAATACGTAGGTGGCGAGCGTTATCCGGATTTATTGGGCGTAAAGCGTGCGCAGGCGGCTTATTAAGTCTAAGATTAAAGCCCGGAGCTTAACTCCGGTTCGTCTTAGAAACTGGTAGGCTTGAGTATGGTAGAGGCAAACGGAATTCCTAGTGTAGCGGTGGAATGCGTAGATATTAGGAGGAACACCAGTGGCGAAGGCGGTTTGCTGGGCCATCACTGACGC…	0	0	1	0	0	0	0	0	0	0	0	0	2	0	0	3
Otu224	Bacteria;Firmicutes	2	AGGAATATTCGTCAATGGGGGAAACCCTGAACGAGCAATGCCGCGTGAGTGATGAAGGCCCTATGGGTTGTAAAACTCTGTTGTATGGGAAGAACGGTCATATGAGGAAATGCATATGAAGTGACGGTACCATACCAGAAAGCTCCGGCTAACTACGTGCCAGCAGCCGCGGTAATACGTAGGGAGCGAGCGTTATCCGGATTTATTGGGCGTAAAGCGTGCGTAGGCGGTTTATTAAGTTTAAGATAAAAGCCCGGAGCTCAACTCCGGTTCGTCTTAAAAACTGGTAGGCTTGAGTGTGGTAGAGGTAAATGGAATTTCTAGTGTAGCGGTGAAATGCGTAGATATTAGAAGGAACACCAGTGGCGAAGGCGATTTACTGGGCCATAACTGACGCTG…	427	TTAGGAATATTCGTCAATGGGGGAAACCCTGAACGAGCAATGCCGCGTGAGTGATGAAGGCCCTATGGGTTGTAAAACTCTGTTGTATGGGAAGAACGGTCATATGAGGAAATGCATATGAAGTGACGGTACCATACCAGAAAGCTCCGGCTAACTACGTGCCAGCAGCAGCGGTAATACGTAGGGAGCGAGCGTTATCCGGATTTATTGGGCGTAAAGCGTGCGTAGGCGGTTTATTAAGTTTAAGATAAAAGCCCAGAGCTCAACTCCGGTGCGTCTTAAAAACTGGTAGGCTTGAGTGTGGTAGAGGTAAATGGAATTTCTAGTGTAGCGGTGAAATGCGTAGATATTAGAAGGAACACCAGTGGCGAAGGCGATTTACTGGGCCATAACTGACGC…	0	0	0	0	2	3	5	1	0	0	1	0	0	0	0	12
Otu225	Bacteria;Firmicutes;Bacilli;Bacillales;Bacillales_Incertae Sedis XI;Gemella	1	AGGGAATCTTCCGCAATGGGCGAAAGCCTGACGGAGCAACGCCGCGTGAGTGAAGAAGGATTTCGGTTCGTAAAACTCTGTTGTTAGGGAAGAATGATTACATAGTAACTATATGTAGTAGAGACGGTACCTAACCAGAAAGCCACGGCTAACTACGTGCCAGCAGCCGCGGTAATACGTAGGTGGCAAGCGTTGTCCGGAATTATTGGGCGTAAAGCGCGCGAAGGTGGTATAATAAGTCTGATGTGAAAGCCCACGGCTCAACCGTGGAGGGTCATTGGAAACTGTAATACTTGAGTGCAGGAGAGAAAAGTGGAATTCCTAGTGTAGCGGTGGAATGCGTAGAGATTAGGAGGAACACCAGTGGCGAAGGCGGCTTTTTGGCCTGTAACTGACACT…	427	TAGGGAATCTTCCGCAATGGGCGAAAGCCTGACGGAGCAACGCCGCGTGAGTGAAGAAGGATTTCGGTTCGTAAAACTCTGTTGTTAGGGAAGAATGATTATATAGTAACTATATATAGTAGAGACGGTACCTAACCAGAAAGCCACGGCTAACTACGTGCCAGCAGCCGCGGTAATACGTAGGTGGCAAGCGTTGTCCGGAATTATTGGGCGTAAAGCGCGCGCAGGTGGTATAATAAGTCTGATGTGAAAGCCCACGGCTCAACCGTGGAGGGTCATTGGAAACTGTAATACTTGAGTGCAGGAGAGAAAAGTGGAATTCCTAGTGTAGCGGTGGAATGCGTAGAGATTAGGAGGAACACCAGTGGCGAAGGCGGCTTTTTGGCCTGTAACTGACAC…	0	0	0	0	0	0	3	0	0	0	0	0	0	0	0	3
Otu226	Bacteria;"Verrucomicrobia";Subdivision5;Subdivision5_genera_incertae_sedis	72	TCGAGGATCATTTGCAATGGGCGCAAGCCTGACAATGCGACGCTGCGTGGAGGATGAAGGCCCTCGGGTCGTAAACTCCTGTCATGAGGGAACAGGCGACGTGGCCTAATACGCCACGAAGTTGAGTGTACTTCAAGAGGAAGGGACGGCTAACTCTGTGCCAGCAGCCGCGGTAATACAGAGGTCCCTAGCGTTGTTCGGATTTACTGGGCGTAAAGGGCACGTAGGTGGCTGGGCGTGTCGCGTGTGAAATCTCCGGGCTCAACCCGGAAAGTGCGCGCGAGACTACCTGGCTGGAGACCGGGAGAGGGAATCGGAATGCAGGGTGTAGCGGTGAAATGCGTTGATATCCTGCAGAACACCGGAGGCGAAGGCGGATTCCTGGAACGGTACTGACGC…	427	TCGAGGATCATTTGCAATGGGCGCAAGCCTGACAATGCGACGCTGCGTGGAGGATGAAGGCCCTCGGGTCGTAAACTCCTGTCATGAGGGAACAGGCGACGTGGCCTAATACGCCACGAAGTTGAGTGTACTTCAAGAGGAAGGGACGGCTAACTCTGTGCCAGCAGCCGCGGTAATACAGAGGTCCCTAGCGTTGTTCGGATTTACTGGGCGTAAAGGGCACGTAGGTGGCTGGGCGTGTCGCGTGTGAAATCTCCGGGCTCAACCCGGAAAGTGCGCGCGAGACTACCTGGCTGGAGACCGGGAGAGGGAATCGGAATGCAGGGTGTAGCGGTGAAATGCGTTGATATCCTGCAGAACACCGGAGGCGAAGGCGGATTCCTGGAACGGTACTGACGC…	4	1	4	5	17	6	4	22	2	8	8	30	4	2	4	121
Otu227	Bacteria;Firmicutes;Bacilli;Lactobacillales;Lactobacillaceae;Lactobacillus	1	TAGGGAATCTTCCACAATGGACGAAAGTCTGATGGAGCAACGCCGCGTGAGTGAAGAAGGTTTTCGGATCGTAAAGCTCTGTTGTTGGTGAAGAAGGATAGAGGTAGTAACTGGCCTTTATTTGACGGTAATCAACCAGAAAGTCACGGCTAACTACGTGCCAGCAGCCGCGGTGATACGTAGGTGGCAAGCGTTGTCCGGATTTATTGGGCGTAAAGCGAGCGCAGGCGGAAGAATAAGTCTGATGTGAAAGCCCTCGGCTTAACCGAGGAACTGCATCGGAAACTGTTTTTCTTGAGTGCAGAAGAGGAGAGTGGAACTCCATGTGTAGCGGTGGAATGCGTAGATATATGGAAGAACACCAGTGGCGAAGGCGGCTCTCTGGTCTGCAACTGACGC…	420	TAGGGAATCTTCCACAATGGACGAAAGTCTGATGGAGCAACGCCGCGTGAGTGAAGAAGGTTTTCGGATCGTAAAGCTCTGTTGTTGGTGAAGAAGGATAGAGGTAGTAACTGGCCTTTATTTGACGGTAATCAACCAGAAAGTCACGGCTAACTACGTGCCAGCAGCCGCGGTGATACGTAGGTGGCAAGCGTTGTCCGGATTTATTGGGCGTAAAGCGAGCGCAGGCGGAAGAATAAGTCTGATGTGAAAGCCCTCGGCTTAACCGAGGAACTGCATCGGAAACTGTTTTTCTTGAGTGCAGAAGAGGAGAGTGGAACTCCATGTGTAGCGGTGGAATGCGTAGATATATGGAAGAACACCAGTGGCGAAGGCGGCTCTCTGGTCTGCAACTGACGC…	0	0	0	0	0	0	2	0	0	0	0	0	0	0	0	2
Otu228	Bacteria;"Spirochaetes";Spirochaetes;Spirochaetales;Spirochaetaceae;Treponema	2	CTAAGAATATTCCGCAATGGGGGGAACCCTGACGGAGCGACGCCGCGTGGACGAGGAAGGCCGGAAGGTTGTAAAGTCCTTTTGAACCGGAAGAATAAGCGGGGCAGGGAATGGCTCTGCGGTGACGGTACGGTTTGAATAAGAGGCGGCTAATTACGTGCCAGCAGCCGCGGTAACACGTAAGCCTCGAGCGTTGTTCGGAATTATTGGGCGTAAAGGGCATGTAGGCGGCTGTTTAAGCTTGGTGTGAAAGGCGGGGGCTCAACGCCCGGACTGCACTGAGAACGGGACGGCTTGAGTTGCTGAAGTGGAATCAGAATTCCGGGTGTAGGGGTGAAATCTGTAGATATCCGGAAGAATACCGATGGCGAAGGCAGGTTCCAGGCAGACAACTGACGC…	427	CTAAGAATATTCCGCAATGGGGGGAACCCTGACGGAGCGACGCCGCGTGGACGAGGAAGGCCGGAAGGTTGTAAAGTCCTTTTGAACCGGAAGAATAAGCGGGGCAGGGAATGGCTCTGCGGTGACGGTACGGTTTGAATAAGAGGCGGCTAATTACGTGCCAGCAGCCGCGGTAACACGTAAGCCTCGAGCGTTGTTCGGAATTATTGGGCGTAAAGGGCATGTAGGCGGCTGTTTAAGCTTGGTGTGAAAGGCGGGGGCTCAACGCCCGGACTGCACTGAGAACGGGACGGCTTGAGTTGCTGAAGTGGAATCAGAATTCCGGGTGTAGGGGTGAAATCTGTAGATATCCGGAAGAATACCGATGGCGAAGGCAGGTTCCAGGCAGACAACTGACGC…	0	0	0	1	1	0	0	0	0	0	1	0	0	1	1	5
Otu229	Bacteria;"Proteobacteria";Gammaproteobacteria;Xanthomonadales;Xanthomonadaceae;Thermomonas	1	TAGGGAATATTGGACAATGGGCGCAAGCCTGATCCAGCCATGCCGCGTGAGTGAAGAAGGCCCTCGGGTTGTAAAGTTCTTTTGTCCGGAAAGAAAAGCGTCGGGTTAATACCCCGATTTCCTGACGGTACCGGAAGAATAAGCACCGGCTAACTTCGTGCCAGCAGCCGCGGTAATACGAAGGGTGCAAGCGTTACTCGGAATTACTGGGCGTAAAGCGTGCGTAGGTGGTTCGTTAAGTCCGATGTGAAAGCCCTGGGCTCAACCTGGGAATGGCATTGGATACTGGCGGGCTAGAGTGCGGTAGAGGATAGTGGAATTCCTGGTGTAGCAGTGAAATGCGTAGAGATCAGGAGGAACATCCGTGGCGAAGGCGACTGTCTGGACCAGCACTGACAC…	427	TAGGGAATATTGGACAATGGGCGCAAGCCTGATCCAGCCATGCCGCGTGAGTGAAGAAGGCCCTCGGGTTGTAAAGTTCTTTTGTCCGGAAAGAAAAGCGTCGGGTTAATACCCCGATTTCCTGACGGTACCGGAAGAATAAGCACCGGCTAACTTCGTGCCAGCAGCCGCGGTAATACGAAGGGTGCAAGCGTTACTCGGAATTACTGGGCGTAAAGCGTGCGTAGGTGGTTCGTTAAGTCCGATGTGAAAGCCCTGGGCTCAACCTGGGAATGGCATTGGATACTGGCGGGCTAGAGTGCGGTAGAGGATAGTGGAATTCCTGGTGTAGCAGTGAAATGCGTAGAGATCAGGAGGAACATCCGTGGCGAAGGCGACTGTCTGGACCAGCACTGACAC…	0	0	0	0	0	0	0	0	0	0	0	0	0	1	0	1
Otu230	Bacteria;"Proteobacteria";Deltaproteobacteria;Desulfovibrionales;Desulfovibrionaceae;Desulfovibrio	192	TGGGGAATATTGCGCAATGGGCGAAAGCCTGACGCAGCGACGCCGCGTGAGGGATGAAGGTCTTCGGATCGTAAACCTCTGTCAGAAGGGAAGAACGTACTGTGTGCTAATCAGCGCAGTAGTGACGGTACCTTCAAAGGAAGCACCGGCTAACTCCGTGCCAGCAGCCGCGGTAATACGGAGGGTGCAAGCGTTAATCGGAATCACTGGGCGTAAAGCGCACGTAGGCTGTCGTGTAAGTCAGGGG	427	TGGGGAATATTGCGCAATGGGCGAAAGCCTGACGCAGCGACGCCGCGTGAGGGATGAAGGTCTTCGGATCGTAAACCTCTGTCAGAAGGGAAGAACGTACTGTGTGCTAATCAGCGCAGTAGTGACGGTACCTTCAAAGGAAGCACCGGCTAACTCCGTGCAAGCAGCCGCGGTAATACGGAGGGTGCAAGCGTTAATCGGAATCACTGGGCGTAAAGCGCACGTAGGCTGTCGTGTAAGTCAGGGGTGAAAGCCCACGGCTCAACCGGGGAATTGCCCTTGATACTGCATGACTGGAATCCGGGAGAGGGTGGCGGAAGTCCAGGTGTAGGAGTGAAATCCGTAGATATCTGGAGGAACATCAGTGGCGAAGGCGGCCACCTGGACCGGTATTGACGC…	68	18	0	15	4	0	10	4	10	79	1	6	3	3	58	279
Otu231	Bacteria;"Proteobacteria";Deltaproteobacteria;Desulfovibrionales;Desulfovibrionaceae;Bilophila	1	TGGGGAATATTGCGCAATGGGCGAAAGCCTGACGCAGCGACGCCGCGTGAGGGATGAAGGTCTTCGGATCGTAAACCTCTGTCAGCAGGGAAGAAACTTATGTGAGCTAATCATCACGTAATTGACGGTACCTGAAAAGGAAGCACCGGCTAACTCCGTGCCAGCAGCCGCGGTAATACGGAGGGTGCGAGCGTTAATCGGAATTACTGGGCGTAAAACGCTCGTAGGTAGTATGCCAAGTCAAGGGTGAAATCCCCGTGCTCAACATGTGAACTGACGTTGAAACTGTTCCACATGAGGTTGTGAGAGGATAGTGAAATTCCAGGTGTAGGAGTGAAATCCGTAAGTATCTGGAGGAACATCAGTGGCGAAGGCGACTATCTGGCACATAACTGACAC…	427	TGGGGAATATTGCGCAATGGGCGAAAGCCTGACGCAGCGACGCCGCGTGAGGGATGAAGGTCTTCGGATCGTAAACCTCTGTCAGCAGGGAAGAAACTTATGTGAGCTAATCATCACGTAATTGACGGTACCTGAAAAGGAAGCACCGGCTAACTCCGTGCCAGCAGCCGCGGTAATACGGAGGGTGCGAGCGTTAATCGGAATTACTGGGCGTAAAACGCTCGTAGGTAGTATGCCAAGTCAAGGGTGAAATCCCCGTGCTCAACATGTGAACTGACGTTGAAACTGTTCCACATGAGGTTGTGAGAGGATAGTGAAATTCCAGGTGTAGGAGTGAAATCCGTAAGTATCTGGAGGAACATCAGTGGCGAAGGCGACTATCTGGCACATAACTGACAC…	0	0	0	0	0	0	0	0	0	1	0	0	0	0	0	1
Otu232	Bacteria	1	CTAAGAATATTCCGCAATGGACGAAAGTCTGACGGAGCGACGCCGCGTGAACGAAGAAGGCCGGAAGGTTGTAAAGTTCTTTTGAAACTGAAGAATAAGTATTGCAGAGAATGGCGATATGGTGACGGTAGGTTTTGAATAAGCAACGGCTAACTTCGTGCCAGCAGCCGCGGTAATACGAAGGGTGCAAGCGTTGTTCGGAATTACTGGGCGTAAAGGGTGTGTAGGCGGTCATATAAGATAGCGGTGAAATGCCGGAGCTTAACTCTGGAACTGCCGTTATAACTATGTGACTAGAATGACAGAGAGGATATTGGAATACCCAGTGTAGAGGTGAAATTCGTAGATATTGGGTAGAACACCAGTGGCGAAGGCGAGTATCTGGCTGTAAATTGACGC…	427	CTAAGAATATTCCGCAATGGACGAAAGTCTGACGGAGCGACGCCGCGTGAACGAAGAAGGCCGGAAGGTTGTAAAGTTCTTTTGAAACTGAAGAATAAGTATTGCAGAGAATGGCGATATGGTGACGGTAGGTTTTGAATAAGCAACGGCTAACTTCGTGCCAGCAGCCGCGGTAATACGAAGGGTGCAAGCGTTGTTCGGAATTACTGGGCGTAAAGGGTGTGTAGGCGGTCATATAAGATAGCGGTGAAATGCCGGAGCTTAACTCTGGAACTGCCGTTATAACTATGTGACTAGAATGACAGAGAGGATATTGGAATACCCAGTGTAGAGGTGAAATTCGTAGATATTGGGTAGAACACCAGTGGCGAAGGCGAGTATCTGGCTGTAAATTGACGC…	0	0	0	0	0	0	0	0	0	0	0	0	0	0	1	1
Otu233	Bacteria;"Proteobacteria";Deltaproteobacteria;Desulfovibrionales;Desulfovibrionaceae;Bilophila	1	TGGGGAATATTGCGCAATGGGCGAAAGCCTGACGCAGCGACGCCGCGTGAGGGATGAAGGTCTTCGGATCGTAAACCTCTGTCAGCAGGGAAGAAACTTATGTGAGCTAATCATCACGTAATTGACGGTACCTGCAAAGGAAGCACCGGCTAACTCCGTGCCAGCAGCCGCGGTAATACGGAGGGTGCGAGCGTTAATCGGAATTACTGGGTGTAAAGCGCTCGTAGGTAGTGTGTCAAGTCAAGGGTGAAATCCCCGCGCTCAACGTGGGAACTGCCTTTGAAACTGGTATACTTGAGTGTGTGAGAGGATAGTGGAATTCCAGGTGTAGGAGTGAAATCCGTAGATATCACGAAGAACTCCGATTGCGAAGGCAGCTCACTGGAGCGCAACTGACGC…	427	TGGGGAATATTGCGCAATGGGCGAAAGCCTGACGCAGCGACGCCGCGTGAGGGATGAAGGTCTTCGGATCGTAAACCTCTGTCAGCAGGGAAGAAACTTATGTGAGCTAATCATCACGTAATTGACGGTACCTGCAAAGGAAGCACCGGCTAACTCCGTGCCAGCAGCCGCGGTAATACGGAGGGTGCGAGCGTTAATCGGAATTACTGGGTGTAAAGCGCTCGTAGGTAGTGTGTCAAGTCAAGGGTGAAATCCCCGCGCTCAACGTGGGAACTGCCTTTGAAACTGGTATACTTGAGTGTGTGAGAGGATAGTGGAATTCCAGGTGTAGGAGTGAAATCCGTAGATATCACGAAGAACTCCGATTGCGAAGGCAGCTCACTGGAGCGCAACTGACGC…	0	0	0	0	0	0	0	0	0	1	0	0	0	0	0	1
Otu234	Bacteria;"Proteobacteria";Gammaproteobacteria;Pseudomonadales;Pseudomonadaceae;Pseudomonas	1	AGGGGAATATTGGACAATGGGCGAAAGCCTGATCCAGCCATGCCGCGTGTGTGAAGAAGGTCTTCGGATTGTAAAGCACTTTAAGTTGGGAGGAAGGGCAGTTTCCTAATACGAAATTGTTTTGACGTTACCGACAGAATAAGCACCGGCTAACTCTGTGCCAGCAGCCGCGGTAATACAGAGGGTGCAAGCGTTAATCGGAATTACTGGGCGTAAAGCGCGCGTAGGTGGTTTGTTAAGTTGAATGTGAAATCCCCGGGCTCAACCTGGGAACTGCATCCAAAACTGGCAAGCTAGAGTAGGGCAGAGGGTGGTGGAATTTCCTGTGTAGCGGTGAAATGCGTAGATATAGGAAGGAACACCAGTGGCGAAGGCGACCACCTGGGCTCATACTGACAC…	427	AGGGGAATATTGGACAATGGGCGAAAGCCTGATCCAGCCATGCCGCGTGTGTGAAGAAGGTCTTCGGATTGTAAAGCACTTTAAGTTGGGAGGAAGGGCAGTTTCCTAATACGAAATTGTTTTGACGTTACCGACAGAATAAGCACCGGCTAACTCTGTGCCAGCAGCCGCGGTAATACAGAGGGTGCAAGCGTTAATCGGAATTACTGGGCGTAAAGCGCGCGTAGGTGGTTTGTTAAGTTGAATGTGAAATCCCCGGGCTCAACCTGGGAACTGCATCCAAAACTGGCAAGCTAGAGTAGGGCAGAGGGTGGTGGAATTTCCTGTGTAGCGGTGAAATGCGTAGATATAGGAAGGAACACCAGTGGCGAAGGCGACCACCTGGGCTCATACTGACAC…	0	0	0	0	0	0	0	1	0	0	0	0	0	0	0	1
Otu235	Bacteria;"Proteobacteria";Deltaproteobacteria;Desulfovibrionales;Desulfovibrionaceae;Desulfovibrio	1	TGGGGAATATTGCGCAATGGGCGAAAGCCTGACGCAGCGACGCCGCGTGAGGGAAGAAGGTCTTCGGATCGTAAACCTCTGTCAGGAGGGAAGAAGGTTCATATTGCTAATCAGGTATGAATTGACGGTACCTCCAGAGGAAGCACCGGCTAACTCCGTGCCAGCAGCCGCGGTAATACGGAGGGTGCAAGCGTTAATCGGAATTACTGGGCGTAAAGCGCTCGTAGGCTGTTATGTAAGTCAGAGGTGAAAGCCCACGGCTTCACCGTGGAACGGCCTTTGATACTGCGTAACTTGAGTCCGGGAGAGGATGGCGGAATTCCAGGTGTAGGAGTGAAATCCGTAGATATCTGGAGGAACACCAGTGGCGAAGGCGGCTTGCTGGGGCTTTACTGACGC…	427	TGGGGAATATTGCGCAATGGGCGAAAGCCTGACGCAGCGACGCCGCGTGAGGGAAGAAGGTCTTCGGATCGTAAACCTCTGTCAGGAGGGAAGAAGGTTCATATTGCTAATCAGGTATGAATTGACGGTACCTCCAGAGGAAGCACCGGCTAACTCCGTGCCAGCAGCCGCGGTAATACGGAGGGTGCAAGCGTTAATCGGAATTACTGGGCGTAAAGCGCTCGTAGGCTGTTATGTAAGTCAGAGGTGAAAGCCCACGGCTTCACCGTGGAACGGCCTTTGATACTGCGTAACTTGAGTCCGGGAGAGGATGGCGGAATTCCAGGTGTAGGAGTGAAATCCGTAGATATCTGGAGGAACACCAGTGGCGAAGGCGGCTTGCTGGGGCTTTACTGACGC…	1	0	0	0	0	0	0	0	0	0	0	0	0	0	0	1
Otu236	Bacteria;"Proteobacteria";Deltaproteobacteria;Desulfovibrionales;Desulfovibrionaceae;Desulfovibrio	13	TGGGGAATATTGCGCAATGGGCGAAAGCCTGACGCAGCGACGCCGCGTGAGGGATGAAGGTTTTCGGATCGTAAACCTCTGTCGGAAGGGAAGAAGGCGCACCGTGCCAATCAGCGGTGTGTTGACGGTACCTTCAAAGGAAGCGCCGGCTAACTCCGTGCCAGCAGCCGCGGTAATACGGAGGGCGCAAGCGTTAATCGGAATTACTGGGCGTAAAGCGCGCGTAGGCTGTTTCGTAAGTCAGGGGTGAAATCCCACGGCTCAACCGTGGAACTGCCCTTGATACTGCGGGACTTGAATCCGGGAGAGGGTGGCGGAATTCCAGGTGTAGGAGTGAAATCCGTAGATATCTGGAGGAACACCGGTGGCGAAGGCGGCCACCTGGCCCGGTATTGACGC…	427	TGGGGAATATTGCGCAATGGGCGAAAGCCTGACGCAGCGACGCCGCGTGAGGGATGAAGGTTTTCGGATCGTAAACCTCTGTCGGAAGGGAAGAAGGCGCACCGTGCCAATCAGCGGTGTGTTGACGGTACCTTCAAAGGAAGCGCCGGCTAACTCCGTGCCAGCAGCCGCGGTAATACGGAGGGCGCAAGCGTTAATCGGAATTACTGGGCGTAAAGCGCGCGTAGGCTGTTTCGTAAGTCAGGGGTGAAATCCCACGGCTCAACCGTGGAACTGCCCTTGATACTGCGGGACTTGAATCCGGGAGAGGGTGGCGGAATTCCAGGTGTAGGAGTGAAATCCGTAGATATCTGGAGGAACACCGGTGGCGAAGGCGGCCACCTGGCCCGGTATTGACGC…	2	10	0	1	3	6	2	0	0	1	1	0	2	37	7	72
Otu237	Bacteria;"Proteobacteria";Gammaproteobacteria;Xanthomonadales;Xanthomonadaceae;Stenotrophomonas	1	TGGGGAATATTGGACAATGGGCGCAAGCCTGATCCAGCCATACCGCGTGGGTGAAGAAGGCCTTCGGGTTGTAAAGCCCTTTTGTTGGGAAAGAAATCCAGCTGGTTAATACCCGGTTGGGATGACGGTACCCAAAGAATAAGCACCGGCTAACTTCGTGCCAGCAGCCGCGGTAATACGAAGGGTGCAAGCGTTACTCGGAATTACTGGGCGTAGAGCGTGCGTAGGTGGTCGTTTAAGTCCGTTGTGAAAGCCCTGGGCTCAACCTGGGAACTGCAGTGGATACTGGACGACTAGAGTGTGGTAGAGGGTAGCGGAATTCCTGGTGTAGCAGTGAAATGCGTAGAGATCAGGAGGAACATCCATGGCGAAGGCAGCTACCTGGACCAACACTGACAC…	427	TGGGGAATATTGGACAATGGGCGCAAGCCTGATCCAGCCATACCGCGTGGGTGAAGAAGGCCTTCGGGTTGTAAAGCCCTTTTGTTGGGAAAGAAATCCAGCTGGTTAATACCCGGTTGGGATGACGGTACCCAAAGAATAAGCACCGGCTAACTTCGTGCCAGCAGCCGCGGTAATACGAAGGGTGCAAGCGTTACTCGGAATTACTGGGCGTAGAGCGTGCGTAGGTGGTCGTTTAAGTCCGTTGTGAAAGCCCTGGGCTCAACCTGGGAACTGCAGTGGATACTGGACGACTAGAGTGTGGTAGAGGGTAGCGGAATTCCTGGTGTAGCAGTGAAATGCGTAGAGATCAGGAGGAACATCCATGGCGAAGGCAGCTACCTGGACCAACACTGACAC…	3	0	0	0	0	0	1	0	1	0	0	2	0	0	1	8
Otu238	Bacteria;"Proteobacteria";Deltaproteobacteria;Desulfovibrionales;Desulfovibrionaceae;Lawsonia	1	TGGGGAATATTGCGCAATGGGCGAAAGCCTGACGCAGCGACGCCGCGTGAGGGATGAAGGTCTTCGGATCGTAAACCTCTGTCAGCAGGGAAGAAATTTCACTGTGCTAATCAGCAGTGGATTGACGGTACCTGCAAAGGAAGCACCGGCTAACTCCGTGCCAGCAGCCGCGGTAATACGGAGGGTGCGAGCGGTAATCGGAATTACTGGGCGTAAAGCGCTCGTAGGTGGTATGTCAAGTCAAGGGTGAAATCCCCGCGCGCAACGTGGGAAGTGCCTTTGAAACTGGCACACTGGAGTGTGTGAGAGGATAGTGGAATTCCAGGTGTAGGAGTGAAATCCGTAGATATCTGGAGGAACATCAGTGGCGAAGGCGACTATCTGGCACATAACTGACAC…	427	TGGGGAATATTGCGCAATGGGCGAAAGCCTGACGCAGCGACGCCGCGTGAGGGATGAAGGTCTTCGGATCGTAAACCTCTGTCAGCAGGGAAGAAATTTCACTGTGCTAATCAGCAGTGGATTGACGGTACCTGCAAAGGAAGCACCGGCTAACTCCGTGCCAGCAGCCGCGGTAATACGGAGGGTGCGAGCGGTAATCGGAATTACTGGGCGTAAAGCGCTCGTAGGTGGTATGTCAAGTCAAGGGTGAAATCCCCGCGCGCAACGTGGGAAGTGCCTTTGAAACTGGCACACTGGAGTGTGTGAGAGGATAGTGGAATTCCAGGTGTAGGAGTGAAATCCGTAGATATCTGGAGGAACATCAGTGGCGAAGGCGACTATCTGGCACATAACTGACAC…	0	1	0	1	0	0	0	0	0	0	1	0	0	4	0	7
Otu239	Bacteria;"Proteobacteria";Deltaproteobacteria;Desulfovibrionales;Desulfovibrionaceae;Bilophila	2	GGGGAATATTGCGCAATGGGCGAAAGCCTGACGCAGCGACGCCGCGTGAGGGATGAAGGTCTTCGGATCCTAAACCTCTGTCAGCAGGGAAGAAACTTATGTGAGCTAATCATCACGTAATTGACGGTACCTGCAAAGGAAGCACCGGCTAACTCCGTGCCAGCAGCCGCGGTAATACGGAGGGTGCGAGCGTTAATCGGAATTACTGGGCGTAAAGCGCTCGTAGGTAGTATGCCAAGTCAAGGGTGAAATCCCCGTGCTCAACATGGGAACTGCCTTTGAAACTGTTACACTTGAGTGTGTGAGAGGATAGTGGAATTCCAGGTGTAGGAGTGAAATCCGTAGATATCTGGAGGAACATCAGTGGCGAAGGCGACTATCTGGCACATAACTGACACT…	427	TGGGGAATATTGCGCAATGGGCGAAAGCCTGACGCAGCGACGCCGCGTGAGGGATGAAGGTCTTCGGATCGTAAACCTCTGTCAGCAGGGAAGAAACTTATGTGAGCTAATCATCACGTAATTGACGGTACCTGCAAAGGAAGCACCGGCTAACTCCGTGCCAGCAGCCGCGGTAATACGGAGGGTGCGAGCGTTAATCGGAATTACTGGGCGTAAAGCGCTCGTAGGTAGTGTAGCAAGTCAAGGGTGAAATCCCCGTGCTCAACATGGGAACTGCCTTTGAAACTGGTATACTTGAGTGTGTGAGAGGATAGTGGAATTCCAGGTGTAGGAGTGGAAGCCGTAGATATCTGGAGGAACATCAGTGGCGAAGGCGACTATCTGGCACATAACTGACAC…	0	0	0	0	0	1	0	0	1	9	0	0	0	0	0	11
Otu240	Bacteria;Firmicutes	1	CTAAGAATATTCCGCAATGGGGGGAACCCTGACGGAGCGACGCCGCGTGGACGAGGAAGGCTGGAAGGTTGTAAAGTCCTTTTGAACCGGAAGAATAAGCGGGGCAGGGAATGGCTCTGCGGTGACGGTACGGTTTGAATAAGAGGCGGCTAACTACGTGCCAGCAGCCGCGGTAACACGTAGGTGACGAGCGTTGTCCGGATTTACTGGGTGTAAAGGGCGCGTAGGCGGGATAGCAAGTCAGCCGTGAAATACCGAGGCTTACCCTCGGGGCTGCGGTTGAAGCTGTTATTCTTGAGTATCGGAGAGGAAAGCGGAATTCCCAGTGTAGCGGTGAAATGCGTAGATATTGGGAGGAACACCAGTGGCGAAGGCGGCTTTCTGGACGACAACTGACGC…	427	CTAAGAATATTCCGCAATGGGGGGAACCCTGACGGAGCGACGCCGCGTGGACGAGGAAGGCTGGAAGGTTGTAAAGTCCTTTTGAACCGGAAGAATAAGCGGGGCAGGGAATGGCTCTGCGGTGACGGTACGGTTTGAATAAGAGGCGGCTAACTACGTGCCAGCAGCCGCGGTAACACGTAGGTGACGAGCGTTGTCCGGATTTACTGGGTGTAAAGGGCGCGTAGGCGGGATAGCAAGTCAGCCGTGAAATACCGAGGCTTACCCTCGGGGCTGCGGTTGAAGCTGTTATTCTTGAGTATCGGAGAGGAAAGCGGAATTCCCAGTGTAGCGGTGAAATGCGTAGATATTGGGAGGAACACCAGTGGCGAAGGCGGCTTTCTGGACGACAACTGACGC…	1	0	0	0	0	0	0	0	0	0	0	0	0	0	0	1
Otu241	Bacteria;"Proteobacteria";Deltaproteobacteria;Desulfovibrionales;Desulfovibrionaceae;Bilophila	1	TGGGGAATATTGCGCAATGGGCGAAAGCCTGACGCAGCGACGCCGCGTGAGGGATGAAGGTCTTCGGATCGTAAACCTCTGTCAGCAGGGAAGAAACTTATGTGAGCTAATCATCACGTAATTGACGGTACCTGCAAAGGAAGCACCGGCTAACTCCGTGCCAGCAGCCGCGGTAATACGGAGGGTGCGAGCGTTAATCGGAATTACTGGGCGTAAAGCGCTCGTAGGTAGTGTAGCAAGTCAAGGGTGAAATCCCCGTGCTCATAATGGGAATTGCCTTTGAAACTGTTATACTTGAGTGTGTGAGAGGAGAGTGGAATTCCAGGTGTAGGAGTGAAATCCGTAGATATCTAGATGAACATCAGTGGCGAAGGCGACTATCTGGCACATAACTGACAC…	427	TGGGGAATATTGCGCAATGGGCGAAAGCCTGACGCAGCGACGCCGCGTGAGGGATGAAGGTCTTCGGATCGTAAACCTCTGTCAGCAGGGAAGAAACTTATGTGAGCTAATCATCACGTAATTGACGGTACCTGCAAAGGAAGCACCGGCTAACTCCGTGCCAGCAGCCGCGGTAATACGGAGGGTGCGAGCGTTAATCGGAATTACTGGGCGTAAAGCGCTCGTAGGTAGTGTAGCAAGTCAAGGGTGAAATCCCCGTGCTCATAATGGGAATTGCCTTTGAAACTGTTATACTTGAGTGTGTGAGAGGAGAGTGGAATTCCAGGTGTAGGAGTGAAATCCGTAGATATCTAGATGAACATCAGTGGCGAAGGCGACTATCTGGCACATAACTGACAC…	0	0	0	0	0	0	0	0	0	5	0	0	0	0	0	5
Otu242	Bacteria;"Proteobacteria";Deltaproteobacteria;Desulfovibrionales;Desulfovibrionaceae;Bilophila	1	TGGGGAATATTGCGCAATGGGCGAAAGCCTGACGCAGCGACGCCGCGTGAGGGATGAAGGTCCTCGGATCGTAAACCTCTGTCAGCAGGGAAGAAAGTTATATGTGCTAATCAGCGTGTAATTGACGGTACCTGCAAAGGAAGCACCGGCTAACTCCGTGCCAGCAGCCGCGGTAATACGGAGGGTGCGAGCGTTACTCGGAATTACTGGGCGTAAAGCGCTCGTAGGTAGTATATCAAGTCAAGGGTGAAATCCCCGCGCTCAACGTGGGAAGTGCCTTTGAAAATGGTACACTTGAGTGTGTGAGAGGATAGTGGAATTCCAGGTGTAGGAGTGAAATCCGTGGATATCTGGAGGAACATCAGTGGCGAAGGCGACTATCTGGCACATAACTGACAC…	427	TGGGGAATATTGCGCAATGGGCGAAAGCCTGACGCAGCGACGCCGCGTGAGGGATGAAGGTCCTCGGATCGTAAACCTCTGTCAGCAGGGAAGAAAGTTATATGTGCTAATCAGCGTGTAATTGACGGTACCTGCAAAGGAAGCACCGGCTAACTCCGTGCCAGCAGCCGCGGTAATACGGAGGGTGCGAGCGTTACTCGGAATTACTGGGCGTAAAGCGCTCGTAGGTAGTATATCAAGTCAAGGGTGAAATCCCCGCGCTCAACGTGGGAAGTGCCTTTGAAAATGGTACACTTGAGTGTGTGAGAGGATAGTGGAATTCCAGGTGTAGGAGTGAAATCCGTGGATATCTGGAGGAACATCAGTGGCGAAGGCGACTATCTGGCACATAACTGACAC…	0	1	0	0	0	0	0	0	0	0	0	0	0	1	1	3
Otu243	Bacteria;"Proteobacteria";Deltaproteobacteria;Desulfovibrionales;Desulfovibrionaceae;Bilophila	2	TGGGGAATATTGCGCAATGGGCGAAAGCCTGACGCAGCGACGCCGCGTGAGGGATGAAGGTCTTCGGATCGTAAACCTCTGTCAGCAGGGAAGAAAGTTATGCGTGCTAATCAGCGTGTAATTGACGGTACCTGCAAAGGAAGCACCGGCTAACTCCGTGCCAGCAGCCGCGGTAATACGGAGGGTGCGAGCGTTAATCGGAATTACTGGGCGTAAAGCGCTCGTAGGTAGTATATCAAGTCAAGGGTGAAATCCCCGCGCGCAACGTGGGAACTGCCGTTGAAACTGGTACACTTGAGTGTGTGAGAGGATAGTGGAATTCCAGGTGTAGGAGTGAAATCCGTAGATATCTGGAGGAACATCAGTGGCGAAGGCGACTATCTGGCACATAACTGACAC…	427	TGGGGAATATTGCGAAATGGGCGAAAGCCTGACGCAGCGACGCCGCGTGAGGGATGAAGGTCTTCGGATCGTAAACCTCTGTCAGCAGGGAAGAAAGTTATTCGTGCTAATCAGCGAGTAATTGACGGTACCTGCAAAGGAAGCACCGGCTAACTCCGTGCCAGCAGCCGCGGTAATACGGAGGGTGCGAGCGTTAATCGGAATTACTGGGCGTAGAGCGCTCGTAGGTAGTATATCAAGTCAAGGGTGAAATCCCCGCGCGCAACGTGGGAACTGCCTTTGAAACTGTTACACTTGAGTGTGTGAGAGGATAGTAGAATTCCAGGTGTAGGAGTGAAATCCGTAGATATCTGATGGAACATCAGTGGCGAAGGCGACTATCTGGCACATAACTGACAC…	0	5	0	0	0	0	1	0	0	3	0	0	1	0	0	10
Otu244	Bacteria;"Proteobacteria";Gammaproteobacteria;Oceanospirillales;Oceanospirillaceae;Marinospirillum	1	TGGGGAATATTGGACAATGGGGGCAACCCTGATCCAGCCATGCCGCGTGTGTGAAGAAGGCCTTCGGGTTGTAAAGCACTTTCAGCGAGGAGGAAAGCAGTGAGGTTAATACCCTCATTGTGTGACGTTACTCGCAGAAGAAGCACCGGCAAACTCCGTGCCAGCAGCCGCGGTAATACGGAGGGTGCGAGCGTTAATCGGAATTACTGGGCGTAAAGCGCGCGTAGGCGGTTTGTTAAGCCAGATGTGAAAGCCCCGGGCTCAACCTGGGAACTGCATCTGGAACTGGCAAGCTAGAGTACAGTAGAGGAAGGTGGAATTCCACGTGTAGCGGTGAAATGCGTAGATATGTGGAGGAACAGCAGTGGCGAAGGCGGCCTTCTGGCACATAACTGACAC…	427	TGGGGAATATTGGACAATGGGGGCAACCCTGATCCAGCCATGCCGCGTGTGTGAAGAAGGCCTTCGGGTTGTAAAGCACTTTCAGCGAGGAGGAAAGCAGTGAGGTTAATACCCTCATTGTGTGACGTTACTCGCAGAAGAAGCACCGGCAAACTCCGTGCCAGCAGCCGCGGTAATACGGAGGGTGCGAGCGTTAATCGGAATTACTGGGCGTAAAGCGCGCGTAGGCGGTTTGTTAAGCCAGATGTGAAAGCCCCGGGCTCAACCTGGGAACTGCATCTGGAACTGGCAAGCTAGAGTACAGTAGAGGAAGGTGGAATTCCACGTGTAGCGGTGAAATGCGTAGATATGTGGAGGAACAGCAGTGGCGAAGGCGGCCTTCTGGCACATAACTGACAC…	0	0	0	0	0	0	0	0	0	0	0	0	0	1	0	1
Otu245	Bacteria	1	TTAGGAATATTCGTCAATGGGGGCAACCCTGAACGAGCAATGCCGCGTGAACGATGACGGTCCTCTGGATTGTAAAGTTCTGTTGTTTGGAAAGAATTGTACTGATAGGAAATGATCAGTGCTTGACGGTACCATTCAAGAAAGCCACGGCTAACTACGTGCCAGCAGCCGCGGTAATACGTAGGTGGCGAGCGTTATCCGGATTTATTGGGCGTAAAGGGTGCGTAGGCGGCCTGTTAAGTCAGCGGTAAAAGCCCGGGGCTCAACCCCGGGGAGCCGTTGAAACTGGCTGGCTGGAGTTGGCGAGAGGTATGCGGAATGCGCGGTGTAGCGGTGAAATGCTTAGATATCGCGCAGAACTCCGATTGCGAAGGCAGCATGCCGGCGCCACACTGACGC…	427	TTAGGAATATTCGTCAATGGGGGCAACCCTGAACGAGCAATGCCGCGTGAACGATGACGGTCCTCTGGATTGTAAAGTTCTGTTGTTTGGAAAGAATTGTACTGATAGGAAATGATCAGTGCTTGACGGTACCATTCAAGAAAGCCACGGCTAACTACGTGCCAGCAGCCGCGGTAATACGTAGGTGGCGAGCGTTATCCGGATTTATTGGGCGTAAAGGGTGCGTAGGCGGCCTGTTAAGTCAGCGGTAAAAGCCCGGGGCTCAACCCCGGGGAGCCGTTGAAACTGGCTGGCTGGAGTTGGCGAGAGGTATGCGGAATGCGCGGTGTAGCGGTGAAATGCTTAGATATCGCGCAGAACTCCGATTGCGAAGGCAGCATGCCGGCGCCACACTGACGC…	0	0	0	0	1	0	0	0	0	0	0	0	0	0	0	1
Otu246	Bacteria;Firmicutes;Clostridia	1	TGGGGAATATTGCGCAATGGGCGAAAGCCTGACGCAGCGACGCCGCGTGAGGGATGAAGGTCTTCGGATCGTAAACCTCTGTCAGCAGGGAAGAACGGTCACTGTTCTAATCAGCAGTGAATTGACGGTACCTGCAGAGGAAGCTCCGGCTAACTACGTGCCAGCAGCCGCGGTAATACGTAGGGAGCGAGCGTTGTCCGGAATCACTGGGCGTAAAGGGTGCGTAGGCGGTTTGGTAAGTCAGATGTGAAATACCCGGGCTCAACTCGGGGGCTGCATCTGATACTGTCAGACTTGAGTACAGGAGAGGAAAGTGGAATTCCTAGTGTAGCGGTGAAATGCATAGATATTAGGAGGAACACCAGTGGCGAAGGCGGCTTTCTGGACTGTAACTGACGC…	427	TGGGGAATATTGCGCAATGGGCGAAAGCCTGACGCAGCGACGCCGCGTGAGGGATGAAGGTCTTCGGATCGTAAACCTCTGTCAGCAGGGAAGAACGGTCACTGTTCTAATCAGCAGTGAATTGACGGTACCTGCAGAGGAAGCTCCGGCTAACTACGTGCCAGCAGCCGCGGTAATACGTAGGGAGCGAGCGTTGTCCGGAATCACTGGGCGTAAAGGGTGCGTAGGCGGTTTGGTAAGTCAGATGTGAAATACCCGGGCTCAACTCGGGGGCTGCATCTGATACTGTCAGACTTGAGTACAGGAGAGGAAAGTGGAATTCCTAGTGTAGCGGTGAAATGCATAGATATTAGGAGGAACACCAGTGGCGAAGGCGGCTTTCTGGACTGTAACTGACGC…	1	0	0	0	0	0	0	0	0	0	0	0	0	0	0	1
Otu247	Bacteria;"Proteobacteria";Deltaproteobacteria;Desulfovibrionales;Desulfovibrionaceae;Lawsonia	1	TGGGGAATATTGCGCAATGGGCGCAAGCCTGACGCAGCGACGCCGCGTGAGGGATGAAGGTCTTCGGATCGTAAACCTCTGTCAGCAGGGAAGAAGTTTAGATGTGCTAATCAGCATTTAATTGACGGTACCTGCAAAGGAAGCACCGGCTAACTCCGTGCCAGCAGCCGCGGTAATACGGTGGGTGCGAGCGTTAATCGGCATTACTGGGCGTAAAGCGCTCGTAGGTGGTATGTCAAGTCAAGGGTGAAATCCCCGGGCTCAACGTGGGAACTGCCTTTGAAACTGGCAAGCTGGAGTGTGGGAGAGGAGAGTGGAATTCCAGGTGTAGGGGTGAAATCCGTAGATATCTGGAGGAACATCAGTGGCGAAGGCGGTTATCTGGCACATAACTGACAC…	427	TGGGGAATATTGCGCAATGGGCGCAAGCCTGACGCAGCGACGCCGCGTGAGGGATGAAGGTCTTCGGATCGTAAACCTCTGTCAGCAGGGAAGAAGTTTAGATGTGCTAATCAGCATTTAATTGACGGTACCTGCAAAGGAAGCACCGGCTAACTCCGTGCCAGCAGCCGCGGTAATACGGTGGGTGCGAGCGTTAATCGGCATTACTGGGCGTAAAGCGCTCGTAGGTGGTATGTCAAGTCAAGGGTGAAATCCCCGGGCTCAACGTGGGAACTGCCTTTGAAACTGGCAAGCTGGAGTGTGGGAGAGGAGAGTGGAATTCCAGGTGTAGGGGTGAAATCCGTAGATATCTGGAGGAACATCAGTGGCGAAGGCGGTTATCTGGCACATAACTGACAC…	0	0	0	0	0	0	0	0	0	1	0	0	0	0	0	1
Otu248	Bacteria;Firmicutes;Erysipelotrichia;Erysipelotrichales;Erysipelotrichaceae;Allobaculum	2	TTAGGAATATTCGTCAATGGGGGAAACCCTGAACGAGCAATGCCGCGTGAACGATGAAGGCCCTTCGGGTTGTAAAGTTCTGTTGTTTGGAAAGAACATCGTGTATAGGAAATGATACACGACTGACGGTACCATTCAAGAAAGCCACGGCTAACTACGTGCCAGCAGCCGCGGTAATACGTAGGTGGCGAGCGTTATCCGGATTTATTGGGCGTAAAGCGTCCGCAGCCGGCTTATTAAGTCTAAGATTAAAGCCCGAGGCTTAACCGCGGTTCGTTTTAGAAACTGATAGGCTTGAGTGTGGTAGAGGCAAGTGGAACTTCTAGTGTAGCGGTAAAATGCGTAGATATTAGAAAGAACACCAGTGGCGAAGGCGACTTGCTGGGCCACCACTGACGG…	427	TTAGGAATATTCGTCAATGGGGGAAACCCTGAACGAGCAATGCCGCGTGAACGATGAAGTCCCTTCGGGTTGTAAAGTTCTGTTGTTTGGAAAGAACATCGTGTATAGGAAATGATACACGACTGACGGTACCATTCAAGAAAGCCACGGCTAACTACGTGCCAGCAGCCGCGGTAATACGTAGGTGGCGAGCGTTATCCGGATTTATTGGGCGTAAAGCGTCCGCAGCCGGCTTATTAAGTCTAAGATTAAAGCCCGAGGCTTAACCTCGGTTCGTTTTAGAAACTGGTAGGCTTGAGTGTGGTAGAGGCAAGTGGAACTTCTAGTGTAGCGGTAAAATGCGTAGATATTAGAAAGAACACCAGTGGCGAAGGCGACTTGCTGGGCCACCACTGACGG…	0	1	0	0	3	0	0	0	0	1	0	0	0	0	0	5
Otu249	Bacteria;"Proteobacteria";Deltaproteobacteria;Desulfovibrionales;Desulfovibrionaceae;Lawsonia	1	TGGGGAATATTGCGCAATGGGCGAAAGCCTGACGCAGCGACGCCGCGTGAGGGATGAAGGTCTTCGGATCGTAAACCTCTGTCAGCAGGGAAGAAAGTTATGTGTGCTAATCAGCATGTAATTGACGGTACCTGCAAAGGAAGCACCGGCTAACTCCGTGCCAGCAGCCGCGGTAATACGGAGGGTGCGAGCGTTACTCGGAATTACTGGGCGTAAAGCGCTCGTAGGTAGTTTATCAAGTCAAGGGTGAAATACCCGCGCTTAACGTGGGAACTGCCTTTGAAAATGTTGGACGTGAGTGTGTGAGAGGATAGTGGAAGTCCAGGTGGAGGAGTGAAATCCGTAGATATCTGGAGGAACATCAGTGGCGAAGGCGACTATCTGGCACATAACTGACAC…	427	TGGGGAATATTGCGCAATGGGCGAAAGCCTGACGCAGCGACGCCGCGTGAGGGATGAAGGTCTTCGGATCGTAAACCTCTGTCAGCAGGGAAGAAAGTTATGTGTGCTAATCAGCATGTAATTGACGGTACCTGCAAAGGAAGCACCGGCTAACTCCGTGCCAGCAGCCGCGGTAATACGGAGGGTGCGAGCGTTACTCGGAATTACTGGGCGTAAAGCGCTCGTAGGTAGTTTATCAAGTCAAGGGTGAAATACCCGCGCTTAACGTGGGAACTGCCTTTGAAAATGTTGGACGTGAGTGTGTGAGAGGATAGTGGAAGTCCAGGTGGAGGAGTGAAATCCGTAGATATCTGGAGGAACATCAGTGGCGAAGGCGACTATCTGGCACATAACTGACAC…	0	0	0	0	0	0	0	0	0	0	1	0	0	1	0	2
Otu250	Bacteria;"Proteobacteria";Deltaproteobacteria;Desulfovibrionales;Desulfovibrionaceae;Bilophila	1	TGGGGAATATTGCGCAATGGGCGAAAGCCTGACGCAGCGACGCCGCGTGAGGGATGGAGGTCTTCGGATCGTAAACCTCTGTCAGCAGGGAAGAACGGTCACTGTTCTAATCAGCAGTGAATTGACGGTACCTGCAAAGGAAGCACCGGCTAACTCCGTGCCAGCAGCCGCGGTAATACGGAGGGTGCGAGCGTTAATCGGGATTACTGGGCGTAAAGCGCTCATAGGTAGTGTGTCAAGTCAAGGGTGAAATCCCCGCGCTCAACGTGGGAACTGCCTTTGAAACTGGTATACTTGAGTGTGTGAGAGGATAGTGGAATTCCAGGTGTAGGAGTGAAATCCGTAGATATCTGGAAGAACATCAGTGGCGAAGGCGACTATCTGGCACATAACTGACAC…	427	TGGGGAATATTGCGCAATGGGCGAAAGCCTGACGCAGCGACGCCGCGTGAGGGATGGAGGTCTTCGGATCGTAAACCTCTGTCAGCAGGGAAGAACGGTCACTGTTCTAATCAGCAGTGAATTGACGGTACCTGCAAAGGAAGCACCGGCTAACTCCGTGCCAGCAGCCGCGGTAATACGGAGGGTGCGAGCGTTAATCGGGATTACTGGGCGTAAAGCGCTCATAGGTAGTGTGTCAAGTCAAGGGTGAAATCCCCGCGCTCAACGTGGGAACTGCCTTTGAAACTGGTATACTTGAGTGTGTGAGAGGATAGTGGAATTCCAGGTGTAGGAGTGAAATCCGTAGATATCTGGAAGAACATCAGTGGCGAAGGCGACTATCTGGCACATAACTGACAC…	1	0	0	2	0	0	0	0	0	0	0	0	0	2	0	5
Otu251	Bacteria;"Proteobacteria"	1	TGGGGAATATTGCGCAATGGGCGAAAGCCTGACGCAGCGACGCCGCGTGAGGGATGAAGGTCTTCGGATCGTAAACCTCTGTCAGCAGGGAAGAAAGTTATGTGTGCTAATCAGCATGTAATTGGCGGTACCTGCAAAGGAAGCACCGGCTAACTCCGTGCCAGCAGCCGCGGTAATACGGAGGGTGCGAGCGTTAATCGGAATTACTGGGCGTAAAGGGAGTGTAGGCGGATATGTAAGATAGCGGTGAAATGCCGGGGCTCAACCCCGGAACTGCCATTATGACTATGTATCTGGAGTAATGGAGAGGATAGCGGAATACCCAGTGTAGAGGTGAAATTCGTAGATATTGGGTAGAACACCGGTGGCGAAGGCGGCTATCTGGCCATTTACTGACGC…	427	TGGGGAATATTGCGCAATGGGCGAAAGCCTGACGCAGCGACGCCGCGTGAGGGATGAAGGTCTTCGGATCGTAAACCTCTGTCAGCAGGGAAGAAAGTTATGTGTGCTAATCAGCATGTAATTGGCGGTACCTGCAAAGGAAGCACCGGCTAACTCCGTGCCAGCAGCCGCGGTAATACGGAGGGTGCGAGCGTTAATCGGAATTACTGGGCGTAAAGGGAGTGTAGGCGGATATGTAAGATAGCGGTGAAATGCCGGGGCTCAACCCCGGAACTGCCATTATGACTATGTATCTGGAGTAATGGAGAGGATAGCGGAATACCCAGTGTAGAGGTGAAATTCGTAGATATTGGGTAGAACACCGGTGGCGAAGGCGGCTATCTGGCCATTTACTGACGC…	0	0	0	0	1	0	0	0	0	0	0	0	0	0	0	1
Otu252	Bacteria;Firmicutes;Clostridia;Clostridiales;Clostridiales_Incertae Sedis XII;Guggenheimella	1	TTAGGAATATTCGTCAATGGGGGAAACCCTGAACGAGCAATGCCGCGTGAAGGAAGACGGTCCTATGGATTGTAAACTTCTGTTGTAAGGGAAGAACGACCTAAGTAGGAAATGACTTAGGAGTGACGGTACCTTTCAAGAAAGCTCCGGCTAACTACGTGCCAGCAGCCGCGGTAATACGTAGGGAGCGAGCGTTATCCGGAATTATTGGGTGTAAAGGGTGCGTAGGCGGCATAATAAGTCAGTGGTGAAAGCCCGGAGCTTAACTCCGGTAAGCCGTTGAAACTGTTAAGCTGGAGTATGGTAGAGGCAAGCGGAATTTCTAGTGTAGCGGTAAAATGCGTAGATATTAGAAGGAACACCAGTGGCGAAGGCGGCTTGCTGGGCCAAAACTGACGC…	427	TTAGGAATATTCGTCAATGGGGGAAACCCTGAACGAGCAATGCCGCGTGAAGGAAGACGGTCCTATGGATTGTAAACTTCTGTTGTAAGGGAAGAACGACCTAAGTAGGAAATGACTTAGGAGTGACGGTACCTTTCAAGAAAGCTCCGGCTAACTACGTGCCAGCAGCCGCGGTAATACGTAGGGAGCGAGCGTTATCCGGAATTATTGGGTGTAAAGGGTGCGTAGGCGGCATAATAAGTCAGTGGTGAAAGCCCGGAGCTTAACTCCGGTAAGCCGTTGAAACTGTTAAGCTGGAGTATGGTAGAGGCAAGCGGAATTTCTAGTGTAGCGGTAAAATGCGTAGATATTAGAAGGAACACCAGTGGCGAAGGCGGCTTGCTGGGCCAAAACTGACGC…	0	0	0	0	2	0	1	0	0	0	1	0	2	0	2	8
Otu253	Bacteria;"Proteobacteria";Deltaproteobacteria;Desulfovibrionales;Desulfovibrionaceae;Bilophila	3	TGGGGAATATTGCGCAATGGGCGAAAGCCTGACGCAGCGACGCCGCGTGAGGGATGAAGGTCTTCGGATCGTAAACCTCTGTCAGCAGGGAAGAACGGTCACTGTCCTAATCAGCAGTGAATTGACGGTACCTGCAAAGGAAGCACCGGCTAACTCCGTGCCAGCAGCCGCGGTAATACGGAGGGTGCGAGCGTTAATCGGAATTACTGGGCGTAAAGCGCTCGTAGGTAGTGTGTCAAGTCAAGGGTGAAATCCCCGCGCGCAACGTGGGAACTGACTTTGAAACTGGTATACTTGAGTGTGTGAGAGGATAGTGGAATTCCAGGTGTAGGAGTGAAATCCGTAGATATCTGGAAGAACATCAGTGGCGAAGGCGACTATCTGGCACATAACTGACAC…	427	TGGGGAATATTGCGCAATGGGCGAAAGCCTGACGCAGCGACGCCGCGTGAGGGATGAAGGTCTTCGGATCGTAAACCTCTGTCAGCAGGGAAGAACGGTCACTGTTCTAATCAGCAGTGAATTGACGGTACCTGCAAAGGAAGCACCGTCTAACTCCGTGCCAGCAGCCGCGGTAATACGGAGGGTGCGAGCGTTAATCGGAATTACTGGGCGTAAAGCGCTCGTAGGTAGTGTGTCAAGTCAAGGGTGAAATCCCCGCGCTCAACGGGGGAACTGCCTTTGAAACTGGTATACTTGAGTGTGTGAGAGGATAGTGGAAGTCCAGGTGTAGGAGTGAAATCCGTAGATATCTGGAAGAACATCAGTGGCGAAGGCGACTATCTGGCACATAACTGACAC…	6	0	0	4	2	0	5	1	0	16	1	1	0	19	13	68
Otu254	Bacteria;"Tenericutes";Mollicutes;Mycoplasmatales;Mycoplasmataceae;Mycoplasma	29	TAGGGAATTTTCCGCAATGAGCGAAAGCTTGACGGAGCGACACAGCGTGCAGGATGAAGGTCTTCGGATTGTAAACTGCTGTTGTAAGGGAAGAAAAAATTTAATAGGAAATGATTAAATCTTGACGGTACCTTATTAGAAAGTGACGGCTAACTATGTGCCAGCAGCCGCGGTAATACATAGGTCACAAGCGTTATCCGGAATTATTGGGCGTAAAGAGTTTGTAGGCGGTTTATCAAGTCTAGAGTTAAAGCCTGAGGCTCAACCTCAGTCCGCTCTGGATACTGGTTAACTAGAGTTATATAGAGGTAAACGGAATTCTTAGTGAAGCGGTGGAATGCGTAGATATTAGGAAGAACACCAACGGCGAAGGCAGTTTACTGGATATACACTGACGCT…	427	TAGGGGAATTTTCCGCAATGAGCGAAAGCTTGACGGAGCGACACAGCGTGCAGGATGAAGGTCTTCGGATTGTAAACTGCTGTTGTAAGGGAAGAAAAAATTTAATAGGAAATGATTAAATCTTGACGGTACCTTATTAGAAAGTGACGGCTAACTATGTGCCAGCAGCCGCGGTAATACATAGGTCACAAGCGTTATCCGGAATTATTGGGCGTAAAGAGTTTGTAGGCGGTTTATCAAGTCTAGAGTTAAAGCCTGAGGCTCAACCTCAGTCCGCTCTGGATACTGGTTAACTAGAGTTATATAGAGGTAAACGGAATTCTTAGTGAAGCGGTGTAATGCGTAGATATTAGGAAGTACACCAACGGCGAAGGCAGTTTACTGGATATACACTGACGC…	0	4	1	1	0	3	4	0	0	0	20	0	4	1	1	39
Otu255	Bacteria;"Proteobacteria";Deltaproteobacteria;Desulfovibrionales;Desulfovibrionaceae;Bilophila	2	TGGGGAATATTGCGCAATGGGCGAAAGCCTGACGCAGCGACGCCGCGTGAGGGATGAAGGTCTTCGGATCGTAAACCTCTGTCAGCAGGGAAGAACGGTCACTGTTCTAATCAGCAGTGAATTGACGGTACCTGCAAAGGAAGCACCGGCTAACTCCGTGCCAGCAGCCGCGGTAATACGGAGGGTGCGAGCGTTAATCGGAATTACTGTGCGTAAAGCGCTCGTAGGTAGTGTGTCAAGTCAAGGGTGAAATCCCCGCGCTCAACGTGGGAACTGCCGTTGAAGCTGGTATACTTGAGTGTGTGAGAGGATAGTGGAATTCCAGGTGTAGGAGTGAAATCCGTAGATATCTGGAAGAACATCAGTGGCGAAGGCGACTATCTGGCACATAACTGACAC…	427	TGGGGAATATTGCGCAATGGGCGAAAGCCTGACGCAGCGACGCCGCGTGAGGGATGAAGGTCTTCGGATCGTAAACCTCTGTCAGCAGGGAAGAACGGTCACTGTTCTAATCAGCAGTGAATTGACGGTACCTGCAAAGGAAGCACCGGCTAACTCCGTGCCAGCAGCCGCGGTAATACGGAGGGTGCGAGCGTTAATCGGAATTACTGGGCGTAAAGCGCTCGTAGGTAGTGTGTCAAGTCAAGGGTGAAATCCCCGCGCTCAACGTGGGAACTGCCTTTGAAGCTGGTATACTGGAGTGTGTGAGAGGATAGTGGAATTCCAGGTGGAGGAGTGAAATCCGTAGATATCTGGAAGAACATCAGTGGCGAAGGCGACTATCTGGCACATAACTGACAC…	1	0	0	0	0	0	1	0	0	3	0	0	0	4	0	9
Otu256	Bacteria;"Proteobacteria";Deltaproteobacteria;Desulfovibrionales;Desulfovibrionaceae;Bilophila	1	TGGGGAATATTGCGCAATGGGCGAAAGCCTGACGCAGCGACGCCGCGTGAGGGATGAAGGTCTTCGGATCGTAAACCTCTGTCAGCAGGGAAGAAACTTATATGAGCTAATCATCATGTAATTGACGGTACCTGCAAAGGAAGCACCGGCTAACTCCGTGCCAGCAGCCGCGGTAATACGGAGGGTGCGAGCGTTAATCGGAATTACTGGGCGTAAAGCGCTCGTAGGTAGTATGCCAAGTCAAGGGTGAAATCCCCGTGCTCAACATGGGAACTGCCTTTGAAACTGGTACACTTGAGTGTGTGAGAGGATAGTGGAATTCCAGGTGTAGGAGTGAAATCCGTAGATATCTGGAGGAACATCAGTGGCGAAGGCGACTATCTGGCACATAACTGA	427	TGGGGAATATTGCGCAATGGGCGAAAGCCTGACGCAGCGACGCCGCGTGAGGGATGAAGGTCTTCGGATCGTAAACCTCTGTCAGCAGGGAAGAAACTTATATGAGCTAATCATCATGTAATTGACGGTACCTGCAAAGGAAGCACCGGCTAACTCCGTGCCAGCAGCCGCGGTAATACGGAGGGTGCGAGCGTTAATCGGACTTACTGGGCGTAAAGCGATCGTAGGTAGTATGCCAAGTCAAGGGTGAAATCCCCGTGCTCAACATGGGAACTGCCTTTGAAACTGGTACACTTGAGTGTGTGAGAGGATAGTGGAATTCCAGGTGTAGGAGTGAAATCCGTAGATATCTGGAGGAACACCAGTGGCGAAGGCGACTATCTGGCACATAACTGACAC…	0	0	0	0	0	0	0	0	0	2	0	0	0	0	0	2
Otu257	Bacteria;"Proteobacteria";Deltaproteobacteria;Desulfovibrionales;Desulfovibrionaceae;Bilophila	3	TGGGGAATATTGCGCAATGGGCGAAAGCCTGACGCAGCGACGCCGCGTGAGGGATGAAGGTCTTCGGATCGTAAACCTCTGTCAGCAGGGAAGAAACTTATATGAGCTAACCATCATGTAATTGACGGTACCTGCAAAGGAAGCACCGGCTAACTCCGTGCCAGCAGCCGCGGTAATACGGAGGGTGCGAGCGTTAATCGGAATTACTGGGCGTAAAGCGCTCGTAGGTAGTATGCCAAGTCAAGGGTGAAATCCCCGTGCTCAACATGGGAACTGCCTTTGAAACTGTTATACTTGAGTGTGTGAGAGGATAGTGGAATTCCAGGTGTAGGAGTGAAATCCGTAGATATCTGGAGGAACATCAGTGGCGAAGGCGACTATCTGGCACATAACTGACAC…	427	TGGGGAATACTGCGCAATGGGCGAAAGCCTGACGCAGCGACGCCGCGTGAGGGATGAAGGTCTTCGGATCGCAAACCTCTGTCAGCAGGGAAGAAACTTATGTGAGCTAATCATCACGTAATTGACGGTACCTGCAAAGGAAGCACCGGATAACTCCGTGCCAGCAGCCGCGGTAATACGGAGGGTGCGAGCGTTAATCGGAATTACTGGGCGTAAGGCGCTCGTAGGTAGTATGCCAAGTCAAGGGTGAAATCCCCGTGCTCAACAAGGGAACTGCCTTTGAAACTGGTACACTTGAGTGTGTGAGAGGATAGTGGAATTCCAGGTGTAGGAGTGAAATCCGTAGATATCTGGAGGAACATCAGTGGCGAAGGCGACTATCTGGCACATAACTGACAC…	1	1	0	0	0	0	0	0	4	27	0	0	0	2	0	35
Otu258	Bacteria;"Proteobacteria";Deltaproteobacteria;Desulfovibrionales;Desulfovibrionaceae;Bilophila	1	TGGGGAATATTGCGCAATGGGCGAAAGCCTGACGCAGCGACGCCGCGTGAGGGATGAAGGTCTTCGGATCGTAAACCTCTGTCAGAAGGGAAGAATAAGCACTGCGCTAATCAACAGTGCCCTGACGGTACCTTCAAAGGAAGCACCGGCTAACTCCGTGCCAGCAGCCGCGGTAATACGGAGGGTGCAAGCGTTAATCGGCATTACTGGGCGTAAAGCGCATGTAGGCTGGATGGCAAGTTGGAGGTGAAATCCCACGGCGCAACCGTGGAACTGCCTTCAAAACTACCAAACTAGAGTGCGAGAGAGGATAGCGGAATTCCAGGTGTAGGAGTGAAATCCGTAGATATCTGGAAGAACATCAGTGGCGAAGGCGGCTATCTGGCTCGTAACTGACGC…	427	TGGGGAATATTGCGCAATGGGCGAAAGCCTGACGCAGCGACGCCGCGTGAGGGATGAAGGTCTTCGGATCGTAAACCTCTGTCAGAAGGGAAGAATAAGCACTGCGCTAATCAACAGTGCCCTGACGGTACCTTCAAAGGAAGCACCGGCTAACTCCGTGCCAGCAGCCGCGGTAATACGGAGGGTGCAAGCGTTAATCGGCATTACTGGGCGTAAAGCGCATGTAGGCTGGATGGCAAGTTGGAGGTGAAATCCCACGGCGCAACCGTGGAACTGCCTTCAAAACTACCAAACTAGAGTGCGAGAGAGGATAGCGGAATTCCAGGTGTAGGAGTGAAATCCGTAGATATCTGGAAGAACATCAGTGGCGAAGGCGGCTATCTGGCTCGTAACTGACGC…	0	0	0	1	0	0	0	1	0	0	0	1	0	0	0	3
Otu259	Bacteria;"Proteobacteria";Deltaproteobacteria;Desulfovibrionales;Desulfovibrionaceae;Desulfovibrio	1	TGGGGAATATTGCGCAATGGGCGAAAGCCTGACGCAGCGACGCCGCGTGAGGGAAGAAGGTCTTCGGATCGTGAACCTCTGTCAGGAGGGAAGAAGGTTCATATTGCTAATCAGGTATGAATTGACGGTACCTCCAGAGGAAGCACCGGCTAACTCCGTGCCGGCAGCCGCGGTAATACGGAGGGTGCAAGCGTTAATCGGAATTACTGGGCGTAAAGCGCTCGTAGGCTGTTATGTAAGTCAGAGGTGAAAGCCCACGGCTTAACCGTGGAACGGCCTTTGATACTGCGTAACTTGAGTCCGGGAGAGGATGGCGGAATTCCAGGTATAGGAGTGAAATCCGTAGATATCTGGAGGAACATCAGTGGCGAAGGCGGCCATCTGGACCGGAACTGACGC…	427	TGGGGAATATTGCGCAATGGGCGAAAGCCTGACGCAGCGACGCCGCGTGAGGGAAGAAGGTCTTCGGATCGTAAACCTCTGTCAGGAGGGAAGAAGGTTCATATTGCTAATCAGGTATGAATTGACGGTACCTCCAGAGGAAGCACCGGCTAACTCCGTGCCAGCAGCCGCGGTAATACGGAGGGTGCAAGCGTTAATCGGAATTACTGGGCGTAAAGCGCTCGTAGGCTGTTATGTAAGTCAGAGGTGAAAGCCCACGGCTTAACCGTGGAACGGCCTTTGATACTGCGTAACTTGAGTCCGGGAGAGGATGGCGGAATTCCAGGTGTAGGAGTGAAATCCGTAGATATCTGGAGGAACATCAGTGGCGAAGGCGGCCATCTGGACCGGAACTGACGC…	2	3	0	1	1	0	0	0	2	3	0	0	0	6	8	26
Otu260	Bacteria;"Spirochaetes";Spirochaetes;Spirochaetales;Spirochaetaceae;Treponema	1	CTAAGAATATTCCGCAATGGACGGAAGTCTGACGGAGCAACGCCGCGTGGATGAGGAAGGCCGGAAGGTTGTAAAATCCTTTTATTGCCGAGGAAGAAGGGGCGCAGGGAATGGCGCTCTGGTGACGGTAGGCAGAGAATAAGAACCGGCTAATTACGTGCCAGCAGCCGCGGTAACACGTAAGGTGAGAGCGTTATTCGGAATGATTGGGCGTAAAGGGCAAGTAGGCGGTTTTGCAAGCCCGGTGTGAAATGGCGGGGCTCAACCCCGGAACTGCACTGGGAACTGCATGACTTGAGTCAGCGAAGGGGAACCGGAATTCCAGGTGTAGGGGTGAAATCTGTAGATATCTGGAAGAACACCGGCAGCGAAGGCGGGTTTCCGGCGCATGACTGACGC…	427	CTAAGAATATTCCGCAATGGACGGAAGTCTGACGGAGCAACGCCGCGTGGATGAGGAAGGCCGGAAGGTTGTAAAATCCTTTTATTGCCGAGGAAGAAGGGGCGCAGGGAATGGCGCTCTGGTGACGGTAGGCAGAGAATAAGCACCGGCTAATTACGTGCCAGCAGCCGCGGTAACACGTAAGGTGCGAGCGTTATTCGGAATTATTGGGCGTAAAGGGCATGTAGGCGGTTTTGCAAGCCCGGTGTGAAATGGCGGGGCTCAACCCCGGAACTGCACTGGGAACTGCATGACTTGAGTCAGCGAAGGGGAACCGGAATTCCAGGTGTAGGGGTGAAATCTGTAGATATCTGGAAGAACACCGGCAGCGAAGGCGGGTTTCCGGCGCATGACTGACGC…	7	0	1	1	0	0	0	0	0	0	4	0	1	9	3	26
Otu261	Bacteria;"Proteobacteria";Deltaproteobacteria;Desulfovibrionales;Desulfovibrionaceae;Bilophila	2	TGGGGAATATTGCGCAATGGGCGAAAGCCTGACGCAGCGACGCCGCGTGAGGGATGAAGGTCTTCGGATCGTAAACCTCTGTCAGCAGGGAAGAACGGTCACTGTTCTAATCAGCAGTGAATTGACGGTACCTGCAAAGGAAGCACCGGCTAACTCCGTGCCAGCAGCCGCGGTAATACGGAGGGTGCGAGCGTTAATCGGAATTACTGGGCGTAAAGCGCTCGTAGGTAGTGTGTCAAGTCAAGGGTGAAATCCCCGCGCTCAACGTTGGAACTGCCTTGGAAACTGGTATACTTGAGTGTTTGAGAGGATAGTGGAATTCCAGGTGTAGGAGTGAAATCCGTAGATATCTGGAAGAACATCAGTGGCGAAGGCGACTATCTGGCACATAACTGACAC…	427	TGGGGAATATTGCGCAATGGGCGAAAGCCTGACGCAGCGACGCCGCGTGAGGGATGAAGGTCTTCGGATCGTAAACCTCTGTCAGCAGGGAAGAACGGTCACTGTTCTAATCAGCAGTGAATTGACGGTACCTGCAAAGGAAGCACCGGCTAACTCCGTGCCAGCAGCCGCGGTAATACGGAGGGTGCGAGCGTTAATCGGAATTACTGGGCGTAAAGCGCTCGTAGGTAGTGTGTCAAGTCAAGGGTGAAATCCCCGCGCTCAACGTTGGAACTGCCTTGGAAACTGGTATACTTGAGTGTTTGAGAGGATAGTGGAATTCCAGGTGTAGGAGTGAAATCCGTAGATATCTGGAAGAACATCAGTGGCGAAGGCGACTATCTGGCACATAACTGACAC…	1	0	0	2	0	0	1	2	0	4	1	0	0	5	2	18
Otu262	Bacteria;"Proteobacteria";Deltaproteobacteria;Desulfovibrionales;Desulfovibrionaceae;Bilophila	8	TGGGGAATATTGCGCAATGGGCGAAAGCCTGACGCAGCGACGCCGCGTGAGGGATGAAGGTCTTCGGATCGTAAACCTCTGTCAGCAGGGAAGAAAGTTATATGTGCTAATCAGCGTGTAATTGACGGTACCTGCAAAGGAAGCACCGGCTAACTCCGTGCCAGCAGCCGCGGTAATACGGAGGGTGCGAGCGTTAATCGGAATTACTGGGCGTAAAGCGCTCGTAGGTAGTGTGACAAGTCAAGGGTGAAATCCCCGTGCTCAACATGGGAACTGCCTTTGAAACTGTTATACTTGAGTGTGTGAGAGGATAGTGGAATTCCAGGTGTAGGAGTGAAATCCGTAGATATCTGGAGGAACATCAGTGGCGAAGGCGACTATCTGGCACACAACTGACAC…	427	TGGGGAATATTGCGCAAGGGGCGAAAGCCTTACGCAGCGACGCCGCGTGAGGGATGAAGGTCTTCGGATCGTAAACCTCTGTCAGCAGGGAAGAAAGTTAGATGTGCTAATCAGCGTCTAATTGACGGTACCTGCAAAGGAAGCACCGGCTAACTCCGTGCCAGCAGCCGCGGTAATACGGAGGGTGCGAGCGTTAATCGGAATTACTGGGCGTAAAGCGCTCGTAGGTAGTGTGTCAAGTCAAGGGTGAAATCCCCGTGCTCAACATGGGAACTGCGTTTGAAACTGGTAGACTTGAGTGTGTGAGATGATAGTGGAATTCCAGGTGTAGGAGTGAAATCCGTAGATATCTGGAGGAACATCAGTGGCGAAGGCGACTATCTGGCACATAACTGACAC…	0	7	0	0	1	0	0	0	2	6	0	0	0	2	4	22
Otu263	Bacteria;Firmicutes	11	TTAGGAATATTCGTCAATGGGGGAAACCCTGAACGAGCAATGCCGCGTGAACGAAGACGGTCCTCTGGATTGTAAAGTTCTGTTGTTTGGGAAGAACGGCTCTAATAGGAAATGATTAGAGATTGACTGTACCATTCAAGAAAGCCACGGCTAACTACGTGCCAGCAGCCGCGGTAATACGTAGGTGGCGAGCGTTATCCGGATTTATTGGGCGTAAAGCGTCCGCAGCCGGTTTATTAAGTATAGAATTAAATTTCGGGGCTTAACCCCGTCTCGTTCTATAAACTGATAGACTAGAGTGTGGTAGAGGCAAGTGGAATTTCTAGTGTAGCGGTAGAATGCGTAGATATTAGAAGGAACACCAGTGGCGAAGGCGACTTGCTGGGCCATCACTGACGG…	427	TTAGGAATATTCGTCAATGGGGGAAACCCTGAACGAGCAATGCCGCGTGAACGAAGACGGTCCTCTGGATTGTAAAGTTCTGTTGTTTGGGAAGAACGGCTCTAATAGGAAATGATTAGAGATTGACTGTACCATTCAAGAAAGCCACGGCTAACTACGTGCCAGCAGCCGCGGTAATACGTAGGTGGCGAGCGTTATCCGGATTTATTGGGCGTAAAGCGTCCGCAGCCGGTTTATTAAGTATAGAATTAAATTTCGGGGCTTAACCCCGTCTCGTTCTATAAACTGATAGACTAGAGTGTGGTAGAGGCAAGTGGAATTTCTAGTGTAGCGGTAGAATGCGTAGATATTAGAAGGAACACCAGTGGCGAAGGCGACTTGCTGGGCCATCACTGACGG…	0	0	0	3	0	11	2	1	4	6	5	0	0	3	0	35
Otu264	Bacteria;Firmicutes	66	TTAGGAATATTCGTCAATGGGGGCAACCCTGAACGAGCAATGCCGCGTGAACGATGACGGTCCTCTGGATTGTAAAGTTCTGTTGTTTGGAAAGAATTGTACTGATAGGAAATGATCAGTGCTTGACGGTACCATTCAAGAAAGCCACGGCTAACTACGTGCCAGCAGCCGCGGTAATACGTAGGTGGCGAGCGTTATCCGGATTTATTGGGCGTAAAGCGTCCGCAGCCGGTTTATTAAGTATAGAATTAAATTTCTGGGCTTAACCCAGTCTCGTTCTATAAACTGATAGGCTAGAGTGTGGTAGAGGCAAGTGGAATTTCTAGTGTAGCGGTTAAATGCGTAGATATTAGAAGGAACACCAGTGGCGAAGGCGGCTTGCTGGGCCACCACTGACGG…	427	TTAGGAATATTCGTCAATGGGGGCAACCCTGAACGAGCAATGCCGCGTGAACGATGACGGTCCTCTGGATTGTAAAGTTCTGTTGTTTGGAAAGAATTGTACTGATAGGAAATGATCAGTGCTTGACGGTACCATTCAAGAAAGCCACGGCTAACTACGTGCCAGCAGCCGCGGTAATACGTAGGTGGCGAGCGTTATCCGGATTTATTGGGCGTAAAGCGTCCGCAGCCGGTTTATTAAGTATAGAATTAAATTTCTGGGCTTAACCCAGTCTCGTTCTATAAACTGATAGGCTAGAGTGTGGTAGAGGCAAGTGGAATTTCTAGTGTAGCGGTTAAATGCGTAGATATTAGAAGGAACACCAGTGGCGAAGGCGGCTTGCTGGGCCACCACTGACGG…	0	0	3	8	36	36	1	4	1	0	5	0	0	0	19	113
Otu265	Bacteria;"Proteobacteria";Deltaproteobacteria;Desulfovibrionales;Desulfovibrionaceae;Bilophila	1	CGGGGAATATTGCACAATGGGGGAAACCCTGATGCAGCGACGCCGCGTGGAGGAAGAAGGCCCTCGGATCGTAAACCTCTGTCAGCAGGGAAGAACGGTCACTGTTCTAATCAGCAGTGAATTGACGGTACCTGCAAAGGAAGCACCGGCTAACTCCGTGCCAGCAGCCGCGGTAATACGGAGGGTGCGAGCGTTAATCGGAATTACTGGGCGTAAAGCGCTCGTAGGTAGTGTGTCAAGTCAAGGGTGAAATCCCCGCGCTCAACGTGGGAACTGCCTTTGAAACTGGTATACTTGAGTGTGTGAGAGGATAGTGGAACTCCAGGTGTAGGAGTGAAATCCGTAGATATCTGGAAGAACATCAGTGGCGAAGGCGACTATCTGGCACATAACTGACAC…	427	CGGGGAATATTGCACAATGGGGGAAACCCTGATGCAGCGACGCCGCGTGGAGGAAGAAGGCCCTCGGATCGTAAACCTCTGTCAGCAGGGAAGAACGGTCACTGTTCTAATCAGCAGTGAATTGACGGTACCTGCAAAGGAAGCACCGGCTAACTCCGTGCCAGCAGCCGCGGTAATACGGAGGGTGCGAGCGTTAATCGGAATTACTGGGCGTAAAGCGCTCGTAGGTAGTGTGTCAAGTCAAGGGTGAAATCCCCGCGCTCAACGTGGGAACTGCCTTTGAAACTGGTATACTTGAGTGTGTGAGAGGATAGTGGAACTCCAGGTGTAGGAGTGAAATCCGTAGATATCTGGAAGAACATCAGTGGCGAAGGCGACTATCTGGCACATAACTGACAC…	0	0	0	0	0	0	0	0	0	0	0	0	0	1	0	1
Otu266	Bacteria;"Proteobacteria";Gammaproteobacteria;Xanthomonadales;Xanthomonadaceae;Thermomonas	1	TAGGGAATATTGGACAATGGGGGCAACCCTGATCCAGCCATGCCGCGTGAGTGAAGAAGGCCCTCGGGTTGTAAAGCTCTTTTGTCCGGAAAGAAAAGCTTCGGGTTAATACCCCGGGGTTCTGACGGTACCGGAAGAATAAGCACCGGCTAACTTCGTGCCAGCAGCCGCGGTAATACGAAGGGTGCAAGCGTTACTCGGAATTACTGGGCGTAAAGCGTGCGTAGGTGGTTGTTTAAGTCTGATGTGAAAGCCCTGGGCTCAACCTGGGAATGGCATTGGAAACTGGGCAGCTAGAGTGCGGTAGAGGGTAGTGGAATTCCCGGTGTAGCAGTGAAATGCGTAGAGATCGGGAGGAACATCTGTGGCGAAGGCGACTGCCTGGACCAGCACTGACAC…	427	TAGGGAATATTGGACAATGGGGGCAACCCTGATCCAGCCATGCCGCGTGAGTGAAGAAGGCCCTCGGGTTGTAAAGCTCTTTTGTCCGGAAAGAAAAGCTTCGGGTTAATACCCCGGGGTTCTGACGGTACCGGAAGAATAAGCACCGGCTAACTTCGTGCCAGCAGCCGCGGTAATACGAAGGGTGCAAGCGTTACTCGGAATTACTGGGCGTAAAGCGTGCGTAGGTGGTTGTTTAAGTCTGATGTGAAAGCCCTGGGCTCAACCTGGGAATGGCATTGGAAACTGGGCAGCTAGAGTGCGGTAGAGGGTAGTGGAATTCCCGGTGTAGCAGTGAAATGCGTAGAGATCGGGAGGAACATCTGTGGCGAAGGCGACTGCCTGGACCAGCACTGACAC…	0	0	0	0	1	0	0	0	0	0	0	0	0	0	0	1
Otu267	Bacteria;"Proteobacteria";Deltaproteobacteria;Desulfovibrionales;Desulfovibrionaceae;Bilophila	1	TGGGGAATATTGCGCAATGGGCGAAAGCCTGACGCAGCGACGCCGCGTGAGGGATGAAGGTCTTCGGATCGTAAACCTCTGTCAGCAGGGAAGAAACTTATATGAGCTAATCATCATGTAATTGACGGTACCTGCAAAGGAAGCACCGGCTAACTCCGTGCCAGCAGCCGCGGTAATACGGAGGGTGCGAGCGTTAATCGGAATTACTGGGCGTAAAGCGCTCGTAGGTAGTATGCCAAGTCAAGGGTGAAATCCCCGTGCTCAACATGGGAACTGCCTTTGAAACTGGTACACTTGAGTGTGTGAGAGGATAGTCGAATTCCAGGTGTAGGAGTGAAATCCGTAGATATCTGGAGGAACATCAGTGGCGAAGTTGACTATCTGGCACATAACTGACAC…	427	TGGGGAATATTGCGCAATGGGCGAAAGCCTGACGCAGCGACGCCGCGTGAGGGATGAAGGTCTTCGGATCGTAAACCTCTGTCAGCAGGGAAGAAACTTATATGAGCTAATCATCATGTAATTGACGGTACCTGCAAAGGAAGCACCGGCTAACTCCGTGCCAGCAGCCGCGGTAATACGGAGGGTGCGAGCGTTAATCGGAATTACTGGGCGTAAAGCGCTCGTAGGTAGTATGCCAAGTCAAGGGTGAAATCCCCGTGCTCAACATGGGAACTGCCTTTGAAACTGGTACACTTGAGTGTGTGAGAGGATAGTCGAATTCCAGGTGTAGGAGTGAAATCCGTAGATATCTGGAGGAACATCAGTGGCGAAGTTGACTATCTGGCACATAACTGACAC…	0	1	0	0	0	0	0	0	2	3	0	0	1	0	0	7
Otu268	Bacteria;"Spirochaetes";Spirochaetes;Spirochaetales;Spirochaetaceae;Treponema	1	CTAAGAATATTCCGCAATGGACGAAAGTCTGACGGAGCGACGCCGCGTGAACGAAGAAGGCCGGAAGGTTGTAAAGTTCTTTTGAAACTGAAGAATAAGTATTGCAGGGAATGGCGATATGGTGCCGGTAGGTTTTGAATAAGCAACGGCTAATTACGTGCCAGCAGCCGCGGTAACACGTAAGTTGCGAGCGTTGTTCGGAATTATTGGGCGTAAAGGGCATGTAGGCGGTTTTGCAAGCTTGGTGTGAAATGCATAGGCTCAACCTATGAACTGCATTGAGAACTACAAGACTTGAGTTACTGAGGTGGAACTGGAATTCCAGGTGTAGGGGTGAAATCTGCAGATATCTGGAAGAACACCAGTGGCGAAGGCGGCTTACTGGACGATGACTGACGC…	427	CTAAGAATATTCCGCAATGGACGAAAGTCTGACGGAGCGACGCCGCGTGAACGAAGAAGGCCGGAAGGTTGTAAAGTTCTTTTGAAACTGAAGAATAAGTATTGCAGGGAATGGCGATATGGTGCCGGTAGGTTTTGAATAAGCAACGGCTAATTACGTGCCAGCAGCCGCGGTAACACGTAAGTTGCGAGCGTTGTTCGGAATTATTGGGCGTAAAGGGCATGTAGGCGGTTTTGCAAGCTTGGTGTGAAATGCATAGGCTCAACCTATGAACTGCATTGAGAACTACAAGACTTGAGTTACTGAGGTGGAACTGGAATTCCAGGTGTAGGGGTGAAATCTGCAGATATCTGGAAGAACACCAGTGGCGAAGGCGGCTTACTGGACGATGACTGACGC…	0	0	0	0	0	0	0	0	0	0	0	0	0	0	1	1
Otu269	Bacteria;Firmicutes	1	TGGGGAATCTTCCGCAATGGGCGAAAGCCTGACGGAGCGACGCCGCGTGAGTGAAGAAGGTCTTCGGACCGTAAAGCTCTTTTGTTGCAGGCGAAGGGTAAGAGCAGGAAATGGCTCTTATTAGACGGTATGCAACGAATAAGCCACGGCTAACTACGTGCCAGCAGCCGCGGTAATACGTAGGTGGCGAGCGTTGTCCGGAATTATTGGGCGTAAAGGGAGCGCAGGCGGAAGAACAAGTTGGTTGTGAAATCCCTCGGCTCAACTGAGGAACTGCAACCAAAACTATTCTCCTTGAGTGTCGGAGAGGAAAGTGGAATTCCTAGTGTAGCGGTGAAATGCGTAGATATTAGGAGAAACACCAGTGGCGAAGGCGACTTTCTGGACGATAACTGACGT…	427	TGGGGAATCTTCCGCAATGGGCGAAAGCCTGACGGAGCGACGCCGCGTGAGTGAAGAAGGTCTTCGGACCGTAAAGCTCTTTTGTTGCAGGCGAAGGGTAAGAGCAGGAAATGGCTCTTATTAGACGGTATGCAACGAATAAGCCACGGCTAACTACGTGCCAGCAGCCGCGGTAATACGTAGGTGGCGAGCGTTGTCCGGAATTATTGGGCGTAAAGGGAGCGCAGGCGGAAGAACAAGTTGGTTGTGAAATCCCTCGGCTCAACTGAGGAACTGCAACCAAAACTATTCTCCTTGAGTGTCGGAGAGGAAAGTGGAATTCCTAGTGTAGCGGTGAAATGCGTAGATATTAGGAGAAACACCAGTGGCGAAGGCGACTTTCTGGACGATAACTGACGT…	0	0	0	0	0	0	0	0	0	0	0	0	1	0	0	1
Otu270	Bacteria	1	TTAGGAATATTCGTCAATGGGGGGAACCCTGAACGAGCAATGCCGCGTGAATGAAGACGGTCCTCTGGATTGTAAAATTCTGTTGTTTGGGAAGAACGGTATATGTAGGAAATGACATATGCGTGACGGTACCATTCAAGAAAGCCACGGCTAACTACGTGCCAGCAGCCGCGGTAATACGTAGGTGGCGAGCGTTATCCGGATTTATTGGGCGTAAAGCGTCCGCAGCCGGTTTATTAAGTATAGAATAAAAGCCCGAGGCTTAACCTCGGGTCATTCTATAAACTGCTAGGCTAGAGTGTCGTAGAAGCAAGTGGAATTTCTAGTGTAGCGGTAGAATGCGTAGATAT	427	TTAGGAATATTCGTCAATGGGGGGAACCCTGAACGAGCAATGCCGCGTGAATGAAGACGGTCCTCTGGATTGTAAAATTCTGTTGTTTGGGAAGAACGGTATATGTAGGAAATGACATATGCGTGACGGTACCATTCAAGAAAGCCACGGCTAACTACGTGCCAGCAGCCGCGGTAATACGTAGGTGGCGAGCGTTATCCGGATTTATTGGGCGTAAAGCGTCCGCAGCCGGTTTATTAAGTATAGAATAAAAGCCCGAGGCTTAACCTCGGTTCGTTCTATAAACTGATAGGCTAGAGTGTGGTAGAGGCAAGTGGAATTTCTAGTGTAGCGGTAGAATGCGTAGATATTAGAAAGAACACCGATAGCGTAGGCAGGCTACTGGGACATTTCTGACAC…	0	0	0	0	0	0	0	0	0	0	2	0	0	0	0	2
Otu271	Bacteria;"Proteobacteria";Deltaproteobacteria;Desulfovibrionales;Desulfovibrionaceae;Bilophila	1	TGGGGAATATTGCGCAATGGGCGAAAGCCTGACGCAGCGACGCCGCGTGAGGGATGAAGGTCTTCGGATCGTAAACCTCTGTCAGCAGGGAAGAAACTTATGTGAGCTAATCATCACGTAATTGACGGTACCTGCAAAGGAAGCACCGGCTAACTCCGTGCCAGCAGCCGCGGTAATACGGAGGGTGCGAGCGTTAATCGGAATTACTGGGCGTAAAGCGCTCGTAGGTAGTATGCCAAGTCAAGGGTGAAATCCCCGTGCTCAACATGGTAACTGTCTTTGAAACTGGTACACTTGAGTGTGTGAGAGGATAGTGGAATTCCAGGGGTAGGAGTGAAATCCGTAGATATCTGGAGGAACATCAGTGGCGAAGGCGACTATCTGGCACATAACTGACAC…	427	TGGGGAATATTGCGCAATGGGCGAAAGCCTGACGCAGCGACGCCGCGTGAGGGATGAAGGTCTTCGGATCGTAAACCTCTGTCAGCAGGGAAGAAACTTATGTGAGCTAATCATCACGTAATTGACGGTACCTGCAAAGGAAGCACCGGCTAACTCCGTGCCAGCAGCCGCGGTAATACGGAGGGTGCGAGCGTTAATCGGAATTACTGGGCGTAAAGCGCTCGTAGGTAGTATGCCAAGTCAAGGGTGAAATCCCCGTGCTCAACATGGTAACTGTCTTTGAAACTGGTACACTTGAGTGTGTGAGAGGATAGTGGAATTCCAGGGGTAGGAGTGAAATCCGTAGATATCTGGAGGAACATCAGTGGCGAAGGCGACTATCTGGCACATAACTGACAC…	0	0	1	0	0	0	0	0	1	9	0	0	0	0	0	11
Otu272	Bacteria;"Proteobacteria"	1	TGGGGAATATTGCGCAATGGGCGAAAGCCTGACCCAGCGACTCCGCGTGCGGGATGAAGGTCTTCGGATCGTAAACCTCTGTCATCAGGGAAGAACGGTCACTGTTCTAATCAGCAGTGAATTGACGGTACCTGCAAAGGAAGCACCGGCTAACTCCGTGCCAGCAGCCGCGGTAATACGGAGGGTGCGAGCGTTAATCGGAATTACTGGGCGTAAAGGGCTCGTAGGTAGTGTGTCAAGTCAAGGGTGAAATCCCCGCGCTCAACGTGGGAACTGCCTTTGAAACTGGTATACTTGAGTGTGTGAGGGGATAGTGGAATTCCAGGTGTAGGAGTGAAATCCGTAGATATCTGGAAGAACATCAGTGGCGAAGGCGACTCTCTGGCACATAACGGACAC…	427	TGGGGAATATTGCGCAATGGGCGAAAGCCTGACCCAGCGACTCCGCGTGCGGGATGAAGGTCTTCGGATCGTAAACCTCTGTCATCAGGGAAGAACGGTCACTGTTCTAATCAGCAGTGAATTGACGGTACCTGCAAAGGAAGCACCGGCTAACTCCGTGCCAGCAGCCGCGGTAATACGGAGGGTGCGAGCGTTAATCGGAATTACTGGGCGTAAAGGGCTCGTAGGTAGTGTGTCAAGTCAAGGGTGAAATCCCCGCGCTCAACGTGGGAACTGCCTTTGAAACTGGTATACTTGAGTGTGTGAGGGGATAGTGGAATTCCAGGTGTAGGAGTGAAATCCGTAGATATCTGGAAGAACATCAGTGGCGAAGGCGACTCTCTGGCACATAACGGACAC…	0	0	0	0	0	0	0	0	0	0	0	0	0	1	0	1
Otu273	Bacteria;"Spirochaetes";Spirochaetes;Spirochaetales;Spirochaetaceae;Treponema	2	CTAAGAATATTCCGCAATGGGGGGAACCCTGACGGAGCGACGCCGCGTGGACGAGGAAGGCCGGAAGGTTGTAAAGTCCTTTTGTACGCGGAGAATAAGCGGGCGAGGTAATGCGTCCGCGGTGACGGTAGCGTGCGAATAAGGGGCGGCTAATTACGTGCCAGCAGCCGCGGTAACACGTAAGCCCCGAGCGTTGTTCGGAATCATTGGGCGTAAAGGGCATGTAGGCGGCCGCGCAAGCCCGGTGTGAAATCCCGGGGCTCAACTGCGGGAGTGCGCCGGGAACTGGGCGGCTGGAGTAGCCGTGGGGCAGCCGGAATTCCGGGTGGAGGGGTGAAATCTGCAGATATCCGGAAGAACACCGATGGCGAAGGCAGGCTGCCAGCGGATTACTGACGC…	427	CTAAGAATATTCCGCAATGGGGGGAACCCTGACGGAGCGACGCCGCGTGGACGAGGAAGGCCGGAAGGTTGTAAAGTCCTTTTGTACGCGGAGAATAAGCGGGCGAGGTAATGCGTCCGCGGTGACGGTAGCGTGCGAATAAGGGGCGGCTAATTACGTGCCAGCAGCCGCGGTAACACGTAAGCCCCGAGCGTTGTTCGGAATCATTGGGCGTAAAGGGCATGTAGGCGGCCGCGCAAGCCCGGTGTGAAATCCCGGGGCTCAACTGCGGGAGTGCGCCGGGAACTGGGCGGCTGGAGTAGCCGTGGGGCAGCCGGAATTCCGGGTGGAGGGGTGAAATCTGCAGATATCCGGAAGAACACCGATGGCGAAGGCAGGCTGCCAGCGGATTACTGACGC…	0	0	0	1	0	0	1	0	0	0	0	1	0	0	2	5
Otu274	Bacteria;"Proteobacteria";Gammaproteobacteria;"Enterobacteriales";Enterobacteriaceae;Escherichia/Shigella	1	GGGGAATATTGCACAATGGGCGCAAGCCTGATGCAGCCATGCCGCGTGTATGAAGAAGGCCTTCGGGTTGTAAAGTACTTTCAGCGGGGAGGAAGGGAGTAAAGTTAATACCTTTGCTCATTGACGTTACCCGCAGAAGAAGCACCGGCTAACTCCGTGCCAGCAGCCGCGGTAATACGGAGGGTGCAAGCGTTAATCGGAATTACTGGGCGTAAAGCGCACGCAGGCGGTTTGTTAAGTCAGATGTGAAATCCCCGGGCTCAACCTGTGAACTGCATCTGATACTGGCAAGCTTGAGTCTCGTGGAGGGGGGTAGAATTCCAGGTGTATCGGTGAAATGCGTAGAGAGCTGGAGGAAGACCGGTGGCGAAGGCGGCCCCCTGGACGAAGACTGACGCT…	427	TGGGGAATATTGCACAATGGGCGCAAGCCTGATGCAGCCATGCCGCGTGTATGAAGAAGGCCTTCGGGTTGTAAAGTACTTTCAGCGGGGAGGAAGGGAGTAAAGTTAATACCTTTACTCATTGACGTTACCCGCAGAAGAAGCACCGGCTAACTCAGTGCCAGCAGCCGCGGTAATACGGAGGGTGCAAGCGTTAATCGGAATTACTGGGCGTAAAGCGCACGCAGGCGGTTTGTTAAGGCAGAGGTGAAATCCCCGGGCTCAACCTGGGAACTGCATCTGATACTGGCAAGCTTGAGTCTCGTAGAGGGGGGTAGAATTCCAGGTGTAGCGGTGAAATGCGTAGAGAGCTGGAGGAATACCGGTGGCGAAGGCGGCCCCCTGGACGAAGACTGACGC…	0	0	0	1	1	0	0	0	1	0	0	1	0	0	0	4
Otu275	Bacteria;Firmicutes;Erysipelotrichia;Erysipelotrichales;Erysipelotrichaceae;Allobaculum	1	TTAGGAATATTCGTCAATGGGGGAAACCCTGAACGAGCAATGCCGCATGAGTGATGACGGCCCTATGGGTTGTAAAACTCTGTTGTTTGGAAAGAATTGTAAGGATAGGAAATGATCTTTACTTGACGGTACCATTCAAGAAAGCCACGGCTAACTACGTGCCAGCAGCCGCGGTAATACGTAGGTGGCGAGCGTTATCCGGATTTATTGGGCGTAAAGGGTGCGCAGGCGGTCTATTAAGTCTAAGATAAAAGCCCGAAGCTTAACTTCGGTTTGTTTTAGAAACTGGTAGACTTGAGTATGGTAGAGGCAAACGGAATTCCTAGTGTAGCGGTGGAATGCGTAGATATTAGGAGGAACACCAGTGGCGAAGGCGGTTTGCTGGGCCATTACTGACGC…	427	TTAGGAATATTCGTCAATGGGGGAAACCCTGAACGAGCAATGCCGCATGAGTGATGACGGCCCTATGGGTTGTAAAACTCTGTTGTTTGGAAAGAATTGTAAGGATAGGAAATGATCTTTACTTGACGGTACCATTCAAGAAAGCCACGGCTAACTACGTGCCAGCAGCCGCGGTAATACGTAGGTGGCGAGCGTTATCCGGATTTATTGGGCGTAAAGGGTGCGCAGGCGGTCTATTAAGTCTAAGATAAAAGCCCGAAGCTTAACTTCGGTTTGTTTTAGAAACTGGTAGACTTGAGTATGGTAGAGGCAAACGGAATTCCTAGTGTAGCGGTGGAATGCGTAGATATTAGGAGGAACACCAGTGGCGAAGGCGGTTTGCTGGGCCATTACTGACGC…	0	0	0	0	0	1	1	1	0	0	0	1	2	0	1	7
Otu276	Bacteria;"Proteobacteria";Deltaproteobacteria;Desulfovibrionales;Desulfovibrionaceae;Bilophila	1	TGGGGAATATTGCGCAATGGGCGAAAGCCTGACGCAGCGACGCCGCGTGAGGGATGAAGGTCTTCGGATCGTAAACCTCTGTCAGCAGGGAAGAACGGTCACTGTGCTAATCAGCAGTGAATTGACGGTACCTGCAAAGGAAGCACCGGCTAACTCCGTGCCAGCAGCCGCGGTAATACGGAGGGTGCGAGCGTTAATCGGAATTAATGGGCGTAAAGCGCTCGTAGGTAGTATAGCAAGTCAAGGGTGAAATCCCCGCGCGCAACGTGGGAACTGCCTTTGAAACTGCTACACTTTAGTGTGTGATAGGATAGTGGAAGTCCAGGTGTAGGAGTGAAATCCGTAGATATCTGGAGGAACATCAGTGGCGAAGGCGACTATCTGGCACATAACTGACAC…	427	TGGGGAATATTGCGCAATGGGCGAAAGCCTGACGCAGCGACGCCGCGTGAGGGATGAAGGTCTTCGGATCGTAAACCTCTGTCAGCAGGGAAGAACGGTCACTGTGCTAATCAGCAGTGAATTGACGGTACCTGCAAAGGAAGCACCGGCTAACTCCGTGCCAGCAGCCGCGGTAATACGGAGGGTGCGAGCGTTAATCGGAATTAATGGGCGTAAAGCGCTCGTAGGTAGTATAGCAAGTCAAGGGTGAAATCCCCGCGCGCAACGTGGGAACTGCCTTTGAAACTGCTACACTTTAGTGTGTGATAGGATAGTGGAAGTCCAGGTGTAGGAGTGAAATCCGTAGATATCTGGAGGAACATCAGTGGCGAAGGCGACTATCTGGCACATAACTGACAC…	0	0	0	0	0	0	1	0	0	0	0	0	0	0	0	1
Otu277	Bacteria;Firmicutes	1	TTAGGAATATTCGTCAATGGGGGGAACCCTGAACGAGCAATGCCGCGTGAAGGAAGAAGGTCCTATGGATTGTAAACTTCTGTTGTAAGGGAAGAACGACCATATGAGGAAATGCATATGGAGTGACGGTACCTTTCGAGAAAGCTCCGGCTAACTACGTGCCAGCAGCCGCGGTAATACGTAGGGAGCGAGCGTTATCCGGATTTATTGAGTGTAAAGCGTGTGTAGGCGGCTTGTTAAGTCTGAGGTATAAGCCCGGAGCTCATCTCCTGATCGCCTGGGAAACGGAAGAGCTTGAGTACGGGAGAGGCAAGTGGAATTTCTAGGGTAGCGGTAAAATGCGTAGATATTAGAAGGAACACCAGTGGCGAAGGCGACTGGCTGGGGCGTGACTGACGC…	427	TTAGGAATATTCGTCAATGGGGGGAACCCTGAACGAGCAATGCCGCGTGAAGGAAGAAGGTCCTATGGATTGTAAACTTCTGTTGTAAGGGAAGAACGACCATATGAGGAAATGCATATGGAGTGACGGTACCTTTCGAGAAAGCTCCGGCTAACTACGTGCCAGCAGCCGCGGTAATACGTAGGGAGCGAGCGTTATCCGGATTTATTGGGTGTAAAGCGTGTGTAGGCGGCTTGTTAAGTCTGAGGTATAAGCCCGGAGCTCAACTCCGGATCGCCTTGGAAACTGATGAGCTTGAGTACGGTAGAGGCAAGTGGAATTTCTAGTGTAGCGGTAAAATGCGTAGATATTAGAAGGAACACCAGTGGCGAAGGCGACTTGCTGGGCCGCAACTGACGC…	0	0	0	2	3	0	1	0	0	1	1	0	0	1	1	10
Otu278	Bacteria;"Proteobacteria";Deltaproteobacteria;Desulfovibrionales;Desulfovibrionaceae;Lawsonia	1	TGGGGAATATTGCGCAATGGGCGAAAGCCTGACGCAGCGACGCCGCGTGAGGGATGAAGGTCTTCGGATCGTAAACCTCTGTCAGCAGGGAAGAACGGTCACTGTTCTAATCAGCAGTGAATTGACGGTACCTGCAAAGGAAGCACCGGCTAACTCCGTGCCAGCAGCCGCGGTAATACGGAGGGTGCGAGCGTTAATCGGAATTACTGGACGTAAAGCGCTCGTAGGTAGTGTGTCAAGTCAAGGGTGAAATCCCCGCGAGCAACGTGGGAACGGCAGTTGAAACTGGTATACTTGATTGTGGGAGAGGATAGTGGAATTCCAGTTGTAGGAGTGAAATCCGTAGATATCTGGAAGAACATCAGTGGCGAAGGCGACTATCTGGCACATAACTGACAC…	427	TGGGGAATATTGCGCAATGGGCGAAAGCCTGACGCAGCGACGCCGCGTGAGGGATGAAGGTCTTCGGATCGTAAACCTCTGTCAGCAGGGAAGAACGGTCACTGTTCTAATCAGCAGTGAATTGACGGTACCTGCAAAGGAAGCACCGGCTAACTCCGTGCCAGCAGCCGCGGTAATACGGAGGGTGCGAGCGTTAATCGGAATTACTGGACGTAAAGCGCTCGTAGGTAGTGTGTCAAGTCAAGGGTGAAATCCCCGCGAGCAACGTGGGAACGGCAGTTGAAACTGGTATACTTGATTGTGGGAGAGGATAGTGGAATTCCAGTTGTAGGAGTGAAATCCGTAGATATCTGGAAGAACATCAGTGGCGAAGGCGACTATCTGGCACATAACTGACAC…	0	0	0	0	0	0	0	0	0	1	0	0	0	2	1	4
Otu279	Bacteria;"Proteobacteria";Deltaproteobacteria;Desulfovibrionales;Desulfovibrionaceae;Bilophila	1	TGGGGAATATTGCGCAATGGGCGAAAGCCTGACGCAGCGACGCCGCGTGAGGGATGAAGGTCTTCGGATCGTAAACCTCTGTCAGCAGGGAAGAAAGTTATGAGTGCTAATCAGCGCGTAATTGACGGTACCTGCAAAGGAAGCACCGGCTAACTCCGTGCCAGCAGCCGCGGTAATACGGAGGGTGCGAGCGTTAATCGGAATTACTGGACGTAAAGCGCTCGTAGGTAGTGTGTCAAGTCAAGGGTGAAATCCCCGCGCTCAACGAGGGAACTGCCTTTGAAACTGGTATACTTGAGTTTGTGAGAGGATAGTGGAATTCCAGGTGTAGGAGTGAAATCCGTAGATATCTGGAAGAACATCAGGGGCGAAGGCGACTATCTGGCACATAACTGACAC…	427	TGGGGAATATTGCGCAATGGGCGAAAGCCTGACGCAGCGACGCCGCGTGAGGGATGAAGGTCTTCGGATCGTAAACCTCTGTCAGCAGGGAAGAAAGTTATGAGTGCTAATCAGCGCGTAATTGACGGTACCTGCAAAGGAAGCACCGGCTAACTCCGTGCCAGCAGCCGCGGTAATACGGAGGGTGCGAGCGTTAATCGGAATTACTGGACGTAAAGCGCTCGTAGGTAGTGTGTCAAGTCAAGGGTGAAATCCCCGCGCTCAACGAGGGAACTGCCTTTGAAACTGGTATACTTGAGTTTGTGAGAGGATAGTGGAATTCCAGGTGTAGGAGTGAAATCCGTAGATATCTGGAAGAACATCAGGGGCGAAGGCGACTATCTGGCACATAACTGACAC…	0	0	0	0	0	0	0	1	0	1	0	0	0	0	1	3
Otu280	Bacteria;Firmicutes;Negativicutes;Selenomonadales;Acidaminococcaceae;Phascolarctobacterium	1	GGGGAATCTTCCGCAATGGGCGAAAGCCTGACGGAGCAATGCCGCGTGAGTGAAGAAGGGATTCGTTCCGTAAAGCTCTTTTGTTTATGACGAATGTGCATGTTGTGAACAATGACGTGTAATGACGGTAGTAAACGAATAAGCCACGGCTAACTACGTGCCAGCAGCCGCGGTAATACGTAGGTGGCGAGCGTTGTCCGGAATCATTGGGCGTAAAGGGCGCGTAGGCGGCCGCTCAAGCCCGGAGTGAAAGGCGGGGGCCCAGCCCCCGGACTGCTCCGGGAACTGGGCGGCTTGAGTCGCCGTGGGGGAGCCGGAATTCCTGGTGTAGGGGTGAAATCTGTAGATATCAGGAAGAACACCGATGGCGAAGGCAGGCTTCCAGCGGACGACTGACGC…	427	GGGGAATCTTCCGCAATGGGCGAAAGCCTGACGGAGCAATGCCGCGTGAGTGAAGAAGGGATTCGTTCCGTAAAGCTCTTTTGTTTATGACGAATGTGCATGTTGTGAACAATGACGTGTAATGACGGTAGTAAACGAATAAGCCACGGCTAACTACGTGCCAGCAGCCGCGGTAATACGTAGGTGGCGAGCGTTGTCCGGAATCATTGGGCGTAAAGGGCGCGTAGGCGGCCGCTCAAGCCCGGAGTGAAAGGCGGGGGCCCAGCCCCCGGACTGCTCCGGGAACTGGGCGGCTTGAGTCGCCGTGGGGGAGCCGGAATTCCTGGTGTAGGGGTGAAATCTGTAGATATCAGGAAGAACACCGATGGCGAAGGCAGGCTTCCAGCGGACGACTGACGC…	0	0	0	1	0	0	0	0	0	0	0	0	0	0	0	1
Otu281	Bacteria;"Proteobacteria";Deltaproteobacteria;Desulfovibrionales;Desulfovibrionaceae;Lawsonia	1	TGGGGAATATTGCGCAATGGGCGAAAGCCTGACGCAGCGACGCCGCGTGAGGGATGAAGGTCTTCGGATCGTAAACCTCTGTCAGCAGGGAAGAAAGTTATGTGTGCTAATCAGCATGTAATTGACGGTACCTGCAAAGGAAGCACCGGCTAACTCCGTGCCAGCAGCCGCGGTAATACGGCGGGTGCGAGCGTTAATCGGAATTACTGGGCGTAAAGCGCTCGTAGGTAGTATATCAAGTCAAGGGTGAAATCCCCGCGCTCAAGGATGGAACTGCCTTGTAAACTGGTACACTTGAGTGTGTGAGAGGATAGTGTAATTCCAGGTGTAGGAGTGAAATCCGTAGATATCTGGAGGAACATCAGTGGCGAAGGCGACTATCTGGCACATAACTGACAC…	427	TGGGGAATATTGCGCAATGGGCGAAAGCCTGACGCAGCGACGCCGCGTGAGGGATGAAGGTCTTCGGATCGTAAACCTCTGTCAGCAGGGAAGAAAGTTATGTGTGCTAATCAGCATGTAATTGACGGTACCTGCAAAGGAAGCACCGGCTAACTCCGTGCCAGCAGCCGCGGTAATACGGCGGGTGCGAGCGTTAATCGGAATTACTGGGCGTAAAGCGCTCGTAGGTAGTATATCAAGTCAAGGGTGAAATCCCCGCGCTCAAGGATGGAACTGCCTTGTAAACTGGTACACTTGAGTGTGTGAGAGGATAGTGTAATTCCAGGTGTAGGAGTGAAATCCGTAGATATCTGGAGGAACATCAGTGGCGAAGGCGACTATCTGGCACATAACTGACAC…	0	1	0	0	0	0	0	0	0	0	0	0	0	0	0	1
Otu282	Bacteria;"Proteobacteria";Deltaproteobacteria;Desulfovibrionales;Desulfovibrionaceae;Bilophila	1	TGGGGGATATTGCGCAATGGGCGAAAGCCTGACGCAGCGACGCCGCGTGAGGGATGAAGGTCTTCGGATCGTAAACCTCTGTCAGCAGGGAAGAAACTTATGTGAGCTAATCATCACGTAATTGACGGTACCTGCAAAGGAAGCACCGGCTAACTCCGTGCCAGCAGCCGCGGTAATACGGAGGGTGCGAGCGTTAATCGGAATTACTGGGCGTAAAGCGCTCGTAGGTAGTATATCAAGTCAAGGGTGAAATCCCCGCGCTCAACGTGGGAACTGCCTTTGAAACTGGTACACTTGAGTGTGTGAGAGGATAGTGGAATTCCAGGTGTAGGAGTGAAATCCGTAGATATCTGGAGGAACATCAGTGGCGAAGGCGACTATCTGGCACATAACTGACAC…	427	TGGGGGATATTGCGCAATGGGCGAAAGCCTGACGCAGCGACGCCGCGTGAGGGATGAAGGTCTTCGGATCGTAAACCTCTGTCAGCAGGGAAGAAACTTATGTGAGCTAATCATCACGTAATTGACGGTACCTGCAAAGGAAGCACCGGCTAACTCCGTGCCAGCAGCCGCGGTAATACGGAGGGTGCGAGCGTTAATCGGAATTACTGGGCGTAAAGCGCTCGTAGGTAGTATATCAAGTCAAGGGTGAAATCCCCGCGCTCAACGTGGGAACTGCCTTTGAAACTGGTACACTTGAGTGTGTGAGAGGATAGTGGAATTCCAGGTGTAGGAGTGAAATCCGTAGATATCTGGAGGAACATCAGTGGCGAAGGCGACTATCTGGCACATAACTGACAC…	0	3	0	0	0	0	0	0	0	2	0	0	0	0	0	5
Otu283	Bacteria;Firmicutes;Bacilli;Lactobacillales;Lactobacillaceae;Lactobacillus	1	TAGGGAATCTTCCACAATGGGCGAAAGCCTGATGGAGCAACGCCGCGTGGGTGAAGAAGGTCTTCGGATCGTAAAACCCTGTTGTCAGAGAAGAAAGTGCATGAGAGTAACTGTTCATGTTTCGACGGTATCTGACCAGAAAGCCACGGCTAACTACGTGCCAGCAGCCGCGGTAATACGTAGGTGGCAAGCGTTATCCGGATTTATTGGGCGTAAAGGGAACGCAGGCGGTCTTTTAAGTCTGATGTGAAAGCCTTCGGCTTAACCGAAGTAGTGCATTGGAAACTGGGAGACTTGAGTGCAGAAGAGGAGAGTGGAACTCCATGTGTAGCGGTGAAATGCGTAGATATAGGGAAGAACACCAGTGGCGAAAGCGGCTCTCTGGTCTGTAACTGACGC…	427	TAGGGAATCTTCCACAATGGGCGAAAGCCTGATGGAGCAACGCCGCGTGGGTGAAGAAGGTCTTCGGATCGTAAAACCCTGTTGTCAGAGAAGAAAGTGCATGAGAGTAACTGTTCATGTTTCGACGGTATCTGACCAGAAAGCCACGGCTAACTACGTGCCAGCAGCCGCGGTAATACGTAGGTGGCAAGCGTTATCCGGATTTATTGGGCGTAAAGGGAACGCAGGCGGTCTTTTAAGTCTGATGTGAAAGCCTTCGGCTTAACCGAAGTAGTGCATTGGAAACTGGGAGACTTGAGTGCAGAAGAGGAGAGTGGAACTCCATGTGTAGCGGTGAAATGCGTAGATATAGGGAAGAACACCAGTGGCGAAAGCGGCTCTCTGGTCTGTAACTGACGC…	0	3	1	1	9	0	1	2	7	0	0	15	0	0	0	39
Otu284	Bacteria;"Proteobacteria";Betaproteobacteria;Burkholderiales;Comamonadaceae;Diaphorobacter	1	GGGGAATTTTGGACAATGGGCGAAAGCCTGATCCAGCCATGCCGCGTGCAGGATGAAGGCCTTCGGGTTGTAAACTGCTTTTGTACGGAACGAAAAGCCTCTTTCTAATAAAGAGGGGTCATGACGGTACCGTAAGAAAAAGCACCGGCTAACTACGTGCCAGCAGCCGCGGTAATACGTAGGGTGCGAGCGTTAATCGGAATTACTGGGCGTAAAGGGTGCGCAGGCGGCCTTGTAAGTCAGATGTGAAATCCCCGGGCTCAACCTGGGAACTGCCTTTGTGACTGCAAGGCTGGAGTGCGGCAGAGGGGGATGGAATTCCGCGTGTAGCAGTGAAATGCGTAGATATGCGGAGGAACACCGATGGCGAAGGCAATCCCCTGGGCCCGCACTGACGCT…	427	TGGGGAATTTTGGACAATGGGCGAAAGCCTGATCCAGCCATGCCGCGTGCAGGATGAAGGCCTTCGGGTTGTAAACTGCTTTTGTACGGAACGAAAAGCCTCTTTCTAATAAAGAGGGGTCATGACGGTACCGTAAGAAAAAGCACCGGCTAACTACGTGCCAGCAGCCGCGGTAATACGTAGGGTGCGAGCGTTAATCGGAATTACTGGGCGTAAAGGGTGCGCAGGCGGCCTTGTAAGTCAGATGTGAAATCCCCGGGCTCAACCTGGGAACTGCCTTTGTGACTGCAAGGCTGGAGTGCGGCAGAGGGGGATTGAATTCCGCGTGTATCAGTGAAATGCGTAGATATGCGGAGGAACACCGATGGCGAAGGCAATCCCCTGGGCCTGCACTGACGC…	0	0	0	0	0	0	0	3	0	0	0	0	0	0	0	3
Otu285	Bacteria;Firmicutes;Negativicutes;Selenomonadales;Acidaminococcaceae;Phascolarctobacterium	1	TGGGGAATCTTCCGCAATGGGCGAAAGCCTGACGGAGCAATGCCGCGTGAGTGAAGAAGGGATTCGTTCCGTAAAGCTCTTTTGTTTATGACGAATGTGCATGTTGTGAACAATGACGTGTAATGACGGTAGTAAACGAATAAGCCACGGCTAACTACGTGCCAGCAGCCGCGGTAATACGTAGGTGGCGAGCGTTGTCCGGAATTATTGGGCGTAAAGAGCATGTAGGCGGTGTTTTAAGTCCGGAGTGAAAATGCGGGGCTCAACGCCGTATGGCTCTGGATACTGGAAGACTTTAGTGCAGGAGAGGAAAGGGGAATTCCCAGGGTAGCGGTGAAAGGCGTAGATATTAGGAGGGACACCAGTGGCGAAG	373	TGGGGAATCTTCCGCAATGGGCGAAAGCCTGACGGAGCAATGCCGCGTGAGTGAAGAAGGGATTCGTTCCGTAAAGCTCTTTTGTTTATGACGAATGTGCATGTTGTGAACAATGACGTGTAATGACGGTAGTAAACGAATAAGCCACGGCTAACTACGTGCCAGCAGCCGCGGTAATACGTAGGTGGCGAGCGTTGTCCGGAATTATTGGGCGTAAAGAGCATGTAGGCGGTGTTTTAAGTCCGGAGTGAAAATGCGGGGCTCAACGCCGTATGGCTCTGGATACTGGAAGACTTTAGTGCAGGAGAGGAAAGGGGAATTCCCAGGGTAGCGGTGAAAGGCGTAGATATTAGGAGGGACACCAGTGGCGAAG	0	0	0	2	0	0	0	0	0	0	0	0	0	0	0	2
Otu286	Bacteria;"Proteobacteria";Deltaproteobacteria;Desulfovibrionales;Desulfovibrionaceae;Bilophila	1	TGGGGAATATTGCGCAATGGGCGAAAGCCTGACGCAGCGACGCCGCGTGAGGGATGAAGGTTTTCGGATCGTAAACCTCTGTCAGAAGGGAAGAAGTTATGTGGTACTAATCAACCATGTATTGACGGTACCTTCAAAGGAAGCACCGGCTAACTCCGTGCCAGCAGCCGCGGTAATACGGCGGGTGCGAGCGTTAATCGGAATTACTGGGCGTAAAGCGCTCGTAGGTAGTATATCAAGTCAAGGGTGAAATCTCCGCGTGCAACGTGGGAACTGCCTTTGAAACTGGTACACTTGAGTGTGTGAGAGGATAGTGGAATTCCAGGTGTAGGAGTGAAATCCGTAGATATCTGGAGGAACATCAGTGGCGAAGGCGACTATCTGGCACATAACTGACAC…	427	TGGGGAATATTGCGCAATGGGCGAAAGCCTGACGCAGCGACGCCGCGTGAGGGATGAAGGTTTTCGGATCGTAAACCTCTGTCAGAAGGGAAGAAGTTATGTGGTACTAATCAACCATGTATTGACGGTACCTTCAAAGGAAGCACCGGCTAACTCCGTGCCAGCAGCCGCGGTAATACGGCGGGTGCGAGCGTTAATCGGAATTACTGGGCGTAAAGCGCTCGTAGGTAGTATATCAAGTCAAGGGTGAAATCTCCGCGTGCAACGTGGGAACTGCCTTTGAAACTGGTACACTTGAGTGTGTGAGAGGATAGTGGAATTCCAGGTGTAGGAGTGAAATCCGTAGATATCTGGAGGAACATCAGTGGCGAAGGCGACTATCTGGCACATAACTGACAC…	0	0	0	0	0	0	0	0	0	3	0	0	0	0	0	3
Otu287	Bacteria	1	TGGGGAATCTTCCGCAATGGGCGAAAGCCTGACGGAGCGACGCCGCGTGAGTGAAGAAGGTCTTCGGACCGTAAAGCTCTTTTGTTGCAGGCGAAGGGTAAGAGCAGGAAATGGCTCTTATTAGACGGTATGCAACGAATAAGCCCCGGCTAACTACGTGCCAGCAGCCGCGGTAATACGTAGGGGGCAAGCGTTATCCGGATTTACTGGGTGTAAAGGGAGCGTAGACGGTTATGTAAGTCTGAAGTGAAAGCCCGGGGCCCAACCCCGGGACTGCGTTGGAAACTGTGTAACTAGAGTACAGGAGTGGCAGGCGGAATTCCTGGTGTAGCGGTGAAATGCATAGATATCACGCAGAACTCCGATTGCGAAGGCAGCTTACTAAACCATAACTGACAC…	427	TGGGGAATCTTCCGCAATGGGCGAAAGCCTGACGGAGCGACGCCGCGTGAGTGAAGAAGGTCTTCGGACCGTAAAGCTCTTTTGTTGCAGGCGAAGGGTAAGAGCAGGAAATGGCTCTTATTAGACGGTATGCAACGAATAAGCCCCGGCTAACTACGTGCCAGCAGCCGCGGTAATACGTAGGGGGCAAGCGTTATCCGGATTTACTGGGTGTAAAGGGAGCGTAGACGGTTATGTAAGTCTGAAGTGAAAGCCCGGGGCCCAACCCCGGGACTGCGTTGGAAACTGTGTAACTAGAGTACAGGAGTGGCAGGCGGAATTCCTGGTGTAGCGGTGAAATGCATAGATATCACGCAGAACTCCGATTGCGAAGGCAGCTTACTAAACCATAACTGACAC…	0	0	0	0	0	0	0	0	0	1	0	0	0	0	0	1
Otu288	Bacteria;"Proteobacteria";Deltaproteobacteria;Desulfovibrionales;Desulfovibrionaceae;Bilophila	1	TGGGGAATATTGCGCAATGGGCGAAAGCCTGACGCAGCGACGCCGCGTGAGGGATGAAGGTCTTCGGATCGTAAACCTCTGTCAGCAGGGAAGAAACTTATGTGAGCTAATCATCACGTAATTGACGGTACCTGCAAAGGAAGCACCGGCTAACTCCGTGCCAGCAGCCGCGGTAATACGGAGGGTGCGAGCGTTAATCGGAATTACTGGGCGTAAAGCGCTCGTAGGTAGTGTAGCAAGTCAAGGGTGAAATCCCCGTGCTCAACATGGGAACTGCCTTTGAAACTGGTAAGCTGGAGTGTGTGAGAGGATAGTGGAATTCCAGGTGTAGGAGTGAAATCCGTAGATATCTGGAGGAACAGCAGTGGCGAAGGCGACTATCTGGCACATAACTGACAC…	427	TGGGGAATATTGCGCAATGGGCGAAAGCCTGACGCAGCGACGCCGCGTGAGGGATGAAGGTCTTCGGATCGTAAACCTCTGTCAGCAGGGAAGAAACTTATGTGAGCTAATCATCACGTAATTGACGGTACCTGCAAAGGAAGCACCGGCTAACTCCGTGCCAGCAGCCGCGGTAATACGGAGGGTGCGAGCGTTAATCGGAATTACTGGGCGTAAAGCGCTCGTAGGTAGTGTAGCAAGTCAAGGGTGAAATCCCCGTGCTCAACATGGGAACTGCCTTTGAAACTGGTAAGCTGGAGTGTGTGAGAGGATAGTGGAATTCCAGGTGTAGGAGTGAAATCCGTAGATATCTGGAGGAACAGCAGTGGCGAAGGCGACTATCTGGCACATAACTGACAC…	0	2	0	0	0	0	0	0	0	9	0	0	0	2	0	13
Otu289	Bacteria;"Proteobacteria";Deltaproteobacteria;Desulfovibrionales;Desulfovibrionaceae;Bilophila	2	TGGGGAATATTGCGCAATGGGCGAAAGCCTGACGCAGCGACGCCGCGTGAGGGATGAAGGTTTTCGGATCGTAAACCTCTGTCGGAAGGGAAGAAAGCGCACCGTGCCAATCAGCGGTGCGTTGACGGTACCTTCAAAGGAAGCGCCGGCTAACTCCGTGCCAGCAGCCGCGGTAATACGGAGGGTGCGAGCGTTAATCGGAATTACTGGGCGTAAAGCGCTCGTAGGTAGTGTGTCAAGTCAAGGGTGAAATCCCCGCGCTCAACGTGGGAACTGCCTTTGAAACTGGTATACTTGAGTGTGTGAGAGGATAGTGGAATTCCAGGTGTAGGAGTGAAATCCGTAGATATCTGGAAGAACATCAGTGGCGAAGGCGACTATCTGGCACATAACTGACAC…	427	TGGGGAATATTGCGCAATGGGCGAAAGCCTGACGCAGCGACGCCGCGTGAGGGATGAAGGTTTTCGGATCGTAAACCTCTGTCGGAAGGGAAGAAAGCGCACCGTGCCAATCAGCGGTGCGTTGACGGTACCTTCAAAGGAAGCGCCGGCTAACTCCGTGCCAGCAGCCGCGGTAATACGGAGGGTGCGAGCGTTAATCGGAATTACTGGGCGTAAAGCGCTCGTAGGTAGTGTGTCAAGTCAAGGGTGAAATCCCCGCGCTCAACGTGGGAACTGCCTTTGAAACTGGTATACTTGAGTGTGTGAGAGGATAGTGGAATTCCAGGTGTAGGAGTGAAATCCGTAGATATCTGGAAGAACATCAGTGGCGAAGGCGACTATCTGGCACATAACTGACAC…	0	0	0	0	0	0	0	0	0	0	0	0	0	4	0	4
Otu290	Bacteria;"Proteobacteria";Deltaproteobacteria;Desulfovibrionales;Desulfovibrionaceae;Lawsonia	1	TGGGGAATATTGCGCAATGGGCGAAAGCCTGACGCAGCGACGCCGCGTGAGGGATGAAGGTCTTCGGATCGTAAACCTCTGTCAGCAGGGAAGAAATTTTAGTGTGCTAATCAGCATTAAATTGACGGTACCTGCAAAGGAAGCACCGGCTAACTCCGTGCCAGCAGCCGCGGTAATACGGAGGGTGCGAGCGTTAATCGGAATTACTGGGCGTAAAGCGCTCGTAGGTGGTATGTCAAGTCAAGGGTGAAATCCCCGCGCTCAACGTGGGAACTGCCTTTGAAACTGGCAGACTGGAGTGTGTGAGAGGATAGTGGAATTCCAGGTGTAGGAGTGAAATCCGTAGATATCTGGAGGAACATCAGTGGCGAAGGCGACTATCTGGCACATAACTGACGC…	427	TGGGGAATATTGCGCAATGGGCGAAAGCCTGACGCAGCGACGCCGCGTGAGGGATGAAGGTCTTCGGATCGTAAACCTCTGTCAGCAGGGAAGAAATTTTAGTGTGCTAATCAGCATTAAATTGACGGTACCTGCAAAGGAAGCACCGGCTAACTCCGTGCCAGCAGCCGCGGTAATACGGAGGGTGCGAGCGTTAATCGGAATTACTGGGCGTAAAGCGCTCGTAGGTGGTATGTCAAGTCAAGGGTGAAATCCCCGCGCTCAACGTGGGAACTGCCTTTGAAACTGGCAGACTGGAGTGTGTGAGAGGATAGTGGAATTCCAGGTGTAGGAGTGAAATCCGTAGATATCTGGAGGAACATCAGTGGCGAAGGCGACTATCTGGCACATAACTGACGC…	0	0	0	0	0	0	0	0	0	1	0	0	0	0	0	1
Otu291	Bacteria;"Tenericutes";Mollicutes;Anaeroplasmatales;Anaeroplasmataceae;Asteroleplasma	1	AGGGAGTTTTCGACAATGGGGGCAACCCTGATCGAGCAACGCCGCGTGTGTGATGAAGGTCTTCGGATTGTAAAGCACTTTTATAAGGGATAAATGGTATTGATAGTGGAAAGATTGATATTTGATAGTACCTTATGAATAAGTAACGACTAACTTCGTGCCAGCAGTCGCGGTAATACGAAGGTTACAAGCGTTATCCGGAATTATTGGGCGTAAAGAGTGAGCAGGCGGTTTATTAAGTTTGAAGTCAAATGGATAGGCTCAACCTATTCTCGCTTCAAAAACTGATAGACTAGAGTATGTGAGAGGTAAGTAGAACTCCATGTGTAGCGGTGAAATGCATAGATATATGGAAGAATACCAGTGGCGAAGGCGGCTTACCAGCACAAGACTGACGCT…	427	TAGGGAGTTTTCGACAATGGGGGCAACCCTGATCGAGCAACGCCGCGTGTGTGATGAAGGTCTTCGGATTGTAAAGCACTTTTATAAGGGATAAATGGTATTGATAGTGGAAAGATTGATATTTGATAGTACCTTATGAATAAGTAACGACTAACTTCGTGCCAGCAGTCGCGGTAATACGAAGGTTACAAGCGTTATCCGGAATTATTGGGCGTAAAGAGTGAGCAGGCGGTTTATTAAGTTTGAAGTCAAATGGATAGGCTCAACCTATTCTCGCTTCAAAAACTGATAGACTAGAGTATGTGAGAGGTAAGTAGAACTCCATGTGTAGCGGTGAAATGCATAGATATATGGAAGAATACCAGTGGCGAAGGCGGCTTACCAGCACAAGACTGACGC…	0	1	0	1	3	2	5	1	0	3	6	6	0	0	0	28
Otu292	Bacteria;Firmicutes;Erysipelotrichia;Erysipelotrichales;Erysipelotrichaceae;Sharpea	43	TAGGGAATTTTCGGCAATGGGCGAAAGCCTGACCGAGCAACGCCGCGTGAACGAAGAAGGTCTTCGGATCGTAAAGTTCTGTTATCGAGGAAGAGCGATGTATATAGGGAATGATATACAAGAGACGGTACTCGATGAGGAAGCCACGGCTAACTACGTGCCAGCAGCCGCGGTAATACGTAGGTGGCGAGCGTTATCCGGAATTATTGGGCGTAAAGAGGGAGCAGGCGGTCACGAGGGTCTAACGTTAAAAGGCATCGGCTCAACCGATGAAGGGCGAAGAAACCGGGTGACTAGAGTTCTATAGAGGATCGTGGAATTCCATGTGTAGCGGTGAAATGCGTAGATATATGGAGGAACACCAGTGGCGAAGGCGACGATCTGGATAGAAACAGACGC…	427	TAGGGAATTTTCGGCAATGGGCGAAAGCCTGACCGAGCAACGCCGCGTGAACGAAGAAGGTCTTCGGATCGTAAAGTTCTGTTATCGAGGAAGAGCGATGTATATAGGGAATGATATACAAGAGACGGTACTCGATGAGGAAGCCACGGCTAACTACGTGCCAGCAGCCGCGGTAATACGTAGGTGGCGAGCGTTATCCGGAATTATTGGGCGTAAAGAGGGAGCAGGCGGTCACGAGGGTCTAACGTTAAAAGGCATCGGCTCAACCGATGAAGGGCGAAGAAACCGGGTGACTAGAGTTCTATAGAGGATCGTGGAATTCCATGTGTAGCGGTGAAATGCGTAGATATATGGAGGAACACCAGTGGCGAAGGCGACGATCTGGATAGAAACAGACGC…	0	3	11	17	3	0	6	0	1	1	12	5	0	0	0	59
Otu293	Bacteria;"Proteobacteria"	1	TCGAGGATCATTTGCAATGGGCGAAAGCCTGACAATGCGACGCTGCGTGGAGGATGAAGGCCTTCGGGTTGTAAACTCCTGTCATGGGGGAACAGGCGGAGGGACCTAACACGTCCCCGAGTTGAGTGTACCCCAAGAGGAAGCACCGGCTAACTCCGTGCCAGCAGCCGCGGTAATACGGAGGGTGCGAGCGTTACTCGGAATTACTGGGCGTAAAGCGCTCGTAGGTGGTATGTCAAGTCAAGGGTGAAATCCCCGCGCTCAACGTGGGAACTGCCTTGAAAACTGGCAGACTGGAGTGTGTGAGAGGATAGTGCAATTCCAGGTGTAGGAGTGAAATCCGTAGATATCTGGAGGAACATCAGTGGCGAAGGCGACTATCTGGCACATAGCTGACAC…	427	TCGAGGATCATTTGCAATGGGCGAAAGCCTGACAATGCGACGCTGCGTGGAGGATGAAGGCCTTCGGGTTGTAAACTCCTGTCATGGGGGAACAGGCGGAGGGACCTAACACGTCCCCGAGTTGAGTGTACCCCAAGAGGAAGCACCGGCTAACTCCGTGCCAGCAGCCGCGGTAATACGGAGGGTGCGAGCGTTACTCGGAATTACTGGGCGTAAAGCGCTCGTAGGTGGTATGTCAAGTCAAGGGTGAAATCCCCGCGCTCAACGTGGGAACTGCCTTGAAAACTGGCAGACTGGAGTGTGTGAGAGGATAGTGCAATTCCAGGTGTAGGAGTGAAATCCGTAGATATCTGGAGGAACATCAGTGGCGAAGGCGACTATCTGGCACATAGCTGACAC…	0	0	0	0	0	0	0	0	0	1	0	0	0	0	0	1
Otu294	Bacteria;"Proteobacteria";Betaproteobacteria	1	TGGGGAATTTTGGACAATGGGGGCAACCCTGATCCAGCCATGCCGCGTGCGGGAAGAAGGCCTTCGGGTTGTAAACCGCTTTCGGCCGGAACGAAATCGCATCTGTGAATAGCGGGTGTGGATGACGGTACCGGAAGAAGAAGCACCGGCTAACTACGTGCCAGCAGCCGCGGTAATACGTAGGGTGCGAGCGTTAATCGGAATTACTGGGCGTAAAGCGTGCGCAGGCGGCCGCGTAAGCCAGAGGTGAAATCCCCGGGCTCAATCTGGGAATGGCCTTTGGGACTGCGTGGCTCGAGTGCGGCAGAGGGGGGTGGAATTCCTGGTGTAGCAGTGAAATGCGTAGATATTAGAAGGAACACCAGTGGCGAAGGCGACTTGCTGGACCATTACTGACGC…	427	TGGGGAATTTTGGACAATGGGGGCAACCCTGATCCAGCCATGCCGCGTGCGGGAAGAAGGCCTTCGGGTTGTAAACCGCTTTCGGCCGGAACGAAATCGCATCTGTGAATAGCGGGTGTGGATGACGGTACCGGAAGAAGAAGCACCGGCTAACTACGTGCCAGCAGCCGCGGTAATACGTAGGGTGCGAGCGTTAATCGGAATTACTGGGCGTAAAGCGTGCGCAGGCGGCCGCGTAAGCCAGAGGTGAAATCCCCGGGCTCAATCTGGGAATGGCCTTTGGGACTGCGTGGCTCGAGTGCGGCAGAGGGGGGTGGAATTCCTGGTGTAGCAGTGAAATGCGTAGATATTAGAAGGAACACCAGTGGCGAAGGCGACTTGCTGGACCATTACTGACGC…	0	0	0	0	0	0	0	0	0	0	1	0	0	0	0	1
Otu295	Bacteria;"Proteobacteria";Deltaproteobacteria;Desulfovibrionales;Desulfovibrionaceae;Bilophila	1	TGGGGAATATTGCGCAATGGGCGAAAGCCTGACGCAGCGACGCCGCGTGAGGGATGAAGGTCTTCGGATCGTAAACCTCTGTCAGCAGGGAAGAAACTTAGATGTGCCAATCAGCATCTAATTGACGGTACCTGCAAAGGAAGCCACGGCTAACTCCGTGCCAGCAGCCGCGGTAATACGGAGGGTGCGAGCGTTAATCGGAATTACTGGGCGTAAAGCGCTCGTAGGTGGCATGCCAAGTCAAGGGTGAAATCCCCGTGCTCAACATGGGAACTGACTTTGAAACTGGTAAGCTGGAGTGTGGGAGAGGATAGTGGAATTCCAGGTGTAGGAGTGAAATCCGTAGATATCTGGAGGAACATCAGTGGCGAAGGCGACTATCTGGCACATAACTGACAC…	427	TGGGGAATATTGCGCAATGGGCGAAAGCCTGACGCAGCGACGCCGCGTGAGGGATGAAGGTCTTCGGATCGTAAACCTCTGTCAGCAGGGAAGAAACTTAGATGTGCCAATCAGCATCTAATTGACGGTACCTGCAAAGGAAGCCACGGCTAACTCCGTGCCAGCAGCCGCGGTAATACGGAGGGTGCGAGCGTTAATCGGAATTACTGGGCGTAAAGCGCTCGTAGGTGGCATGCCAAGTCAAGGGTGAAATCCCCGTGCTCAACATGGGAACTGACTTTGAAACTGGTAAGCTGGAGTGTGGGAGAGGATAGTGGAATTCCAGGTGTAGGAGTGAAATCCGTAGATATCTGGAGGAACATCAGTGGCGAAGGCGACTATCTGGCACATAACTGACAC…	0	0	0	0	0	0	0	0	1	0	0	2	0	0	1	4
Otu296	Bacteria;Firmicutes;Erysipelotrichia;Erysipelotrichales;Erysipelotrichaceae;Allobaculum	1	TTAGGAATATTCGTCAATGGGGGAAACCCTGAACGAGCAATGCCGCGTGAGCGATGAAGGCCCTCCGGGTTGTAAAGTTCTGTTGTTTGGAAAGAATCTCATGTATAGGAAATGATACATGACTGACGGTACCATTCAAGAAAGCCACGGCTAACTACGTGCCAGCAGCCGCGGTAATACGTAGGTGGCGAGCGTTATCCGGATTTATTGGGCGTAAAGCGTCCGCAGCCGGTTTATTAAGTCTAAGATTAAAGCCCGAGGCTTAACCTCGGGTCGTTTTAGAAACTGGGAGACTTGAGTGTGGTAGAGGCAAGTGGAACTTCTAGTGTAGCGGTAAAATGCGTAGATATTAGAAAGAACACCAGTGGCGAAGGCGACTTGCTGGGCCATTACTGACGG…	427	TTAGGAATATTCGTCAATGGGGGAAACCCTGAACGAGCAATGCCGCGTGAGCGATGAAGGCCCTCCGGGTTGTAAAGTTCTGTTGTTTGGAAAGAATCTCATGTATAGGAAATGATACATGACTGACGGTACCATTCAAGAAAGCCACGGCTAACTACGTGCCAGCAGCCGCGGTAATACGTAGGTGGCGAGCGTTATCCGGATTTATTGGGCGTAAAGCGTCCGCAGCCGGTTTATTAAGTCTAAGATTAAAGCCCGAGGCTTAACCTCGGGTCGTTTTAGAAACTGGGAGACTTGAGTGTGGTAGAGGCAAGTGGAACTTCTAGTGTAGCGGTAAAATGCGTAGATATTAGAAAGAACACCAGTGGCGAAGGCGACTTGCTGGGCCATTACTGACGG…	0	1	0	0	0	1	0	0	0	0	0	0	2	0	0	4
Otu297	Bacteria;"Proteobacteria";Betaproteobacteria;Rhodocyclales;Rhodocyclaceae;Azoarcus	2	TGGGGAATTTTGGACAATGGGGGCAACCCTGATCCAGCCATGCCGCGTGAGTGAAGAAGGCCTTCGGGTTGTAAAGCTCTTTCAGTTGGGAAGAAACGGGGTTCTCTAACATAGAGCTCTAATGACGGTACCGACAGAAGAAGCACCGGCTAACTACGTGCCAGCAGCCGCGGTAATACGTAGGGTGCGAGCGTTAATCGGAATTACTGGGCGTAAAGCGTGCGCAGGCGGTTTTGTAAGACAGGTGTGAAATCCCCGGGCTTAACCTGGGAACTGCGCTTGTGACTGCAAGGCTAGAGTACGGCAGAGGGGGGTGGAATTCCACGTGTAGCAGTGAAATGCGTAGATATGTGGAGGAACACCGATGGCGAAGGCAGCCCCCTGGGCCGATGCTGACGC…	427	TGGGGAATTTTGGACAATGGGGGCAACCCTGATCCAGCCATGCCGCGTGAGTGAAGAAGGCCTTCGGGTTGTAAAGCTCTTTCAGTTGGGAAGAAACGGGGTTCTCTAACATAGAGCTCTAATGACGGTACCGACAGAAGAAGCACCGGCTAACTACGTGCCAGCAGCCGCGGTAATACGTAGGGTGCGAGCGTTAATCGGAATTACTGGGCGTAAAGCGTGCGCAGGCGGTTTTGTAAGACAGGTGTGAAATCCCCGGGCTTAACCTGGGAACTGCGCTTGTGACTGCAAGGCTAGAGTACGGCAGAGGGGGGTGGAATTCCACGTGTAGCAGTGAAATGCGTAGATATGTGGAGGAACACCGATGGCGAAGGCAGCCCCCTGGGCCGATGCTGACGC…	0	0	0	0	0	0	0	0	0	0	2	0	0	0	0	2
Otu298	Bacteria;"Proteobacteria";Betaproteobacteria;Burkholderiales;Oxalobacteraceae;Oxalobacter	1	TGGGGAATTTTGGACAATGGGGGCAACCCTGATCCAGCAATGCCGCGTGAGTGAAGAAGGCCTTCGGGTTGTAAAGCTCTTTTGTCAGGGAAGAAAAGGACCGGGCCAATACCCTGGTTTCATGACGGTACCTGAAGAATAAGCACCGGCTAACTACGTGCCAGCAGCCGCGGTAATACGTAGGGTGCGAGCGTTAATCGGAATTACTGGGCGTAAAGCGTGTGCAGGCGGTTGTGTAAGACAGATGTGAAATGCCCGGGCTTAACCTGGGAATTGCATTTGTGACTGCACGGCTAGAGTGTGTCAGAGGGGGGTAGAATTCCACGTGTAGCAGTGAAATGCGTAGATATGTGGAGGAATACCGATGGCGAAGGCGGCTAACTGGGCTTTTACTGACGC…	427	TGGGGAATTTTGGACAATGGGGGCAACCCTGATCCAGCAATGCCGCGTGAGTGAAGAAGGCCTTCGGGTTGTAAAGCTCTTTTGTCAGGGAAGAAAAGGACCGGGCCAATACCCTGGTTTCATGACGGTACCTGAAGAATAAGCACCGGCTAACTACGTGCCAGCAGCCGCGGTAATACGTAGGGTGCGAGCGTTAATCGGAATTACTGGGCGTAAAGCGTGTGCAGGCGGTTGTGTAAGACAGATGTGAAATGCCCGGGCTTAACCTGGGAATTGCATTTGTGACTGCACGGCTAGAGTGTGTCAGAGGGGGGTAGAATTCCACGTGTAGCAGTGAAATGCGTAGATATGTGGAGGAATACCGATGGCGAAGGCGGCTAACTGGGCTTTTACTGACGC…	0	0	0	0	0	0	0	0	0	0	0	0	1	0	1	2
Otu299	Bacteria;"Proteobacteria";Deltaproteobacteria;Desulfovibrionales;Desulfovibrionaceae;Bilophila	1	TGGGGAATATTGGGCAATGGGCGAAAGCCTGACGCAGCGACGCCGCGTGAGGGATGAAGGTCGTCGGATCGTAAACCTCGGTCAGCAGGGAAGAAAGTTATGTGTGCTAATCAGCATGTAATTGACGGTACCTGCAAAGGAAGCACCGGCTAACTCCGTGCCAGCAGCCGCGGTAATACGGAGGGTGCGAGCGTTAATCGGAATTACTGGGCGTAAAGCGCTCGTAGGTAGTATATCAAGTCAATGGTGAAATCCCCGCGCTCACCGTGGGAACTGCCTTTGAACCTGATACACTTGAGTGTGTGAGAGGATAGTGGAATTCCAGGTGTAGGAGTGAAATCCGTAGATATCTGGAGGAACATCAGTG	427	TGGGGAATATTGCGCAATGGGCGAAAGCCGGACGCAGCGACGCCGCGTGAGGGATGAAGGTCTTCGGATCGTAAACCTCTGTCAGCAGGGAAGAAAGTTATGTGTGCTAATCAGCATGTAATAGACGGTACCTGCAAAGGAAGCACCGGCTAACTCCGTGCCAGCAGCCGCGGTAATACGGAGGGTGCGAGCGTTAATCGGAATTACTGGGCGTAAAGCGCTCGGAGGTAGTATATCAAGTCAAGGGTGAAATCCCCGCGCTCAACGTGGGAACTGCCTTTGAAACTGGTACACTTGAGTGTGTGAGAGGATAGTGGAATTCCAGGTGTAGGAGTGAAATCCGTAGATATCTGGAGGAACATCAGTGGCGAAGGCGACTATCTGGCACATAACTGACAC…	0	1	0	0	0	0	0	0	0	1	0	0	0	1	0	3
Otu300	Bacteria;Firmicutes;Erysipelotrichia;Erysipelotrichales;Erysipelotrichaceae;Holdemania	1	TGGGGAATCTTCCGCAATGGGCGAAAGCCTGACGGAGCAATGCCGCGTGAGTGAAGAAGGGATTCGTTCCGTAAAGCTCTTTTGTTTATGACGAATGTGCATGTTGTGAATAATGACGTGTAATGACGGTAGTAAACGAATAAGCCACGGCTAACTACGTGCCAGCAGCCGCGGTAATACGTAGGTGGCGAGCGTTGTCCGGAATTATTGGGCGTAAAGAGTGCGCAGGCGGTAATAGAAGCTTAAGGTGAAAGCGTGGGGCTCAAAGCCATAAAGCCTTAGGAACTGGATTACTAGAGTGCAGGAGAGGGCGATGGAATTCCATGTGTAGCGGTAAAATGCGTAGAGATATGGAGGAACACCAGTGGCGAAGGCGGTCGCCTGGCCTGTAACTGACGC…	427	TGGGGAATCTTCCGCAATGGGCGAAAGCCTGACGGAGCAATGCCGCGTGAGTGAAGAAGGGATTCGTTCCGTAAAGCTCTTTTGTTTATGACGAATGTGCATGTTGTGAATAATGACGTGTAATGACGGTAGTAAACGAATAAGCCACGGCTAACTACGTGCCAGCAGCCGCGGTAATACGTAGGTGGCGAGCGTTGTCCGGAATTATTGGGCGTAAAGAGTGCGCAGGCGGTAATAGAAGCTTAAGGTGAAAGCGTGGGGCTCAAAGCCATAAAGCCTTAGGAACTGGATTACTAGAGTGCAGGAGAGGGCGATGGAATTCCATGTGTAGCGGTAAAATGCGTAGAGATATGGAGGAACACCAGTGGCGAAGGCGGTCGCCTGGCCTGTAACTGACGC…	0	0	0	0	0	0	0	0	0	0	1	0	0	0	0	1
Otu301	Bacteria;"Proteobacteria";Deltaproteobacteria;Desulfovibrionales;Desulfovibrionaceae;Lawsonia	1	TGGGGAATATTGCGCAATGGGCGAAAGCCTGACGCAGCGACGCCGCGTGAGGGATGAAGGTCTTCGGATCGTAAACCTCTGTTAGCAGGGAAGAAATTTATGCGTGCTAATCAGCGTGTAATTGACGGTACCTGCAAAGGAAGCACCGGCTAACTCCGTGCCAGCAGCCGCGGTAATATGGAGGGTGCGAGCGTTAATCGGAATTACTGGGCGTAAAGCGCTCGTAGGTGGCATGCCAAGTCAAGGGTGAAATCCCCGTGCTCAACATGGGAACTGCCTTTGAAACTGGTAAGCTGGAGTGTGTGAGAGGATAGTGGAATTCCAGGTGTAGGAGTGAAATCCGTAGATATCTGGAGGAACATCAGTAGCGAAGGCGACTATCTGGCACATAACTGACAC…	427	TGGGGAATATTGCGCAATGGGCGAAAGCCTGACGCAGCGACGCCGCGTGAGGGATGAAGGTCTTCGGATCGTAAACCTCTGTTAGCAGGGAAGAAATTTATGCGTGCTAATCAGCGTGTAATTGACGGTACCTGCAAAGGAAGCACCGGCTAACTCCGTGCCAGCAGCCGCGGTAATATGGAGGGTGCGAGCGTTAATCGGAATTACTGGGCGTAAAGCGCTCGTAGGTGGCATGCCAAGTCAAGGGTGAAATCCCCGTGCTCAACATGGGAACTGCCTTTGAAACTGGTAAGCTGGAGTGTGTGAGAGGATAGTGGAATTCCAGGTGTAGGAGTGAAATCCGTAGATATCTGGAGGAACATCAGTAGCGAAGGCGACTATCTGGCACATAACTGACAC…	0	3	0	0	0	0	0	0	0	0	0	0	0	0	0	3
Otu302	Bacteria;"Proteobacteria";Deltaproteobacteria;Desulfovibrionales;Desulfovibrionaceae;Bilophila	1	TGGGGAATATTGCGCAATGGGCGAAAGCCTGACGCAGCGACGCCGCGTGAGTGATGAAGGTCTTCGGATCGTAAACCTCTGTCAGCAGGGAAGAAATTTTTCTGTGCTAATCAGCAGGAAATTGACGGTACCTGCAAAGGAAGCACCGGCTAACTCCGTGCCAGCAGCCGCGGTAATACGGAGGGTGCGAGCGTTAATCGGAATTACTGGACGTAAAGCGCTCGTAGGTAGTGTGTCAAGTCAAGGGTGAAATCCCCGTGCTCAACATGGGAACTGCCTTTGAAACTGGTATACTTGAGTGTGTGAGAGGATAGTGGAAGTCCAGGTGTAGGAGTGAACTCCGTAGATATCTGGAGGAACAACAGTGGCGAAGGCGACTATCTGGCACATAACTGACAC…	427	TGGGGAATATTGCGCAATGGGCGAAAGCCTGACGCAGCGACGCCGCGTGAGTGATGAAGGTCTTCGGATCGTAAACCTCTGTCAGCAGGGAAGAAATTTTTCTGTGCTAATCAGCAGGAAATTGACGGTACCTGCAAAGGAAGCACCGGCTAACTCCGTGCCAGCAGCCGCGGTAATACGGAGGGTGCGAGCGTTAATCGGAATTACTGGACGTAAAGCGCTCGTAGGTAGTGTGTCAAGTCAAGGGTGAAATCCCCGTGCTCAACATGGGAACTGCCTTTGAAACTGGTATACTTGAGTGTGTGAGAGGATAGTGGAAGTCCAGGTGTAGGAGTGAACTCCGTAGATATCTGGAGGAACAACAGTGGCGAAGGCGACTATCTGGCACATAACTGACAC…	0	0	0	0	0	0	0	0	0	1	0	0	0	0	0	1
Otu303	Bacteria;Firmicutes;Erysipelotrichia;Erysipelotrichales;Erysipelotrichaceae;Allobaculum	2	TTAGGAATATTCGTCAATGGGGGAAACCCTGAACGAGCAATGCCGCGTGAACGATGAAGGCCCTCCGGGTTGTAAAGTTCTGTTGTTTGGAAAGAATCTCACGTGTAGGAAATGACACGTGACTGACGGTACCATTCAAGAAAGCCACGGCTAACTACGTGCCAGCAGCCGCGGTAATACGTAGGTGGCGAGCGTTATCCGGAATTATTGGGCGTAAAGCGTCCGCAGCCGGTTTATTAAGTCTGAGATTAAAGTCCGAAGCTTAACTTCGGTTCGTTCCAGAAACTGGTAGACTCGAGTGTGGTAGAGGCAAGTGGAACTTCTAGTGTAGCGGTAAAATGCGTAGATATTAGAAAGAACACCAGTGGCGAAGGCGACTTGCTGGGCCATCACTGACGG…	427	TTAGGAATATTCGTCAATGGGGGAAACCCTGAACGAGCAATGCCGCGTGAACGATGAAGGCCCTCCGGGTTGTAAAGTTCTGTTGTTTGGAAAGAATCTCACGTGTAGGAAATGACACGTGACTGACGGTACCATTCAAGAAAGCCACGGCTAACTACGTGCCAGCAGCCGCGGTAATACGTAGGTGGCGAGCGTTATCCGGAATTATTGGGCGTAAAGCGTCCGCAGCCGGTTTATTAAGTCTGAGATTAAAGTCCGAAGCTTAACTTCGGTTCGTTCCAGAAACTGGTAGACTCGAGTGTGGTAGAGGCAAGTGGAACTTCTAGTGTAGCGGTAAAATGCGTAGATATTAGAAAGAACACCAGTGGCGAAGGCGACTTGCTGGGCCATCACTGACGG…	0	0	0	0	3	0	0	0	0	0	0	2	0	0	0	5
Otu304	Bacteria;"Proteobacteria";Deltaproteobacteria;Desulfovibrionales;Desulfovibrionaceae;Bilophila	1	TGGGGAATATTGCGCAATGGGCGAAAGCCTGACGCAGCGACGCCGCGTGAGGGATGAAGGTCTTCGGATCGTAAACCTCTGTCAGCAGGGAAGAAAGTTATATGTGCTAATCAGCGTGTAATTGACGGTACCTGCAAAGGAAGCACCGGCTAACTCCGTGCCAGCAGCCGCGGTAATACGGAGGGTGCGAGCGTTAATCGGAATTACTGGGCGTAAAGCGCTCGTAGGTAGTGTGTCAAGTCAAGGGTGAAATCCCCGTGCTCAACATGGGAACGGCCTTTGAAACTGGTAGACTTGAGTGTGTGAGAGGATAGTGGAATTCCAGGGGGAGGAGTGAAATCCGTAGATATCTGGAGGAACATCAGTGGCGAAGGCGACTATCTGGCACATAACTGACAC…	427	TGGGGAATATTGCGCAATGGGCGAAAGCCTGACGCAGCGACGCCGCGTGAGGGATGAAGGTCTTCGGATCGTAAACCTCTGTCAGCAGGGAAGAAAGTTATATGTGCTAATCAGCGTGTAATTGACGGTACCTGCAAAGGAAGCACCGGCTAACTCCGTGCCAGCAGCCGCGGTAATACGGAGGGTGCGAGCGTTAATCGGAATTACTGGGCGTAAAGCGCTCGTAGGTAGTGTGTCAAGTCAAGGGTGAAATCCCCGTGCTCAACATGGGAACGGCCTTTGAAACTGGTAGACTTGAGTGTGTGAGAGGATAGTGGAATTCCAGGGGGAGGAGTGAAATCCGTAGATATCTGGAGGAACATCAGTGGCGAAGGCGACTATCTGGCACATAACTGACAC…	0	3	0	0	0	0	0	0	0	11	0	1	1	0	0	16
Otu305	Bacteria;"Proteobacteria";Deltaproteobacteria;Desulfovibrionales;Desulfovibrionaceae;Bilophila	1	TGGGGAATATTGCGCAATGGGCGAAAGCCTGACGCAGCGACGCCGCGTGAGGGATGAAGGTCTTCGGATCGTAAACCTCTGTCAGCAGGGAAGAAACTTATGTGAGCTAATCATCACGTAATTGACGGTACCTGCAAAGGAAGCACCGGCTAACTCCGTGCCAGCAGCCGCGGTAATACGGAGGGTGCGAGCGTTAATCGGAATTACTGGGCGTAAAGCGCTCGTAGGTAGTATGCCAAGTCAAGGGTGAAATCCCCGTGCTAAACATGGGAACTGCCTTTGAAACTGGTACACTTGAGTGTGTGAGAGGATAGTGGAATTCCAGGTGTAGGAGTGAAATCCGTAGATATCAGGAGGAACACCGGTGGCGAAGGCGGCCTGCTGGACTGTAACTGACGT…	427	TGGGGAATATTGCGCAATGGGCGAAAGCCTGACGCAGCGACGCCGCGTGAGGGATGAAGGTCTTCGGATCGTAAACCTCTGTCAGCAGGGAAGAAACTTATGTGAGCTAATCATCACGTAATTGACGGTACCTGCAAAGGAAGCACCGGCTAACTCCGTGCCAGCAGCCGCGGTAATACGGAGGGTGCGAGCGTTAATCGGAATTACTGGGCGTAAAGCGCTCGTAGGTAGTATGCCAAGTCAAGGGTGAAATCCCCGTGCTAAACATGGGAACTGCCTTTGAAACTGGTACACTTGAGTGTGTGAGAGGATAGTGGAATTCCAGGTGTAGGAGTGAAATCCGTAGATATCAGGAGGAACACCGGTGGCGAAGGCGGCCTGCTGGACTGTAACTGACGT…	0	0	0	0	0	0	0	0	0	1	0	0	0	0	0	1
Otu306	Bacteria;"Verrucomicrobia";Subdivision5;Subdivision5_genera_incertae_sedis	1	TCGAGGATCATTTGCAATGGGCGCAAGCCTGACAATGCGACGCTGCGTGGAGGATGAAGGCCCTCGGGTCGTAAACTCCTGTCATGAGGGAACAGGCGACGTGGCCTAATACGCCACGAAGTTGAGTGTACTTCAAGAGGTAGGGACGGCTAACTCTGTGCCAGCAGCCGCGGTAATACAGAGGTCCCTAGCGTTGTTCGGATTTACTGGGCGTAAAGGGCACGTAGGTGGCTGGGCGTGTCGCGTGTGAAATCTCCGGGCTCAACCCGGAAAGTGCGCGCGAGACTACCTGGCTGGAGACCGGGAGAGGGAATCGGAATGCAGGGTGTAGCGGTGAAATGCGTTGATATCCTGCAGAACACCGGTGGCGAAGGCGACTTTCTAGACGACAACTGACGC…	427	TCGAGGATCATTTGCAATGGGCGCAAGCCTGACAATGCGACGCTGCGTGGAGGATGAAGGCCCTCGGGTCGTAAACTCCTGTCATGAGGGAACAGGCGACGTGGCCTAATACGCCACGAAGTTGAGTGTACTTCAAGAGGTAGGGACGGCTAACTCTGTGCCAGCAGCCGCGGTAATACAGAGGTCCCTAGCGTTGTTCGGATTTACTGGGCGTAAAGGGCACGTAGGTGGCTGGGCGTGTCGCGTGTGAAATCTCCGGGCTCAACCCGGAAAGTGCGCGCGAGACTACCTGGCTGGAGACCGGGAGAGGGAATCGGAATGCAGGGTGTAGCGGTGAAATGCGTTGATATCCTGCAGAACACCGGTGGCGAAGGCGACTTTCTAGACGACAACTGACGC…	0	0	0	2	0	0	0	0	0	0	0	0	0	0	0	2
Otu307	Bacteria;Firmicutes;Negativicutes;Selenomonadales;Veillonellaceae;Veillonella	1	TGGGGAATCTTCCGCAATGGACGAAAGTCTGACGGAGCAACGCCGCGTGAGTGAAGACGGCCTTCGGGTTGTAAAGCTCTGTTAATCGGGACGAAAGGTCCGCTGGTGAATAATGAGTGGAATTGACGGTACCGGAATAGAAAGCCACGGCTAACTACGTGCCAGCAGCCGCGGTAATACGTAGGTGGCAAGCGTTGTCCGGAATTATTGGGCGTAAAGCGCGCGCAGGCGGATCAGCCAGTCTGTCTTAAAAGCTCGGGGCTTAACCCCGTGAGGGGCTGGAACCTGCTGATCTAGAGTATCGGAGAGGAAAGTGGAATTCCTTGTGTAGCGGTGAACTGCGTAGATATTAGGAAGCCCACCAGTGGCG	370	TGGGGAATCTTCCGCAATGGACGAAAGTCTGACGGAGCAACGCCGCGTGAGTGAAGACGGCCTTCGGGTTGTAAAGCTCTGTTAATCGGGACGAAAGGTCCGCTGGTGAATAATGAGTGGAATTGACGGTACCGGAATAGAAAGCCACGGCTAACTACGTGCCAGCAGCCGCGGTAATACGTAGGTGGCAAGCGTTGTCCGGAATTATTGGGCGTAAAGCGCGCGCAGGCGGATCAGCCAGTCTGTCTTAAAAGCTCGGGGCTTAACCCCGTGAGGGGCTGGAACCTGCTGATCTAGAGTATCGGAGAGGAAAGTGGAATTCCTTGTGTAGCGGTGAACTGCGTAGATATTAGGAAGCCCACCAGTGGCG	0	2	1	0	0	0	0	0	2	0	0	0	2	0	0	7
Otu308	Bacteria	1	CTAAGGATATTCCGCAACGGGCGGAAGCCCGGCGGAGCGACGCCGCGTGGACGAGGAAGGCCGGAAGGTTGCAGAGTCCTTTTGCGGGGGAAGAAGGACGCGCGGAGGGAATGCCGCGCGGGCGACCGTACCCCGCGAATAAGGGGCGGCTAATTACGTGCCAGCAGCCGCGGTAACACGTAAGCCCCGAGCGTTGTTCGGAATCATTGGGCGTAAAGGGCGCGTAGGCGGCCGCTCAAGCCCGGGGTGAAAGGCGGGGGCCCAACCCCCGGACTGCTCCGGGAACTGGGCGGCTGGAGTCGCCGTGGGGGAGCCGGAATTCCTGGTGTAGGGGTGAAATCTGTAGATATCAGGAAGAACTCCGATTGCGAAGGCAGCTCACTGGAGCGCAACTGACGC…	427	CTAAGGATATTCCGCAACGGGCGGAAGCCCGGCGGAGCGACGCCGCGTGGACGAGGAAGGCCGGAAGGTTGCAGAGTCCTTTTGCGGGGGAAGAAGGACGCGCGGAGGGAATGCCGCGCGGGCGACCGTACCCCGCGAATAAGGGGCGGCTAATTACGTGCCAGCAGCCGCGGTAACACGTAAGCCCCGAGCGTTGTTCGGAATCATTGGGCGTAAAGGGCGCGTAGGCGGCCGCTCAAGCCCGGGGTGAAAGGCGGGGGCCCAACCCCCGGACTGCTCCGGGAACTGGGCGGCTGGAGTCGCCGTGGGGGAGCCGGAATTCCTGGTGTAGGGGTGAAATCTGTAGATATCAGGAAGAACTCCGATTGCGAAGGCAGCTCACTGGAGCGCAACTGACGC…	0	0	0	0	2	0	0	0	0	0	0	0	0	0	0	2
Otu309	Bacteria;Firmicutes;Negativicutes;Selenomonadales;Acidaminococcaceae;Phascolarctobacterium	1	TGGGGGATATTGCACAATGGGGGAAACCCTGATGCAGCGATGCCGCGTGAGTGGAGAAGGGATTCGTTCCGTAAAGCTCTTTTGTTTATGACGAATGTGCATGTTGTGAACAATGACGTGTAATGACGGTGGTAAACGAATAAGCCACGGCTAACTACGTGCCAGCAGCCGCGGTAATACGTAGGTGGCGAGCGTTGTCCGGAATTATTGGGCGTAAAGAGCATGTAGGCGGTTTTTTAAGTCCGGAGTGAAAATGCGGGGCTCAACCCCGTATGGCTCTGGATACTGGAAGACTTGAGTGCAGGAGAGGAAAGGGGAATTCCCAGTGTAGCGGTGAAATGCGTAGATATTGGGAGGAACACCAGTGGCGAAGGCGCCTTTCTGGACTGTGTCTGACGC…	427	TGGGGGATATTGCACAATGGGGGAAACCCTGATGCAGCGATGCCGCGTGAGTGGAGAAGGGATTCGTTCCGTAAAGCTCTTTTGTTTATGACGAATGTGCATGTTGTGAACAATGACGTGTAATGACGGTGGTAAACGAATAAGCCACGGCTAACTACGTGCCAGCAGCCGCGGTAATACGTAGGTGGCGAGCGTTGTCCGGAATTATTGGGCGTAAAGAGCATGTAGGCGGTTTTTTAAGTCCGGAGTGAAAATGCGGGGCTCAACCCCGTATGGCTCTGGATACTGGAAGACTTGAGTGCAGGAGAGGAAAGGGGAATTCCCAGTGTAGCGGTGAAATGCGTAGATATTGGGAGGAACACCAGTGGCGAAGGCGCCTTTCTGGACTGTGTCTGACGC…	0	0	0	2	0	0	0	0	0	0	0	0	0	0	0	2
Otu310	Bacteria;"Proteobacteria";Deltaproteobacteria;Desulfovibrionales;Desulfovibrionaceae;Lawsonia	1	TGGGGAATATTGCGCAATGGGCGAAAGCCTGACGCAGCGACTCCGCGTGAGGGATGAAGGTCTTCGGATCGTAAACCTCTGTCAGCAGGGAAGAAATTTATGCGTGCTAATCAGCGTGTAATTGACGGTACCTGCAAAGGAAGCACCGGCTAACTCCGTGCCAGCAGCCGCGGTAATACGGCGGGTGCGAGCGTTAATCGGAATTACTGGGCGTCAAGAGCTCGTAGGTGGCATGCCAAGTCAAGGGTGAAATCCCCGTGCTCAACATGGGAACTGCCTTTGAAACTGGTAAGCTGGAGTGTGTGAGAGGATAGTGGAATTCCAGGTGGAGGAGTGAAATCCGTAGAGATCTGGAGGAACATCAGTGGCGAAGGCGACTATCTGGCACATAACTGACAC…	427	TGGGGAATATTGCGCAATGGGCGAAAGCCTGACGCAGCGACTCCGCGTGAGGGATGAAGGTCTTCGGATCGTAAACCTCTGTCAGCAGGGAAGAAATTTATGCGTGCTAATCAGCGTGTAATTGACGGTACCTGCAAAGGAAGCACCGGCTAACTCCGTGCCAGCAGCCGCGGTAATACGGCGGGTGCGAGCGTTAATCGGAATTACTGGGCGTCAAGAGCTCGTAGGTGGCATGCCAAGTCAAGGGTGAAATCCCCGTGCTCAACATGGGAACTGCCTTTGAAACTGGTAAGCTGGAGTGTGTGAGAGGATAGTGGAATTCCAGGTGGAGGAGTGAAATCCGTAGAGATCTGGAGGAACATCAGTGGCGAAGGCGACTATCTGGCACATAACTGACAC…	0	1	0	0	0	0	0	0	0	0	0	0	0	0	0	1
Otu311	Bacteria;"Proteobacteria";Betaproteobacteria;Burkholderiales;Comamonadaceae;Delftia	1	TGAGGAATATTGGTCAATGGGCGCAAGCCTGAACCAGCCAAGTCGCGTGCAGGATGAAGGCCTTCGGGTTGTAAACTGCTTTTGTACGGAACGAAAAAGCTTCTCCTAATACGAGAGGCCCATGACGGTACCGTAAGAATAAGCACCGGCTAACTACGTGCCAGCAGCCGCGGTAATACGTAGGGTGCGAGCGTTAATCGGAATTACTGGGCGTAAAGCGTGCGCAGGCGGTGATGTAAGACAGATGTGAAATCCCCGGGCTCGACCTGGGAACTGCATTTGTGACTGCATGGCTAGAGTACGGTAGAGGGAGATTGAATTCCGCGTGTAGCAGTGAAATGCGTAGATATGCGGAGGAACACCGATGGCGAAGGCAATCCCCTGGACCTGTACTGACGC…	427	TGAGGAATATTGGTCAATGGGCGCAAGCCTGAACCAGCCAAGTCGCGTGCAGGATGAAGGCCTTCGGGTTGTAAACTGCTTTTGTACGGAACGAAAAAGCTTCTCCTAATACGAGAGGCCCATGACGGTACCGTAAGAATAAGCACCGGCTAACTACGTGCCAGCAGCCGCGGTAATACGTAGGGTGCGAGCGTTAATCGGAATTACTGGGCGTAAAGCGTGCGCAGGCGGTGATGTAAGACAGATGTGAAATCCCCGGGCTCGACCTGGGAACTGCATTTGTGACTGCATGGCTAGAGTACGGTAGAGGGAGATTGAATTCCGCGTGTAGCAGTGAAATGCGTAGATATGCGGAGGAACACCGATGGCGAAGGCAATCCCCTGGACCTGTACTGACGC…	0	0	0	1	0	2	0	0	0	0	1	0	0	0	1	5
Otu312	Bacteria;Firmicutes;Bacilli;Lactobacillales;Lactobacillaceae;Lactobacillus	48	TAGGGAATCTTCCACAATGGGCGCAAGCCTGATGGAGCAACACCGCGTGAGTGAAGAAGGGTTTCGGCTCGTAAAGCTCTGTTGTTGGAGAAGAACGTGCGTGAGAGTAACTGTTCACGCAGTGACGGTATCCAACCAGAAAGTCACGGCTAACTACGTGCCAGCAGCCGCGGTAATACGTAGGTGGCAAGCGTTATCCGGATTTATTGGGCGTAAAGCGAGCGCAGGCGGTTGCTTAGGTCTGATGTGAAAGCCTTCGGCTTAACCGAAGAAGTGCATCGGAAACCGGGCGACTTGAGTGCAGAAGAGGACAGTGGAACTCCATGTGTAGCGGTGGAATGCGTAGATATATGGAAGAACACCAGTGGCGAAGGCGGCTGTCTGGTCTGCAACTGACGC…	427	TAGGGAATCTTCCACAATGGGCGCAAGCCTGATGGAGCAACACCGCGTGAGTGAAGAAGGGTTTCGGCTCGTAAAGCTCTGTTGTTGGAGAAGAACGTGCGTGAGAGTAACTGTTCACGCAGTGACGGTATCCAACCAGAAAGTCACGGCTAACTACGTGCCAGCAGCCGCGGTAATACGTAGGTGGCAAGCGTTATCCGGATTTATTGGGCGTAAAGCGAGCGCAGGCGGTTGCTTAGGTCTGATGTGAAAGCCTTCGGCTTAACCGAAGAAGTGCATCGGAAACCGGGCGACTTGAGTGCAGAAGAGGACAGTGGAACTCCATGTGTAGCGGTGGAATGCGTAGATATATGGAAGAACACCAGTGGCGAAGGCGGCTGTCTGGTCTGCAACTGACGC…	13	11	0	1	1	0	1	2	11	2	0	21	0	2	7	72
Otu313	Bacteria;"Proteobacteria";Deltaproteobacteria;Desulfovibrionales;Desulfovibrionaceae;Bilophila	2	TGGGGAATATTGCGCAATGGGCGAAAGCCTGACGCAGCGACGCCGCGTGAGGGATGAAGGTCTTCGGATCGTAAACCTCTGTCAGCAGGGAAGAAATTTTAGTGTGCTAATCAGCATTAAATTGACGGTACCTGCAAAGGAAGCACCGGCTAACTCCGTGCCAGCAGCCGCGGTAATACGGAGGGTGCGAGCGTTAATCGGAATTACTGGGCGTAAAGCGCTCGTAGGTAGTATGCCAAGTCAAGGGTGAAATCCCCGTGCTCAACATGGGAACTGCCTTTGAAACTGGTACACTTGAGTGTGTGAGAGGATAGTGGAATTCCAGGTGTAGGAGTGAAATCCGTAGATATCTGGAGGAACATCAGTGGCGAAGGCGACTATCTGGCACATAACTGACAC…	427	TGGGGAATATTGCGCAATGGGCGAAAGCCTGACGCAGCGACGCCGCGTGAGGGATGAAGGTCTTCGGATCGTAAACCTCTGTCAGCAGGGAAGAAATTTTAGTGTGCTAATCAGCATTAAATTGACGGTACCTGCAAAGGAAGCACCGGCTAACTCCGTGCCAGCAGCCGCGGTAATACGGAGGGTGCGAGCGTTAATCGGAATTACTGGACGTAAAGCGCTCGTAGGTGGTATGTCAAGTCAAGGGTGAAATCCCCGCGCTCAACGTGGGAACTGCCGTTGAAACTGGCAGACTGGAGTGTGTGAGAGGATAGTGGAATTCCAGGTGTAGGAGTGAAATCCGTAGATATCTGGAGGAACATCAGTGGCGAAGGAGACTATCTGGCACATAACTGACAC…	1	1	0	0	0	0	0	0	1	4	1	0	0	0	1	9
Otu314	Bacteria;"Proteobacteria";Deltaproteobacteria;Desulfovibrionales;Desulfovibrionaceae;Lawsonia	1	TGGGGAATATTGCGCAATGGGCGAAAGCCTGACGCAGCGACGCCGCGTGAGGGATGAAGGTCTTCGGATCGTAAACCTCTGTCAGCAGGGAAGAACGGTCACTGTTCTAATCAGCAGTGAATTGACGGTACCTGCAAAGGAAGCACCGGCTAACTCCGTGCCAGCAGCCGCGGTAATACGGAGGGTGCGAGCGTTAATCGGAATTACTGGGCGTAAAGCGCTCGTAGGTAGTGTGTCAAGTCAAGGGTGAAATCCCCGCGCTCAACGTGGGAACTGCCTTTGAAACTGGTATACTTGAGTGTGTGAGAGGATAGTGGAATTCCAGGTGTAGGAGTGAAATCCGTAGAGATCTGGAAGAACATCAGTGGCGAAGGCGACTATCTGGTCCGGTATTGACGC…	427	TGGGGAATATTGCGCAATGGGCGAAAGCCTGACGCAGCGACGCCGCGTGAGGGATGAAGGTCTTCGGATCGTAAACCTCTGTCAGCAGGGAAGAACGGTCACTGTTCTAATCAGCAGTGAATTGACGGTACCTGCAAAGGAAGCACCGGCTAACTCCGTGCCAGCAGCCGCGGTAATACGGAGGGTGCGAGCGTTAATCGGAATTACTGGGCGTAAAGCGCTCGTAGGTAGTGTGTCAAGTCAAGGGTGAAATCCCCGCGCTCAACGTGGGAACTGCCTTTGAAACTGGTATACTTGAGTGTGTGAGAGGATAGTGGAATTCCAGGTGTAGGAGTGAAATCCGTAGAGATCTGGAAGAACATCAGTGGCGAAGGCGACTATCTGGTCCGGTATTGACGC…	1	0	0	0	0	0	0	0	0	1	0	0	0	1	1	4
Otu315	Bacteria;"Proteobacteria";Deltaproteobacteria;Desulfovibrionales;Desulfovibrionaceae;Bilophila	1	CAGGGAAGAACGGTCACTGTTCTAATCAGCAGTGAATTGACGGTACCTGCAAAGGAAGCACCGGCTAACTCCGTGCCAGCAGCCGCGGTAATACGGAGGGTGCGAGCGTTAATCGGAATTACTGGGCGTAAAGCGCTCGTAGGTAGTGTGTCAAGTCAAGGGTGAAATCCCCGCGCTCAACGTGGGAACTGCCTTTGAAACTGGTATACTTGAGTGTGTGAGAGGATAGTGGAATTCCAGGTGTAGGAGTGAAATCCGTAGATATCTGGAAGAACATCAGTGGCGAAGGCGACTATCTGGCACATAACTGACACTGAGGAGCGAAAGCGTGGGTAGCAAACA	427	TGGGGAATATTGCGCAATGGGCGAAAGCCTGACGCAGCGACGCCGCGTGAGGGATGAAGGTCTTCGGATCGTAAACCTCTGTCCGCAGGGAAGAACGGTCACTGTTCTAATCAGCAGTGAATTGACGGTACCTGCAAAGGAAGCACCGGCTAACTCCGTGCCAGCAGCCGCGGTAATACGGAGGGTGCGAGCGTTAATCGGAATTACTGGGCGTAAAGCGCTCGTAGGTAGTGTGTCAAGTCAAGGGTGAAATCCCCGCGCTCAACGTGGGAACTGCCTTTGAAACTGGTATACTGGAGTGTGTGAGAGGATAGTGGAATTCCAGGTGTAGGAGTGAAATCCGTAGATATCTGGAAGAACAGCAGTGGCGAAGGCGACTATCTGGCACATAACTGACAC…	1	0	0	0	0	0	0	0	0	0	0	0	0	2	0	3
Otu316	Bacteria;"Proteobacteria";Gammaproteobacteria;Pseudomonadales;Moraxellaceae;Psychrobacter	11	TGGGGAATATTGGACAATGGGGGCAACCCTGATCCAGCCATGCCGCGTGTGTGAAGAAGGCCTTTTGGTTGTAAAGCACTTTAAGCAGTGAAGAAGACTCTATGGTTAATACCCATAGACGATGACATTAGCTGCAGAATAAGCACCGGCTAACTCTGTGCCAGCAGCCGCGGTAATACAGAGGGTGCAAGCGTTAATCGGAATTACTGGGCGTAAAGCGAGCGTAGGTGGCTTGATAAGTCAGATGTGAAAGCCCCGGGCTTAACCTGGGAACGGCATCTGATACTGTTAGGCTAGAGTAGGTGAGAGGAAGGTAGAATTCCAGGTGTAGCGGTGAAATGCGTAGAGATCTGGAGGAATACCGATGGCGAAGGCAGCCTTCTGGCATCATACTGACAC…	427	TGGGGAATATTGGACAATGGGGGCAACCCTGATCCAGCCATGCCGCGTGTGTGAAGAAGGCCTTTTGGTTGTAAAGCACTTTAAGCAGTGAAGAAGACTCTATGGTTAATACCCATAGACGATGACATTAGCTGCAGAATAAGCACCGGCTAACTCTGTGCCAGCAGCCGCGGTAATACAGAGGGTGCAAGCGTTAATCGGAATTACTGGGCGTAAAGCGAGCGTAGGTGGCTTGATAAGTCAGATGTGAAAGCCCCGGGCTTAACCTGGGAACGGCATCTGATACTGTTAGGCTAGAGTAGGTGAGAGGAAGGTAGAATTCCAGGTGTAGCGGTGAAATGCGTAGAGATCTGGAGGAATACCGATGGCGAAGGCAGCCTTCTGGCATCATACTGACAC…	0	0	0	0	0	0	0	0	0	17	0	0	0	0	0	17
Otu317	Bacteria;"Proteobacteria";Deltaproteobacteria;Desulfovibrionales;Desulfovibrionaceae;Bilophila	2	TGGGGAATATTGCGCAATGGGCGAAAGCCTGACGCAGCGACGCCGCGTGAGGGATGAAGGTCTTCGGATCGTAAACCTCTGTCAGCAGGGAAGAACGGTCACTGTCCTAATCAGCAGTGAATTGACGGTACCTGCAAAGGAAGCACCGGCTAACTCCGTGCCAGCAGCCGCGGTAATACGGAGGGTGCGAGCGTTAATCGGAATTACTGGGCGTAAAGCGCTCGTAGGTAGTGTGTCAAGTCAAGGGTGAAATCCCCGCG	427	TGGGGAATATTGCGCAATGGGCGAAAGCCTGACGCAGCGACGCCGCGTGAGGGATGAAGGTCTTCGGATCGTAAACCTCTGTCAGCAGGGAAGAACGGTCACTGTGCTAATCAGCAGTGAATTGACGGTACCTGCAAAGGAAGCACCGGCTAACTCCGTGCCAGCAGCCGCGGTAATACGGAGGGTGCGAGCGTTAATCGGAATTACTGGGCGTAAAGCGCTCGTAGGTAGTATGGCAAGTCAAGGGTGAAATCCCCGCGTTCAACGTGGGAACTGCCTTTGAAACTGCTACACTTGAGTGTGTGAGAGGATAGTGGAAATCCAGGTGTAGGAGTGAAATCCGTAGATATCTGGAGGAACATCAGTGGCGAAGGCGACTATCTGGCACATAACTGACAC…	0	0	0	0	0	0	0	1	0	3	0	0	0	3	0	7
Otu318	Bacteria;Firmicutes;Erysipelotrichia;Erysipelotrichales;Erysipelotrichaceae;Allobaculum	1	TTAGGAATATTCGTCAATGGGGGAAACCCTGAACGAGCAATGCCGCGTGAACGATGAAGGCCCTTCGGGTTGTAAAGTTCTGTTGTTTGGAAAGAATCTCGTGTATAGGAAATGATACATGACTGACGGTACCATTCAAGAAAGCCACGGCTAACTACGTGCCAGCAGCCGCGGTAATACGTAGGTGGCGAGCGTTATCCGGATTTATTGGGCGTAAAGCGTCCGCAGCCGGTTTATTAAGTCCAAAATTAAAGTCCGAAGCTCAACTTCGGTTCGTTTTGGAAACTGGTAGACTTGAGTGTGGTAGAGGCAAGTGGAACTTCTAGTGTAGCGGTAAAATGCGTAGATATTAGAAAGAACACCAGTGGCGAAGGCGACTTGCTGGGCCACCACTGACGG…	427	TTAGGAATATTCGTCAATGGGGGAAACCCTGAACGAGCAATGCCGCGTGAACGATGAAGGCCCTTCGGGTTGTAAAGTTCTGTTGTTTGGAAAGAATCTCGTGTATAGGAAATGATACATGACTGACGGTACCATTCAAGAAAGCCACGGCTAACTACGTGCCAGCAGCCGCGGTAATACGTAGGTGGCGAGCGTTATCCGGATTTATTGGGCGTAAAGCGTCCGCAGCCGGTTTATTAAGTCCAAAATTAAAGTCCGAAGCTCAACTTCGGTTCGTTTTGGAAACTGGTAGACTTGAGTGTGGTAGAGGCAAGTGGAACTTCTAGTGTAGCGGTAAAATGCGTAGATATTAGAAAGAACACCAGTGGCGAAGGCGACTTGCTGGGCCACCACTGACGG…	0	0	0	0	2	1	1	0	0	0	0	1	0	0	1	6
Otu319	Bacteria;"Proteobacteria";Deltaproteobacteria;Desulfovibrionales;Desulfovibrionaceae;Bilophila	1	TGGGGAATATTGCGCAATGGGCGAAAGCCTGACGCAGCGACGCCGCGTGAGGGATGAAGGTCTTCGGATCGTAAACCTCTGTCAGCAGGGAAGAAACTTATGTGAGCTAATCATCACGTAATTGACGGTACCTGCAAAGGAAGCACCGGCTAACTCCGTGCCAGCGGCCGCGGTAATACGGAGGGTGCGAGCGTTAATCGGAATTACTGGGCGTAAAGCGCCCGTAGGTGGTATGTCAAGTCAAGGGTGAAATCCCCGCGCTCAACGTGGGAACTGCCTTTGAAACTGGCAGACTGGGGTGTGTGAGTGGATAGTGGAATGCCAGGTGTAGGAGTGAAATCCGTAGATATCTGGAGGAACATCAGTGGCGAAGGCGACTATCTGGCACAGAACTGACAC…	427	TGGGGAATATTGCGCAATGGGCGAAAGCCTGACGCAGCGACGCCGCGTGAGGGATGAAGGTCTTCGGATCGTAAACCTCTGTCAGCAGGGAAGAAACTTATGTGAGCTAATCATCACGTAATTGACGGTACCTGCAAAGGAAGCACCGGCTAACTCCGTGCCAGCGGCCGCGGTAATACGGAGGGTGCGAGCGTTAATCGGAATTACTGGGCGTAAAGCGCCCGTAGGTGGTATGTCAAGTCAAGGGTGAAATCCCCGCGCTCAACGTGGGAACTGCCTTTGAAACTGGCAGACTGGGGTGTGTGAGTGGATAGTGGAATGCCAGGTGTAGGAGTGAAATCCGTAGATATCTGGAGGAACATCAGTGGCGAAGGCGACTATCTGGCACAGAACTGACAC…	0	0	0	0	0	0	0	0	0	1	0	0	0	0	0	1
Otu320	Bacteria;"Proteobacteria";Deltaproteobacteria;Desulfovibrionales;Desulfovibrionaceae;Bilophila	121	TGGGGAATATTGCGCAATGGGCGAAAGCCTGACGCAGCGACGCCGCGTGAGGGATGAAGGTCTTCGGATCGTAAACCTCTGTCAGCAGGGAAGAACGGTCACTGTGCTAATCAGCAGTGAATTGACGGTACCTGCAAAGGAAGCACCGGCTAACTCCGTGCCAGCAGCCGCGGTAATACGGAGGGTGCGAGCGTTAATCGGAATTACTGGGCGTAAAGCGCTCGTAGGTAGTATGGCAAGTCAAGGGTGAAATCCCCGCGCTCAACGTGGGAACTGCCTTTGAAACTGCTACACTTGAGTGTGTGAGAGGATAGTGGAATTCCAGGTGTAGGAGTGAAATCCGTAGATATCTGGAGGAACATCAGTGGCGAAGGCGACTATCTGGCACATAACTGACAC…	427	TGGGGAATATTGCGCAATGGGCGAAAGCCTGACGCAGCGACGCCGCGTGAGGGATGAAGGTCTTCGGATCGTAAACCTCTGTCAGCAGGGAAGAACGGTCACTGTGCTAATCAGCAGTGAATTGACGGTACCTGCAAAGGAAGCACCGGCTAACTCCGTGCCAGCAGCCGCGGTAATACGGAGGGTGCGAGCGTTAATCGGAATTACTGGGCGTAAAGCGCTCGTAGGTAGTATGGCAAGTCAAGGGTGAAATCCCCGCGCTCAACGTGGGAACTGCCTTTGAAACTGCTACACTTGAGTGTGTGAGAGGATAGTGGAATTCCAGGTGTAGGAGTGAAATCCGTAGATATCTGGAGGAACATCAGTGGCGAAGGCGACTATCTGGCACATAACTGACAC…	1	0	0	2	2	0	2	0	4	49	3	5	5	41	19	133
Otu321	Bacteria	2	TTAGGGATATTCGTCAATGGGGGAAACCCTGAACGAGCAATGCCGCGTGAGTGATGACAGTTCTTTGGATTGTAAAACTCTGTTGTTAGGGAAGAACGACTCGTATAGGAAATGATACGAGAGTGACAGTACCTTTCAAGAAAGCTCCGGCTAACTACGTGCCAGCAGCCGCGGTAATACGTAGGGAGCGAGCGTTATCCGGATTTATTGGGTGTAAAGGGTGCGTAGGCGGTTTATTAAGTCTAAGGTCTAAGTCCGAAGCTCAACTTCGGTTCGCCTTAGAAACTGATTTTCTAGAGTATGGTAGAGGCAAGTGGAATTTCTAGTGTAGCGGTAAAATGCGTAGATATTAGAAGGAACACCAGTGGCGAAGGCGGCTTGCTGGGCCATTACTGACGC…	427	TTAGGGATATTCGTCAATGGGGGAAACCCTGAACGAGCAATGCCGCGTGAGTGATGACAGTTCTTTGGATTGTAAAACTCTGTTGTTAGGGAAGAACGACTCGTATAGGAAATGATACGAGAGTGACAGTACCTTTCAAGAAAGCTCCGGCTAACTACGTGCCAGCAGCCGCGGTAATACGTAGGGAGCGAGCGTTATCCGGATTTATTGGGTGTAAAGGGTGCGTAGGCGGTTTATTAAGTCTAAGGTCTAAGTCCGAAGCTCAACTTCGGTTCGCCTTAGAAACTGATTTTCTAGAGTATGGTAGAGGCAAGTGGAATTTCTAGTGTAGCGGTAAAATGCGTAGATATTAGAAGGAACACCAGTGGCGAAGGCGGCTTGCTGGGCCATTACTGACGC…	0	0	0	1	0	0	0	0	0	0	1	0	0	0	0	2
Otu322	Bacteria;"Proteobacteria";Deltaproteobacteria;Desulfovibrionales;Desulfovibrionaceae;Bilophila	1	TGGGGAATATTGTGCAATGGGCGAAAGCCTGACGCAGCGACGCCGCGTGAGGGATGAAGGTCTTCGGATCGTAAACCTCTGTCAGCAGGGAAGAACGGTCACTGTTCTAATCAGCAGTGAATTGACGGTACCTGCAAAGGAAGCACCGGCTAACTCCGTGCCAGCAGCCGCGGTAATACGGAGGGTGCGAGCGTTAATCGGAATTACTAGGCGTAAAGCGCTCGTAGGTAGTGTGTCAAGTCAAGGGTGAAATCCCCGCGCTCAACGTGGGAACTGCCTTTGAAACTGGTATACTTGAGTGTGTGAGAGGATAGCGGAATTCCAGGTGTAGGAGTGAAATCCGTAGATATCTGGAAGAACATCAGTGGCGGAGGCGACTTACTGGACTGTAACTGACGT…	427	TGGGGAATATTGTGCAATGGGCGAAAGCCTGACGCAGCGACGCCGCGTGAGGGATGAAGGTCTTCGGATCGTAAACCTCTGTCAGCAGGGAAGAACGGTCACTGTTCTAATCAGCAGTGAATTGACGGTACCTGCAAAGGAAGCACCGGCTAACTCCGTGCCAGCAGCCGCGGTAATACGGAGGGTGCGAGCGTTAATCGGAATTACTAGGCGTAAAGCGCTCGTAGGTAGTGTGTCAAGTCAAGGGTGAAATCCCCGCGCTCAACGTGGGAACTGCCTTTGAAACTGGTATACTTGAGTGTGTGAGAGGATAGCGGAATTCCAGGTGTAGGAGTGAAATCCGTAGATATCTGGAAGAACATCAGTGGCGGAGGCGACTTACTGGACTGTAACTGACGT…	2	0	0	0	1	0	0	0	0	0	0	0	0	1	0	4
Otu323	Bacteria;"Proteobacteria";Deltaproteobacteria;Desulfovibrionales;Desulfovibrionaceae;Lawsonia	1	TGGGGAATATTGCGCAATGGGCGAAAGCCTGACGCAGCGACGCCGCGTGAGGGATGAAGGTCTTCGGATCGTAAACCTCTGTCAGCAGGGAAGAAAGTTATGTGTGCTAATCAGTATGTAATTGACGGTACCTGCAAAGGAAGCACCGGCTAACTCCGTGCCAGCAGTTGCGGTAATACGGAGGGTGCGAGCGTTAATCGGAATTACTGGGCGTAAAGCGCTCGTAGGTAGTTTATCAAGTCAAGGGTGAAATCCTCGCGCTTAACGTGGGAACTGCCTTTGAAACTGTTAGACTTGAGTGTGTGAGAGGACAGTGGAATTCCAGGTGTAGGAGTGAAATCCGTAGATATCTGGAGGAACATCAGTGGCGAAGGCGACTATCTGGCACATAACTGACAC…	427	TGGGGAATATTGCGCAATGGGCGAAAGCCTGACGCAGCGACGCCGCGTGAGGGATGAAGGTCTTCGGATCGTAAACCTCTGTCAGCAGGGAAGAAAGTTATGTGTGCTAATCAGTATGTAATTGACGGTACCTGCAAAGGAAGCACCGGCTAACTCCGTGCCAGCAGTTGCGGTAATACGGAGGGTGCGAGCGTTAATCGGAATTACTGGGCGTAAAGCGCTCGTAGGTAGTTTATCAAGTCAAGGGTGAAATCCTCGCGCTTAACGTGGGAACTGCCTTTGAAACTGTTAGACTTGAGTGTGTGAGAGGACAGTGGAATTCCAGGTGTAGGAGTGAAATCCGTAGATATCTGGAGGAACATCAGTGGCGAAGGCGACTATCTGGCACATAACTGACAC…	0	0	0	0	0	0	0	0	0	1	0	0	0	1	0	2
Otu324	Bacteria;"Proteobacteria";Deltaproteobacteria;Desulfovibrionales;Desulfovibrionaceae;Bilophila	1	TGGGGAATATTGCGCAATGGGCGAAAGCCTGACGCAGCGACGCCGCGTGAGGGATGAAGGTCTTCGGATCGTAAACCTCTGTCAGCAGGGAAGAAATTTCACTGTGCTAATCAGCAGTGGATTGACGGTACCTGCAAAGGAAGCACCGGCTAACTCCGTGCCAGCAGCCGCGGTAATACGGAGGGTGCGAGCGTTAATCGGAATTACGGGGCGTAAAGCGCTCGTAGGTGGTATGTCAAGTCAAGGGTGAAATCCCCGCGCTCAACGTGGGAACTGCCTTTGAAACTTGCACACTGGAGTGTGTGAGATGATAGTTGAATTCCAGGTGTAGGAGTGAAATCCGTAGATATCTGGAGGAACATCAGTGGCGAAGGCGACTATCTGGCACATAACTGACAC…	427	TGGGGAATATTGCGCAATGGGCGAAAGCCTGACGCAGCGACGCCGCGTGAGGGATGAAGGTCTTCGGATCGTAAACCTCTGTCAGCAGGGAAGAAATTTTAGTGTGCTAATCAGCATTAAATTGACGGTACCTGCAAAGGAAGCACCGGCTAACTCCGTGCCAGCAGCCGCGGTAATACGGAGGGTGCGAGCGTTAATCGGAATTACTGGACGTAAAGCGCTCGTAGGTGGTATGTCAAGTCAAGGGTGAAATCCCCGCGCTCAACGTGGGAACTGCCTTTGAAACTTGCAGACTGGAGTGTGTGAGAGGATAGTGGAATTCCAGGTGTAGGAGTGAAATCCGTAGATATCTGGAGGAACATCAGTGGCGAAGGAGACTATCTGGCACATAACTGACAC…	0	0	0	0	0	1	0	0	0	1	0	0	1	0	0	3
Otu325	Bacteria;"Proteobacteria";Gammaproteobacteria;"Enterobacteriales";Enterobacteriaceae;Proteus	1	TGGGGAATATTGCACAATGGGCGCAAGCCTGATGCAGCCATGCCGCGTGTATGAAGAAGGCCTTAGGGTTGTAAAGTACTTTCAGCGGGGAGGAAGGTGATAAGGTTAATACCCTTGTCAATTGACGTTACCCGCAGAAGAAGCACCGGCTAACTCCGTGCCAGCAGCCGCGGTAATACGGAGGGTGCAAGCGTTAATCGGAATTACTGGGCGTAAAGCGCACGCAGGCGGTCAATTAAGTCAGATGTGAAAGCCCCGAGCTTAACTTGGGAATTGCATCTGAAAGTGGTTGGCTAGAGTCTTGTAGAGGGGGGTAGAATTCCATGTGTAGCGGGGAAATGCGTAGAGATGTGGAGGAATACCGGTGGCGAAGGCGGCCCCCTGGACAAAGACTGACGC…	427	TGGGGAATATTGCACAATGGGCGCAAGCCTGATGCAGCCATGCCGCGTGTATGAAGAAGGCCTTAGGGTTGTAAAGTACTTTCAGCGGGGAGGAAGGTGATAAGGTTAATACCCTTGTCAATTGACGTTACCCGCAGAAGAAGCACCGGCTAACTCCGTGCCAGCAGCCGCGGTAATACGGAGGGTGCAAGCGTTAATCGGAATTACTGGGCGTAAAGCGCACGCAGGCGGTCAATTAAGTCAGATGTGAAAGCCCCGAGCGTAACTTGGGAATTGCATCTGAAACTGGTTGGCTAGAGTCTTGTAGAGGGGGGTAGAATTCCATGTGTAGCGGTGAAATGCGTAGAGATGTGGAGGAATACCGGTGGCGAAGGCGGCCCCCTGGACAAAGACTGACGC…	0	2	0	0	0	0	4	0	0	2	0	2	0	0	0	10
Otu326	Bacteria;"Proteobacteria";Deltaproteobacteria;Desulfovibrionales;Desulfovibrionaceae;Bilophila	2	TGGGGAATATTGCGCAATGGGCGAAAGCCTGACGCAGCGACGCCGCGTGAGGGATGAAGGTCTTCGGATCGTAAACCTCTGTCAGCAGGGAAGAACGGTCACTGTCCTAATCAGCAGTGAATTGACGGTACCTGCAAAGGAAGCACCGGCTAACTCCGTGCCAGCAGCCGCGGTAATACGGAGGGTGCGAGCGTTAATCGGAATTACTGGGCGTAAAGCGCTCGTAGGTAGTATATCAAGTCAAGGGTGAAATCCCCGCGCTCAACGTGGGAACGGCCTTTGAAACTGGTACACTTGAGTGTGTGAGAGGATAGTGGAATTCCAGGTGTAGGAGTGAAATCCGTAGATATCTGGAGGAACATCAGTGGCGAAGGCGACTATCTGGCACATAACTGACAC…	427	TGGGGAATATTGCGCAATGGGCGAAAGCCTGACGCAGCGACGCCGCGTGAGGGATGAAGGTCTTCGGATCGTAAACCTCTGTCAGCAGGGAAGAACGGTCACTGTTCTAATCAGCAGTGAATTGACGGTACCTGCAAAGGAAGCACCGGCTAACTCCGTGCCAGCAGCCGCGGTAATACGGAGGGTGCGAGCGTTAATCGGAATTACTGGGCGTAAAGCGCTCGTAGGTAGTGTGTCAAGTCAAGGGTGAAATCCCCGCGCTCAACGTGTGAACTGCCTTTGAAACTGGTATACTTGAGTGTGTGGGAGGATAGTGGAATTCCAGGTGTAGGAGTGAAATCCGTAGATATCTGGAAGAACAGCAGTGGCGAAGGCGACTATCTGGCACATAACTGACAC…	11	2	1	2	4	0	0	1	0	16	1	2	0	18	8	66
Otu327	Bacteria;Firmicutes;Bacilli;Lactobacillales;Carnobacteriaceae;Atopostipes	1	TAGGGAATCTTCCACAATGGGTGCAAACCTGATGGAGCAATGCCGCGTGAATGAAGAAGGTCTTCGGATCGTAAAGTTCTGTTATTAGAGAAGAACAAGTCGAGGAGTAACTGTCTCGACTTTGACGGTACCTAACCAGAAAGTCACGGCTAACTACGTGCCAGCAGCCGCGGTAATACGTAGGTGACAAGCGTTGTCCGGAATTATTGGGCGTAAAGGGAGCGCAGGCGGTTGGAATAGTCTGATGTGAAAGCCCACGGCTTAACCGTGGAAGGTCATTGGAAACTGTCCAACTTGAATGCAGAAGAGGTAAGTGGAATTCCATGTGTAGCGGTGAAATGCGTAGATATATGGCGGAACACCAGTGGCGAAGGCGACTTACTGGTCTGTAATTGACGC…	427	TAGGGAATCTTCCACAATGGACGAAAGTCTGATGGAGCAATGCCGCGTGAATGAAGAAGGTCTTCGGATCGTAAAGTTCTGTTATTAGAGAAGAACAAGTCGAGGAGTAACTGTCTCGACTTTGACGGTACCTAACCAGAAAGTCACGGCTAACTACGTGCCAGCAGCCGCGGTAATACGTAGGTGACGAGCGTTGTCCGGAATTATTGGGCGTAAAGGGAGCGCAGGCGGTTGGAATAGTCTGATGTGAAAGCCCACGGCTTAACCGTGGAAGGTCATTGGAAACTGTCCAACTTGAATGCAGAAGAGGTAAGTGGAATTCCAAGTGTAGCGGTGAAATGCGTAGATATTTGGAGGAACACCAGTGGCGAAGGCGACTTACTGGTCTGTAATTGACGC…	0	6	0	0	0	0	0	0	0	0	0	0	1	0	0	7
Otu328	Bacteria;Firmicutes	44	TTAGGAATATTCGTCAATGGGGGAAACCCTGAACGAGCAATGCCGCGTGAGTGATGAAGGCCCTATGGGTTGTAAAACTCTGTTGTTAAGAAAGAATGGTAGAATTAGGAAATGAGTTCTACTTGACGGTACTTTTCAAGAAAGCCACGACTAACTACGTGCCAGCAGTCGCGGTAATACGTAGGTGGCGAGCGTTATCCGGATTTATTGGGCGTAAAGCGTGCGCAGGCGGCTTATTAAGTCTAAGATTAAAGCCCGGAGCTTAACTCCGGTTCGTCTTAGAAACTGGTAGGCTTGAGTATGGTAGAGGCAAACGGAATTCCTAGTGTAGCGGTGGAATGCGTAGATATTAGGAGGAACACCAGTGGCGAAGGCGGTTTGCTGGGCCATCACTGACGC…	427	TTAGGAATATTCGTCAATGGGGGAAACCCTGAACGAGCAATGCCGCGTGAGTGATGAAGGCCCTATGGGTTGTAAAACTCTGTTGTTAAGAAAGAATGGTAGAATTAGGAAATGAGTTCTACTTGACGGTACTTTTCAAGAAAGCCACGACTAACTACGTGCCAGCAGTCGCGGTAATACGTAGGTGGCGAGCGTTATCCGGATTTATTGGGCGTAAAGCGTGCGCAGGCGGCTTATTAAGTCTAAGATTAAAGCCCGGAGCTTAACTCCGGTTCGTCTTAGAAACTGGTAGGCTTGAGTATGGTAGAGGCAAACGGAATTCCTAGTGTAGCGGTGGAATGCGTAGATATTAGGAGGAACACCAGTGGCGAAGGCGGTTTGCTGGGCCATCACTGACGC…	2	7	4	8	15	11	18	3	1	6	5	1	7	10	18	116
Otu329	Bacteria;Firmicutes;Clostridia;Clostridiales;Lachnospiraceae	1	TGGGGAATCTTCCGCAATGGGCGAAAGCCTGACGGAGCGACGCCGCGTGAGTGAAGAAGGTCTTCGGACCGTAAAGCTCTTTTGTTGCAGGCGAAGGGTAAGAGCAGGAAATGGCCCTTATTAGACGGTATGCAACGAAGAAGCCCCGGCTAACTACGTGCCAGCAGCCGCGGTAATACGTAGGGGGCAAGCGTTATCCGGATTTACTGGGTGTAAAGGGAGCGCAGACGGATGGATAAGTCTGAAGTGAAAGCCCGCGGCTCAACTGCGGGACTGCTTTGGAAACTGTGCATCGTGAGTACGGGAGGGGCAGGCGGAATTCCTGGTGTAGCGGTGAAATGCGTAGATATCAGGAGGAACACCGGCGGCGAAGGCGGCCTGCTGGACCGAAACTGACGT…	427	TGGGGAATCTTCCGCAATGGGCGAAAGCCTGACGGAGCGACGCCGCGTGAGTGAAGAAGGTCTTCGGACCGTAAAGCTCTTTTGTTGCAGGCGAAGGGTAAGAGCAGGAAATGGCCCTTATTAGACGGTATGCAACGAAGAAGCCCCGGCTAACTACGTGCCAGCAGCCGCGGTAATACGTAGGGGGCAAGCGTTATCCGGATTTACTGGGTGTAAAGGGAGCGCAGACGGATGGATAAGTCTGAAGTGAAAGCCCGCGGCTCAACTGCGGGACTGCTTTGGAAACTGTGCATCGTGAGTACGGGAGGGGCAGGCGGAATTCCTGGTGTAGCGGTGAAATGCGTAGATATCAGGAGGAACACCGGCGGCGAAGGCGGCCTGCTGGACCGAAACTGACGT…	0	0	0	0	0	0	0	0	0	0	0	0	0	1	0	1
Otu330	Bacteria;"Proteobacteria";Deltaproteobacteria;Desulfovibrionales;Desulfovibrionaceae;Bilophila	1	TGGGGAATATTGCGCAATGGGCGAAAGCCTGACGCAGCGACGCCGCGTGAGGGATGAAGGTCTTCGGATCGTAAACCTCTGTCAGCAGGGAAGAAAGTTATGTGTGCTAATCAGCATGTAATTGACGGTACCTGCAAAGGAAGCACCGGCTAACTCCGTGCCAGCAGCCGCGGTAATACGGAGGGTGCGAGCGTTAATCGGAATTACTGGGCGTAAAGCGCTCGTAGGTAGTTTATCAAGTCAAGGGTGAATCCCCGCGCTTAACGTGGGAACTGCCTTTGAAACTGTTAGACTTGAGTGTGTGAGAGGATAGTGGAATTCCAGGTGTAGGAGTGAAATCCGTAGATATCTGGAGGAACATCAGTGGCGAAGGCGACTATCTGGCACATAACTGACACT…	427	TGGGGAATATTGCGCAATGGGCGAAAGCCTGACGCAGCGACGCCGCGTGAGGGATGAAGGTCTTCGGATCGTAAACCTCTGTCAGCAGGGAAGAAAGTTATGTGTGCTAATCAGCATGTAATTGACGGTACCTGCAAAGGAAGCACCGGCTAACTCCGTGCCAGCAGCCGCGGTAATACGGAGGGTGCGAGCGTTAATCGGAATTACTGGGCGTAAAGCGCTCGTAGGTAGTTTATCAAGTCAAGGGTGAAATCCCCGCGCTTAACGTGGGAACTGCCTTTGAAACTGTTAGACTTGAGTGTGTGAGAGGATAGTGGAATTCCAGGTGTAGGAGTGAAATCCGTAGATATCTGGAGGAACATCAGTGGCGAAGGCGACTATCTGGCACATAACTGACAC…	0	188	5	0	2	0	0	0	13	16	12	12	3	47	8	306
Otu331	Bacteria	1	TAGGAATATTCGTCAATGGGGGAAACCCTGAACGAGCAATGCCGCGTGAGTGAAGACGGTCCTCTGGATTGTAAAACTCTGTTGTTTAGGAAAAACTGTACAAACAGGAAATGGTTTGTGCTTGATGGTACTATTCAAGAAAGCCACGGCTAACTACGTGCCAGCAGCCGCGGTAATACGTAGGTGGCGAGCGTTATCCGGATTTATTGGGCGTAAAGCGTCCGCAGACGGTTTGTTAAGTCTAGAATCAAAGCCCGGAGCTTAACTCCGGTTCGTTCTAGAAACTGGCAGGCTTGAGTGTAGTAGAGGCAAGTGGAATTTCTAGTGTAGCGGTAGAATGCGTAGATATTAGGAAGAACACCAGTGGCGAAGGCGGCTTTCTGGACTGAAACTGACGCT…	427	TTAGGAATATTCGTCAATGGGGGAAACCCTGAACGAGCAATGCCGCGTGAGTGAAGACGGTCCTCTGGATTGTAAAACTCTGTTGTTTAGGAAAGACTGTACAAACAGGAAATGGTTTGTGCTTGATGGTACTATTCAAGAAAGCCACGGCTAACTACGTGCCAGCAGCCGCGGTAATACGTAGGTGGCGAGCGTTATCCGGATTTATTGGGCGTAAAGCGTCCGCAGACGGCTTGTTAAGTCTAGAATCAAAGCCCGGAGCTTAACTCCGGTTCGTTCTAGAAACTGGCAGGCTTGAGTGTAGTAGAGGCAAGTGGAATTTCTAGTGTAGCGGTAGAATGCGTAGATATTAGAAGGAACACCAGTGGCGAAGGCGACTTGCTGGACAGCAACTGACGC…	0	0	1	0	2	0	0	0	0	0	1	0	0	0	0	4
Otu332	Bacteria;"Proteobacteria";Deltaproteobacteria;Desulfovibrionales;Desulfovibrionaceae;Lawsonia	1	TGGGGAATATTGCGCAATGGGCGAAAGCCTGACGCAGCGACGCCGCGTGAGGGATGAAGGTCTTCGGATCGTAAACCTCTGTCAGCAGGGAAGAAAGTTATGTGTGCTAATCAGCATGTAATTGACGGTACCTGCAAAGGAAGCACCGGCTAACTACATGCCAGCAGCCGCGGTAATACGGAGGGTGCGAGCGTTCATCGGAATTACTGGGCGTAAAGCGCTCGTAGGTAGTTTATCAAGTCAAGGGTGAAATCCCCGCGCTTAACGTGGGAACTGCCTTTGAAACTGTTAGACTTGAGTGTGTGAGAGGATAGTGGAATTCCAGGTGTAGGAGTGAAATCCGTAGATATCTGGAGGAACATCAGTGGCGAAGGCGACTATCTGGCACATAACTGACAC…	427	TGGGGAATATTGCGCAATGGGCGAAAGCCTGACGCAGCGACGCCGCGTGAGGGATGAAGGTCTTCGGATCGTAAACCTCTGTCAGCAGGGAAGAAAGTTATGTGTGCTAATCAGCATGTAATTGACGGTACCTGCAAAGGAAGCACCGGCTAACTACATGCCAGCAGCCGCGGTAATACGGAGGGTGCGAGCGTTCATCGGAATTACTGGGCGTAAAGCGCTCGTAGGTAGTTTATCAAGTCAAGGGTGAAATCCCCGCGCTTAACGTGGGAACTGCCTTTGAAACTGTTAGACTTGAGTGTGTGAGAGGATAGTGGAATTCCAGGTGTAGGAGTGAAATCCGTAGATATCTGGAGGAACATCAGTGGCGAAGGCGACTATCTGGCACATAACTGACAC…	0	2	0	0	0	0	0	0	0	0	0	0	0	0	0	2
Otu333	Bacteria;Firmicutes;Bacilli;Lactobacillales;Lactobacillaceae;Paralactobacillus	2	TGGGGAATCTTCCGCAATGGGCGCAAGCCTGACGGAGCAACGCCGCGTGAGTGAAGAAGGTTTTCGGATCGTAAAGCTCTGTTGAGAGGGACGAGAGGCGAGGCTAGGAAATGAGCTTTGTAGGACGGTACCTTTCGAGGAAGCCACGGCTAACTACGTGCCAGCAGCCGCGGTAATACGTAGGTGGCAAGCGTTATCCGGATTTATTGGGCGTAAAGGGAACGCAGGCGGTCTTTTAAGTCTGATGTGAAAGCCTTCGGCTTAACCGGAGTAGTGCATTGGAAACTGGGAGACGTGAGTGCAGAAGAGGAGAGTGGAACTCCATGTGTAGCGGTGAAATGCGTAGATATATGGAAGAACACCAGTGGCGAAAGCGGCTCTCTGGTCTGTAACTGACGC…	402	TGGGGAATCTTCCGCAATGGGCGCAAGCCTGACGGAGCAACGCCGCGTGAGTGAAGAAGGTTTTCGGATCGTAAAGCTCTGTTGAGAGGGACGAGAGGCAAGGCTAGGAAATGAGCTTTGTAGGACGGTACCTTTCGAGGAAGCCACGGCTAACTACGTGCCAGCAGCCGCGGTAATACGTAGGTGGCAAGCGTTATCCGGATTTATTGGGCGTAAAGGGAACGCAGGCGGTCTTTTAAGTCTGATGTGAAAGCCTTCGGGTTAAGCGGAGTGGTGCATTGGAAACTGGGAGACTTGAGTGCAGCGGAGGAGAGGGGAACTCGATGTGTAGCGGTGAAATGCGTAGATATATGGAAGAACACCAGTGGCGAAAGCGGCTCTCTGGTCTGTAACTGACGC…	0	4	0	0	0	0	0	0	0	0	0	0	0	0	0	4
Otu334	Bacteria;"Proteobacteria";Deltaproteobacteria;Desulfovibrionales;Desulfovibrionaceae;Bilophila	2	GGGGAATATTGCGCAATGGGCGAAAGCCTGACGCAGCGACGCCGCGTGAGGGATGAAGGTCTTCGGATCGTAAACCTCTGTCAGCAGGGAAGAAAGTTATTCGTGCTAATCAGCGAGTAATTGACGGTACCTGCAAAGGAAGCACCGGCTAACTCCGTGCCAGCAGCCGCGGTAATACGGAGGGTGCGAGCGTTAATCGGAATTACTGGGCGTAAAGCGCTCGTAGGTAGTATATCAAGTCAAGGGTGAAATCCCCGCGCTCAACGTGGGAACTGCCTTTGAAACTGTTACACTTGAGTGTGTGAGAGGATAGTGGAATTCCAGGTGTAGGAGTGAAATCCGTAGATATCTGGAGGAACATCAGTGGCGAAGGCGACTATCTGGCGCATAACTGACACT…	427	TGGGGAATATTGCGCAATGGGCGAAAGCCTGACGCAGCGACGCCGCGTGAGGGATGAAGGTCTTCGGATCGTAAACCTCTGTCAGCAGGGAAGAAAGTTATGTGTGCTAATCAGCATGTAATTGACGGTACCTGCAAAGGAAGCACCGGCTAACTCCGTGCCAGCAGCCGCGGTAATACGGAGGGTGCGAGCGTTAATCGGAATTACTGGGCGGAAAGCGCTCGTAGGTAGTATGTCAAGTCAAGGGTGAAATCCCCGCGCTCAACGTGGGAACTGCCGTTGAAACTGGTACAGTTGAGTGTGTGAGAGGATAGTGGAATGCCAGGTGTAGGAGTGAAATCCGTAGATATCTGGAGGAACATCAGTGGCGAAGGCGACTATCTGGCACATAACTGACAC…	0	5	0	0	0	0	0	0	0	1	0	0	0	0	1	7
Otu335	Bacteria;"Proteobacteria";Deltaproteobacteria;Desulfovibrionales;Desulfovibrionaceae;Lawsonia	2	GGGGAATATTGGGCAATGGGGGAAAGCCTGACGCAGCGACGCCGCGTGAGGGATGAAGGTCTTCGGATCGTAAACCTCTGTCAGCAGGGAAGAACGGTCACTGTTCTAATCAGCAGTGAATTGACGGTACCTGCAAAGGAAGCACCGGCTAACTCCGTGCCAGCAGCCGCGGTAATACGGAGGGTGCGAGCGTTAATCGGAATTACTGGGCGTAAAGCGCTCGTAGGTAGTGTGTCAAGTCAAGGGTGAAATCCCCGCGCTCAACGTGGGAACTGCCTTTGAAACTGGTATACTTGAGTGTGTGAGAGGATAGTGGAATTCCAGGTGTAGGAGTGAAATCCGTAGATATCTGGAAGAACATCAGTGGCGAAGGCGACTATCTGGCACATAACTGACACT…	427	TGGGGAATATTGCGCAATGGGCGAAAGCCTGACGCAGCGACGCCGCCTGAGGGAAGAAGGTCTTCGGATCGTAAACCTCTGTCAGCAGGGAAGAACGGTCACTGTTCTCATCAGCAGTGAATTGACGGTACCTGCAAAGGAAGCACCGGCTAACTCCGTGCCAGCAGCCGCGGTAATACGGAGGGCGCGAGCGTTAATCGGAATTACTGGGCGTAAAGCGCTCGTAGGTAGTGTGTCAAGTCAAGGGTGAAATCCCCGCGCTCAACGTGGGAACTGCCGTTGAAACTGTTATACTTGAGTGTGTGAGAGGATAGTGGAATTCCAGGTGTAGGAGTGAAATCCGTAGATATCTGGAAGAACATCAGTGGCGAAGGCGACTATCTGGCACATAACTGACAC…	0	0	0	1	1	0	0	0	0	1	0	0	0	0	2	5
Otu336	Bacteria;"Proteobacteria";Deltaproteobacteria;Desulfovibrionales;Desulfovibrionaceae;Lawsonia	1	TGGGGAATATTGCGCAATGGGCGAAAGCCTGACGCAGCGACGCCGCGTGAGGGATGAAGGTCTTCGGATCGTAAACCTCTGTCAGCAGGGAAGAAAGTTATGTGTGCTAATCAGCATGTAATTGACGGTACCTGCAAAGGAAGCACCGGCTAACTCCGTGCCAGCAGCCGCGGTAATACGGAGGGTGCGAGCGTTAATCGGAATTACTGGACGTAAAGCGCTCGTAGGTAGTTTATCAAGTCAAGGGTGAAATCCCCGCGCTTAACGTGGGAACTGCCTTCGAAACTGTTAGACTTGAGTGTGTGAGAGGATAGTGGAATTCCAGGTGTAGGAGTGAAATCCGTGGATATCTGGAGGAACATCAGTGGCGAAGGCGACTATCTGGCACATAACTGACAC…	427	TGGGGAATATTGCGCAATGGGCGAAAGCCTGACGCAGCGACGCCGCGTGAGGGATGAAGGTCTTCGGATCGTAAACCTCTGTCAGCAGGGAAGAAAGTTATGTGTGCTAATCAGCATGTAATTGACGGTACCTGCAAAGGAAGCACCGGCTAACTCCGTGCCAGCAGCCGCGGTAATACGGAGGGTGCGAGCGTTAATCGGAATTACTGGACGTAAAGCGCTCGTAGGTAGTTTATCAAGTCAAGGGTGAAATCCCCGCGCTTAACGTGGGAACTGCCTTCGAAACTGTTAGACTTGAGTGTGTGAGAGGATAGTGGAATTCCAGGTGTAGGAGTGAAATCCGTGGATATCTGGAGGAACATCAGTGGCGAAGGCGACTATCTGGCACATAACTGACAC…	1	5	0	0	0	0	0	0	1	0	2	0	0	0	1	10
Otu337	Bacteria;"Proteobacteria";Deltaproteobacteria;Desulfovibrionales;Desulfovibrionaceae;Bilophila	1	TGGGGGATATTGCGCGATGGGCGAAAGCCTGACGCAGCGACGCCGCGTGAGGGATGAAGGTCTTCGGATCGTAAACCTCTGTCAGCAGGGAAGAAACTTATATGAGCTAATCGTCATGTAATTGACGGTACCTGCAAAGGAAGCACCGGCTAACTCCGTGCCAGCAGCCGCGGTAATACGGAGGGTGCGAGCGTTAATCGGAATTACTGGGCGTAAAGCGCTCGTAGGTAGTATGCCAAGTCAAGGGTGAAATCCCCGTGCTCAACATGGGAACTGCCTTTGAAACTGGTACACTTGAGTGTGTGAGAGGATAGTGGAATTCCAGGTGTAGGAGTGAAATCCGTAGATATCTGGAGGAACATTAGTGGCGAAGGCGACTATCTGGCACATAACTGACAC…	427	TGGGGGATATTGCGCGATGGGCGAAAGCCTGACGCAGCGACGCCGCGTGAGGGATGAAGGTCTTCGGATCGTAAACCTCTGTCAGCAGGGAAGAAACTTATATGAGCTAATCGTCATGTAATTGACGGTACCTGCAAAGGAAGCACCGGCTAACTCCGTGCCAGCAGCCGCGGTAATACGGAGGGTGCGAGCGTTAATCGGAATTACTGGGCGTAAAGCGCTCGTAGGTAGTATGCCAAGTCAAGGGTGAAATCCCCGTGCTCAACATGGGAACTGCCTTTGAAACTGGTACACTTGAGTGTGTGAGAGGATAGTGGAATTCCAGGTGTAGGAGTGAAATCCGTAGATATCTGGAGGAACATTAGTGGCGAAGGCGACTATCTGGCACATAACTGACAC…	0	0	0	0	0	0	0	0	0	1	0	0	0	0	0	1
Otu338	Bacteria;"Proteobacteria";Deltaproteobacteria;Desulfovibrionales;Desulfovibrionaceae;Bilophila	1	GGGGAATATTGCGCAATGGGCGAAAGCCTGACGCAGCGACGCCGCGTGAGGGATGAAGGTTTTCGCATCGTAAACCTCTGTCAGAAGGGAAGAAGTTATGTGGTACTAATCAACCATGTATTGACGGTACCTTCAAAGGAAGCACCGGCTAACTCCGTGCCAGCAGCCGCGGTAATACGGAGGGTGCGAGCGTTAATCGGAATTACTGGGCGTAAAGCGCACGTAGGCGGTATGACAAGTCAAGGGGGAAATCCCCCGGCTCAACCGGGGAACTGCCTTTGAAACTGTCAAACTGGAGTATGTGAGAGGGTGGCGGAATTCCTGGTGTAGGAGTGAAATCCGTAGATATCAGGAGGAACATCAGTGGCGAAGGCGGCCACCTGGCACATAACTGACGCT…	427	TGGGGAATATTGCGCAATGGGCGAAGGCCTGACGCAGCGACGCCGCGTGAGGGATGAAGGTTTTCGGATCGTAAACCTCTGTCAGAAGGGAAGAAGTTATGTGGTACTAATCAACCATGTATTGACGGTACCTTCAAAGGAAGCACCGGCTAACTCCGTGCCAGCAGCCGCGGTAATACGGAGGGTGCGAGCGTTAATCGGAATTACTTGGCGTAAAGCGCACGTAGGCGGTATGACAAGTCAAGGGTGAAATCCCCCGGCTCAACCGGGGAACTGCCTTTGAGACTGTCAAACTGGAGTATGTGAGAGGGTGGCGGAATTCCTGGTGTAGGAGTGAAATCCGTAGATATCAGGAGGAACATCAGTGGCGAAGGCGGCCACCTGGCACATAACTGACGC…	2	2	0	1	1	0	0	0	0	3	0	0	0	2	4	15
Otu339	Bacteria;"Proteobacteria";Deltaproteobacteria;Desulfovibrionales;Desulfovibrionaceae;Lawsonia	1	GGGGAATATTGCGCAATGGGCGAAAGCCTGACGCAGCGACGCCGCGTGAGGGATGAAGGTCTTCGGATCGTAAACCTCTGTCAGCAGGGAAGAACGGTCACTGTTCTAATCAGCAGTGAATTGACGGTACCTGCAAAGGAAGCACCGGCTAACTCCGTGCCAGCAGCCGCGGTAATACGGAGGGTGCGAGCGTTAATCGGAATTACTGGGCGTAAAGCGCTCGTAGGTAGTGTGTCAAGTCAAGGGTGAAATCCCCGCGCTCAACGTGGGAACTGCCGTGGAAACTGGTATACTTGAGTGTGTGAGAGGATAGTGGAATTCCAGGGGTAGGAGTGAAATCCGTAGATATCTGGAAGAACATCAGTGGCGAAGGCGACTATCTGGCACATAACTGACACT…	427	TGGGGAATATTGCGCAATGGGCGAAAGCCTGACGCAGCGACGCCGCGTGAGGGATGAAGGTCTTCGGATCGTAAACCTCTGTCAGCAGGGAAGAACGGTCACTGTTCTAATCAGCAGTGAATTGACGGTACCTGCAAAGGAAGCACCGGCTAACTCCGTGCCAGCAGCCGCGGTAATACGGAGGGTGCGAGCGTTAGTCGGAATTACTGGGCGTAAAGCGCTCGTAGGTAGTGTGTCAAGTCAAGGGTGAAATCCCCGCGCTCAACGTGGGAACTGCCTTTGAGACTGGTATACTTGGGTGTGTGGGAGGATAGTGGAATTCCAGGGGTGGGAGTGAAATCCGTAGATATCTGGGAGAACATCAGTGGCGAAGGCGACTATCTGGCACATAACTGACAC…	3	0	0	4	1	0	0	1	0	0	0	0	0	2	2	13
Otu340	Bacteria;"Proteobacteria";Deltaproteobacteria;Desulfovibrionales;Desulfovibrionaceae;Bilophila	1	TGGGGAATATTGCGCAATGGGCGAAAGCCTGACGCAGCGACGCCGCGTGAGGGATGAAGGTCTTCGGATCGTAAACCTCTGTCAGCAGGGAAGAACGGTCACTGTTCTAATCAGCAGTGAATTGAAGGTACCTGCAAAGGAAGCACCGGCTAACTCCGTGCCAGCAGCCGCGGTAATACGGAGGGTGCGAGCGTTAATCGGAATTACTGGGCGTAAAACGCTCGTAGGTAGTGTGTCAAGTCAAGGGTGAAATCCCCGCGCTCAACGTGGGAACTGCCTTTGAAACTGGTATACTTGAGTGTGTGAGAGGATAGTGGAATTCCAGGTGTAGGAGTGAAATCCGTAGATATCTGGAAGAACATCAGTGGCGAAGGCGACTATCTGGCACATAACTGA	427	TGGGGAATATTGCGCAATGGGCGAAAGCCTGACGCAGCGACGCCGCGTGAGGGATGAAGGTCTTCGGATCGTAAACCTCTGTCAGCAGGGAAGAACGGTCACTGTTCTAATCAGCAGTGAATTGACGGTACCTGCAAAGGAAGCACCGGCTAACTCCGTGCCAGCAGCCGCGGTAATACGGAGGGTGCGAGCGTTAATCGGAATTACTGGGCGTAAAGCGCTCGTAGGTAGTGTGTCAAGTCAAGGGTGAAATCCCCGCGCTCAACGTGGGAACTGCCTTTGAAACTGGTATACTTGAGTGTGTGAGAGGATAGTGGAACTCCAGGTGTAGGAGTGAAATCCGTAGATATCTGGAAGAACATCAGTGGCGAAGGCGACTATCTGGCACATAACTGACAC…	1	0	0	1	1	0	0	0	0	1	0	0	0	2	2	8
Otu341	Bacteria;"Proteobacteria";Deltaproteobacteria;Desulfovibrionales;Desulfovibrionaceae;Lawsonia	2	TGGGGAATATTGCGCAATGGGCGAAAGCCTGACGCAGCGACGCCGCGTGAGGGATGAAGGTCTTCGGATCGTAAACCTCTGTCAGCAGGGAAGAAAGTTATATGTGCTAATCAGCGTGTAATTGACGGTACCTGCAAAGGAAGCACCGGCTAACTCCGTGCCAGCAGCCGCGGTAATACGGAGGGTGCGAGCGTTAATCGGAATTACTGGGCGTAAAGCGCTCGTAGGTAGTGTGACAAGTCAAGGGTGAAATCCCCGTGCTCAACATGGGAACTGCCTTTGAAACTGTTATACTTGAGTGTGTGAGAGGATAGTGGAATTCCAGGTGGAGGAGTGAAATCCGTAGATATCTGGAGGAACATCAGTGGCGAAGGCGACTATCTGGCACATAACTGACAC…	427	TGGGGAATATTGCGCAATGGGCGAAAGCCTGACGCAGCGACGCCGCGTGAGGGATGAAGGTCTTCGGATCGTAAACCTCTGTCAGCAGGGAAGAAACTTTTCTGTGCTAATCAACAGAGAATTGACGGTACCTGCAAAGGAAGCACCGGCTAACTCCGTGCCAGCAGCCGCGGTAATACGGAGGGTGCGAGCGTTAATCGGAATTACTGGGAGTAAAGCGCTCGTAGGTAGTGTGACAAGTCAAGGGTGAAATCCCCGTGCTCAACATGGGAACTGCCTTTGAAACTGTTATACTTGAGTGTGTGAGAGGATAGTGGAATTCCAGGTGTAGGAGTGAAGTCCGTAGATATCTGGAGGAACATCAGTGGCGAAGGCGACTATCGGGCACATAACTGACAC…	0	2	1	0	0	0	0	0	0	1	0	0	0	0	0	4
Otu342	Bacteria;"Proteobacteria";Deltaproteobacteria;Desulfovibrionales;Desulfovibrionaceae;Bilophila	1	TGGGGAATATTGCGCAATGGGCGAAAGCCTGACGCAGCGACGCCGCGTGAGGGATGAAGGTCTTCGGATCGTAAACCTCTGTCAGCAGGGAAGAACGGTCACTGTTCTAATCAGCAGTGAATTGACGGTACCTGCAAAGGAAGCACCGGCTAACTCCGTGCCAGCAGCCGCGGTAATACGGAGGGTGCGAGCGTTAATCGGAATTACTGGGCGTAAAGCGCTCGTAGGTAGTGTGTCAAGTCAAGGGTGAAATCCCCGCGCTCAACGTGGGAACTTCCTTTGAAACTGGTATACTTGAGTGTGTGAGAGGATAGTGGAATTCCAGGTGTAGGAGTGAAATCCGTAGATATCTGGAGGAACATCAGTGTCGAAGGCGACTATCTGGCACATAACTGACAC…	427	TGGGGAATATTGCGCAATGGGCGAAAGCCTGACGCAGCGACGCCGCGTGAGGGATGAAGGTCTTCGGATCGTAAACCTCTGTCAGCAGGGAAGAACGGTCACTGTTCTAATCAGCAGTGAATTGACGGTACCTGCAAAGGAAGCACCGGCTAACTCCGTGCCAGCAGCCGCGGTAATACGGAGGGTGCGAGCGTTAATCGGAATTACTGGGCGTAAAGCGCTCGTAGGTAGTGTGTCAAGTCAAGGGTGAAATCCCCGCGCTCAACGTGGGAACTTCCTTTGAAACTGGTATACTTGAGTGTGTGAGAGGATAGTGGAATTCCAGGTGTAGGAGTGAAATCCGTAGATATCTGGAGGAACATCAGTGTCGAAGGCGACTATCTGGCACATAACTGACAC…	1	0	1	0	0	0	0	0	0	0	0	0	0	1	1	4
Otu343	Bacteria;Firmicutes	1	TAGGAATATTCGTCAATGGGGGAAACCCTGAACGAGCAATGCCGCGTGAAGGATGACGGTCCTATGGATTGTAAACTTCTGTTGTTAGGGAAGAATGACCTAAATAGGAAATGATTTAGGAGTGACGGTACCTTTCAAGAAAGCTCCGGCTAACTACGTGCCAGCAGCCGCGGTAATACGTAGGGAGCGAGCGTTATCCGGATTTATTGGGTGTAAAGGGTGCGTAGGCGGTTTAACAGGTCTGTGGTTTAAGTCCGAAGCTTAACTTCGGTTCGCCATAGAAACCGTTTTACTTGAGTATGGTAGAGGCAAGTGGAATTTCTAGTGTAGCGGTTAAATGCGTAGATATTAGAAGGAACACCGGTGGCGAAGGCGACTTGCTGGGCCATCACTGACGCT…	427	TTAGGAATATTCGTCAATGGGGGAAACCCTGAACGAGCAATGCCGCGTGAAGGATGACGGTCCTATGGATTGTAAACTTCTGTTGTTAGGGAAGAATGACCTAAATAGGAAATGATTTAGGAGTGACGGTACCTTTCAAGAAAGCTCCGGCTAACTACGTGCCAGCAGCCGCGGTAATACGTAGGGAGCGAGCGTTATCCGGATTTATTGGGTGTAAAGGGTGCGTAGGCGGTTTAACAGGTCTGTGGTTTAAGTCCGAAGCTTTGCTTCGGTGCGCCATAGAAACCGTTTTACTTGAGTATGGTAGAGGCAAGTGGAATTTCTAGTGTAGCGGTTAAATGCGTAGATATTAGAAGGAACACCGGTGGCGAAGGCGACTTGCTGGGCCATCACTGACGC…	0	0	1	0	0	0	1	0	0	2	1	0	0	0	1	6
Otu344	Bacteria;"Proteobacteria";Deltaproteobacteria;Desulfovibrionales;Desulfovibrionaceae;Bilophila	1	TGGGGAATATTGCGCAATGGGCGAAAGCCTGACGCAGCGACGCCGCGTGAGGGATGAAGGTCTTCGGATCGTAAACCTCTGTCAGCAGGGAAGAAAGTTATGTGTGCTAATCAGCATGTAATTGACGGTACCTGCAAAGGAAGCACCGGCTAACTCCGTGCCAGCAGCCGCGGTAATACGGAGGGTGCGAGCGTTAATCGGAATTACTGGGCGTAAAGCGCTCGTAGGTAGTATATCAAGTCAAGGGTGAAATCCCCGCGCTCAACGTGGGAACTGCCTTTGAAACTGGTACACTTGAGTGTGTGAGAGGATAGTGGAATTCCAGGTGTAGGAGTGAAATCCGTAGATATCTGGAGGAACATCAGTGGCGAAGGCGACTATCTGGCACATAACTGACGC…	427	TGGGGAATATTGCGCAATGGGCGAAAGCCTGACGCAGCGACGCCGCGTGAGGGATGAAGGTCTTCGGATCGTAAACCTCTGTCAGCAGGGAAGAAAGTTATGTGTGCTAATCAGCATGTAATTGACGGTACCTGCAAAGGAAGCACCGGCTAACTCCGTGCCAGCAGCCGCGGTAATACGGAGGGTGCGAGCGTTAATCGGAATTACTGGGCGTAAAGCGCTCGTAGGTAGTATATCAAGTCAAGGGTGAAATCCCCGCGCTCAACGTGGGAACTGCCTTTGAAACTGGTACACTTGAGTGTGTGAGAGGATAGTGGAATTCCAGGTGTAGGAGTGAAATCCGTAGATATCTGGAGGAACATCAGTGGCGAAGGCGACTATCTGGCACATAACTGACGC…	0	1	0	0	0	0	0	0	0	1	0	0	0	0	0	2
Otu345	Bacteria;"Proteobacteria";Gammaproteobacteria;"Enterobacteriales";Enterobacteriaceae;Serratia	2	TGGGGAATATTGCAAAATGGGCGCAAGCCTGATGCAGCCATGCCGCGTGTGTGAAGAAGGCCTTCGGGTTGTAAAGCACTTTCAGCGAGGAGGAAGGTGGTGAGCTTAATACGCTCATCAATTGACGTTACTCGCAGAAGAAGCACCGGCTAACTCCGTGCCAGCAGCCGCGGTAATACGGAGGGTGCAAGCGTTAATCGGAATTACTGGGCGTAAAGCGCACGCAGGCGGTTTGTTAAGTCAGATGTGAAATCCCCGGGCTCAACCTGGGAACTGCATTTGAAACTGGCAAGCTAGAGGCTCGTAGAGGGGGGTAGAATTCCAGGTGTAGCGGTGAAATGCGTAGAGATCTGGAGGAATACCGGTGGCGAAGGCGGCCCCCTGGACGAAGACTGACGC…	427	TGGGGAATATTGCACAATGGGCGCAAGCCTGATGCAGCCATGCCGCGTGTGTGAAGACGGCCTTCGGGTTGTAAAGCACTTTCAGCGAGGAGGAAGGTGGTGAGCTTAATACGTTCATCAATTGACGTTACTCGCAGAAGAAGCACCGGCTAACTCCGTGTCAGCAGCCGCGGTAATACGGAGGGTGCAAGCGTTAATCGGAATTACTGGGCGTAAAGCGCACGCAGGCGGTTTGTTAAGTCAGATGTGAAATCCCCGGGCTCAACCTGGGAACTGCATTTGAAACTGGCAAGCTAGAGTCTCGTAGAGGGGGGTAGAATTCCAGGTGTAGCGGTGAAATGCGTAGAGATCTGGAGGAATACCGGTGGCGAAGGCGGCCCCCTGGACGAAGACTGACGC…	1	1	0	4	3	2	2	5	7	2	6	2	3	2	5	45
Otu346	Bacteria;"Verrucomicrobia";Subdivision5;Subdivision5_genera_incertae_sedis	1	TCGAGGATCATTTGCAATGGGCGCAAGCCTGACAATGCGACGCTGCGTGGAGGATGAAGGCCCTCGGGTCGTAAACTCCTGTCATGAGGGAACAGGCGACGTGGCCTAATACGCCACGAAGTTGAGTGTACTTCAAGAGGAAGGGACGGCTAACTCTGTGCCAGCAGCCGCGGTAATACAGAGGTCCCTAGCGTTGTTCGGATTTACTGGGCGTAAAGGGCACGTAGGCTGCGACGTGTGTCGGATGTGAAATCTCCGGGCCCAACCCGGAAAGTGCGTCCGAAACTGCGCCGCTGGAGGACGGAAGAGGGAATCGGAATATAGGGTGTAGCGGTGAAATGCGTTGATATCCTATAGAACACCGGAGGCGAAGGCGGATTCCTGGTACGTATCTGACGC…	427	TCGAGGATCATTTGCAATGGGCGCAAGCCTGACAATGCGACGCTGCGTGGAGGATGAAGGCCCTCGGGTCGTAAACTCCTGTCATGAGGGAACAGGCGACGTGGCCTAATACGCCACGAAGTTGAGTGTACTTCAAGAGGAAGGGACGGCTAACTCTGTGCCAGCAGCCGCGGTAATACAGAGGTCCCTAGCGTTGTTCGGATTTACTGGGCGTAAAGGGCACGTAGGCTGCGACGTGTGTCGGATGTGAAATCTCCGGGCCCAACCCGGAAAGTGCGTCCGAAACTGCGCCGCTGGAGGACGGAAGAGGGAATCGGAATATAGGGTGTAGCGGTGAAATGCGTTGATATCCTATAGAACACCGGAGGCGAAGGCGGATTCCTGGTACGTATCTGACGC…	0	0	0	0	0	0	0	0	0	1	0	0	0	0	0	1
Otu347	Bacteria;"Proteobacteria";Deltaproteobacteria;Desulfovibrionales;Desulfovibrionaceae;Bilophila	1	TGGGGAATATTGCGCAATGGGCGAAAGCCTGACGCAGCGACGCCGCGTGAGGGATGAAGGTCTTCGGATCGTAAACCTCTGTCAGCAGGGAAGAAACTTTTCTGTGCTAATCAACAGAGAATTGACGGTACCTGCAAAGGAAGCACCGGCTAACTCCGTGCCAGCAGCCGCGGTAATACGGAGGGTGCGAGCGTTAATCGGAATTACTGGGCGTAAAGCGCTCGTAGGTAGTGTGACAAGTCAAGGGTGAAATCCCCGTGCTCAACATGGGAACTGCCTTGGAAACTGTTATACTTGAGTGTGTGAGAGGATAGTGGAATTCCAGGGGTAGGAGTGAAATCCGTAGATATCTGGAGGAACATCAGTGGCGAAGGCGACTATCTGGCACATAACTGACAC…	427	TGGGGAATATTGCGCAATGGGCGAAAGCCTGACGCAGCGACGCCGCGTGAGGGATGAAGGTCTTCGGATCGTAAACCTCTGTCAGCAGGGAAGAAACTTTTCTGTGCTAATCAACAGAGAATTGACGGTACCTGCAAAGGAAGCACCGGCTAACTCCGTGCCAGCAGCCGCGGTAATACGGAGGGTGCGAGCGTTAATCGGAATTACTGGGCGTAAAGCGCTCGTAGGTAGTGTGACAAGTCAAGGGTGAAATCCCCGTGCTCAACATGGGAACTGCCTTGGAAACTGTTATACTTGAGTGTGTGAGAGGATAGTGGAATTCCAGGGGTAGGAGTGAAATCCGTAGATATCTGGAGGAACATCAGTGGCGAAGGCGACTATCTGGCACATAACTGACAC…	0	1	0	0	0	0	0	0	0	1	0	0	0	1	0	3
Otu348	Bacteria;"Proteobacteria";Deltaproteobacteria;Desulfovibrionales;Desulfovibrionaceae;Lawsonia	1	TGGGGAATATTGCGCAATGGGCGAAAGCCTGACGCAGCGACGCCGCGTGAGGGATGAAGGTCTTCGGATCGTAAACCTCTGTCAGCAGGGAAGAAATTTACATGTGCTAATCAGCGTGTAATTGACGGTACCTGCAAAGGAAGCACCGGCTAACTCCGTGCCAGCAGCCGCGGTAATACGGAGGGTGCGAGCGTTAATCGGAATTACTGGGCGTAAAGCGCTCGTAGGTGGCATATCAAGTCAAGGGTGAAATCCCCGTGCTCAACATGGAACTGCCTTTGGAACTGGTAAGCTGGAGTGTGTGAGAGGATAGTGGAATTCCGGGTGTAGGAGTGAAATCCGTAGATATCTGGAGGAACATCAGTGGCGAAGGCGACTATCTGGCACATAACTGACACT…	427	TGGGGAATATTGCGCAATGGGCGAAAGCCTGACGCAGCGACGCCGCGTGAGGGATGAAGGTCTTCGGATCGTAAACCTCTGTCAGCAGGGAAGGAATTTACATGTGCTAATCAGCGTGTAATTGACGGTACCTGCAAAGGAAGCACCGGCTAACTCCGTGCCAGCAGCCGCGGTAATACGGAGGGTGCGAGCGTTAATCGGAATTACTGGGCGTAAAGCGCTCGTAGGTGGCATATCAAGTCAAGGGTGAAATCCCCGTGCTCAACAGGGGAACTGCCTGTGAAACTGGTAAGCTGGAGTGTGTGAGAGGATAGTGGAATTCCAGGTGTAGGAGTGAAATCCGTAGATATCTGGAGGAACATCAGTGGCGAAGGCGACTATCTGGCACATAACTGACAC…	0	1	0	0	0	0	0	0	3	1	0	0	0	0	2	7
Otu349	Bacteria;"Proteobacteria";Gammaproteobacteria;Xanthomonadales;Sinobacteraceae;Steroidobacter	1	TGGGGAATATTGGACAATGGGCGAAAGCCTGATCCAGCGACGCCGCGTGGGTGAAGAAGGCCTGCGGGTTGTAAAGCCCTTTCGTTGGGGAAGAAAAGTGTCGACCTAACACGTCGGCACCTTGACGTTACCCAAAGAAGAAGCACCGGCTAACTCTGTGCCAGCAGCCGCGGTAATACAGAGGGTGCGAGCGTTAATCGGAATTACTGGTCGTAAAGCGCACGTAGATGGCTTCGTAAGTCGGATGTGAAATCCCCGGGCTTAACCGGGGAACGGCATTCGAAACTGCGTTGCTCGAATGTGGAAGAGGGAAGCGGAATTCCAGGTGTAGCTGTGAAATGCGTATATATCTGGAGGAACATCAGTGGCGAAAGCGGCTTCCTGGTCCAACATTGACAT…	427	TGGGGAATATTGGACAATGGGCGAAAGCCTGATCCAGCGACGCCGCGTGGGTGAAGAAGGCCTGCGGGTTGTAAAGCCCTTTCGTTGGGGAAGAAAAGTGTCGACCTAACACGTCGGCACCTTGACGTTACCCAAAGAAGAAGCACCGGCTAACTCTGTGCCAGCAGCCGCGGTAATACAGAGGGTGCGAGCGTTAATCGGAATTACTGGTCGTAAAGCGCACGTAGATGGCTTCGTAAGTCGGATGTGAAATCCCCGGGCTTAACCGGGGAACGGCATTCGAAACTGCGTTGCTCGAATGTGGAAGAGGGAAGCGGAATTCCAGGTGTAGCTGTGAAATGCGTATATATCTGGAGGAACATCAGTGGCGAAAGCGGCTTCCTGGTCCAACATTGACAT…	0	0	0	0	0	0	0	0	0	0	1	0	0	0	0	1
Otu350	Bacteria;Firmicutes;Erysipelotrichia;Erysipelotrichales;Erysipelotrichaceae;Turicibacter	1	TAGGGAATCTTCGGCAATGGGCGAAAGCCTGACCGAGCAACGCCGCGTGAATGAAGAAGGCCTTCGGGTTGTAAAATTCTGTTATAAGGGAAGAAAGGTGATAGGAGGAAATGACTATCAATTGACGGTACCTTATGAGAAAGCCACGGCTAACTACGTGCCAGCAGCCGCGGTAATACGTAGGTGGCAAGCGTTATCCGGAATTATTGGGCGTAAAGAGCGCGCAGGTGGTTAATTAAGTCTGATGTGAAAGCCCACGGCTTAACCGTGGAGGGTCATGGGAAACTGGTTGACTTGAGTGCAGGAGAGGGAAGTGGAATTCCATGTGTGGCGGTGAAATGCGTAGAGATATGGAGGAACACCAGTGGCCAAGGCGGCGTCCGTGTCTGCAACTGACAC…	427	TAGGGAATCTTCGGCAATGGGCGAAAGCCTGACCGAGCAACGCCGCGTGAATGAAGAAGGCCTTCGGGTTGTAAAATTCTGTTATAAGGGAAGAAAGGTGATAGGAGGAAATGACTATCAATTGACGGTACCTTATGAGAAAGCCACGGCTAACTACGTGCCAGCAGCCGCGGTAATACGTAGGTGGCAAGCGTTATCCGGAATTATTGGGCGTAAAGAGCGCGCAGGTGGTTAATTAAGTCTGATGTGAAAGCCCACGGCTTAACCGTGGAGGGTCATTGGAAACTGGTTGACTTGAGTGCAGAAGAGGGAAGTGGAATTCCATGTGTAGCGGTGAAATGCGTAGAGATATGGAGGAACACCAGTGGCGAAGGCGGCTTCCTAGTCTGCAACTGACAC…	1	0	0	1	1	2	3	0	0	0	0	0	1	0	0	9
Otu351	Bacteria;"Proteobacteria";Betaproteobacteria;Burkholderiales;Comamonadaceae;Hydrogenophaga	1	TGGGGAATTTTGGACAATGGGCGCAAGCCTGATCCAGCAATGCCGCGTGCAGGAAGAAGGCCTTCGGGTTGTAAACTGCTTTTGTACGGAACGAAACGGTCCGGGTTAATACCCTGGGCTAATGACGGTACCGTAAGAATAAGCACCGGCTAACTACGTGCCAGCAGCCGCGGTAATACGTAGGGTGCAAGCGTTAATCGGAATTACTGGGCATAAAGCGTGCGCAGGCGGTTTTGTAAGACAGGCGTGAAATCCCCGGGCTCAACCTGGGAATTGCGCTTGTGACTGCAAGGCTGGAGTGCGGCAGAGGGGGATGGAATTCCGCGTGTAGCAATGAAATGCGTAGATATGCGGAGGAACACCGATGGCGAAGGCAATCCCCTGGGCCTGCACTGACGC…	336	TGGGGAATTTTGGACAATGGGCGCAAGCCTGATCCAGCAATGCCGCGTGCAGGAAGAAGGCCTTCGGGTTGTAAACTGCTTTTGTACGGAACGAAACGGTCCGGGTTAATACCCTGGGCTAATGACGGTACCGTAAGAATAAGCACCGGCTAACTACGTGCCAGCAGCCGCGGTAATACGTAGGGTGCAAGCGTTAATCGGAATTACTGGGCGTAAAGCGTGAGCAGGCGGTTTTGTAAGACAGGCGTGAAATCCCCGGGCCCAACCTGGAAATTGCGCTTGGGACTGCAAGGCTGGAGTGCGGCAGAGGGGGATGTAAGTCCGCGTGTAGCAGGG	0	0	0	0	1	0	0	0	0	0	2	0	0	0	0	3
Otu352	Bacteria;"Proteobacteria";Deltaproteobacteria;Desulfovibrionales;Desulfovibrionaceae;Lawsonia	1	TGGGGAATATTGCGCAATGGGCGAAAGCCTGACGCAGCGACGCCGCGTGAGGGATGAAGGTCTTCGGATCGTAAACATCTGTCAGCAGGGAAGAAAGTTATGTGTGCTAATCAGCATGTAATTGACGGTACCTGCAAAGGAAGCACCGGCTAACTCCGTGCCAGCCGCCGCGGTAATACAGAGGGTGCGAGCGTTAATCGGAATTACTGGGCGAAAAGCGCTCGTAGGTAGTATATCAAGTCAAGGGTGAAATCCCCGCGCTCAACGTGGGAACTGCCTTTGAAACTGGTACACTTGAGTGTGTGAGAGGATAGTGGAATTCCATGTGTAGGAGTGAAATCCGTAGATATCTGGAGGAACATCAGTGGCGAAGGCGACTATCTGGCACATAACTGACAC…	427	TGGGGAATATTGCGCAATGGGCGAAAGCCTGACGCAGCGACGCCGCGTGAGGGATGAAGGTCTTCGGATCGTAAACATCTGTCAGCAGGGAAGAAAGTTATGTGTGCTAATCAGCATGTAATTGACGGTACCTGCAAAGGAAGCACCGGCTAACTCCGTGCCAGCCGCCGCGGTAATACAGAGGGTGCGAGCGTTAATCGGAATTACTGGGCGAAAAGCGCTCGTAGGTAGTATATCAAGTCAAGGGTGAAATCCCCGCGCTCAACGTGGGAACTGCCTTTGAAACTGGTACACTTGAGTGTGTGAGAGGATAGTGGAATTCCATGTGTAGGAGTGAAATCCGTAGATATCTGGAGGAACATCAGTGGCGAAGGCGACTATCTGGCACATAACTGACAC…	0	0	0	0	0	0	0	0	0	1	0	0	0	1	0	2
Otu353	Bacteria;"Proteobacteria";Deltaproteobacteria;Desulfovibrionales;Desulfovibrionaceae;Bilophila	1	TGGGGAATATTGCGCAATGGGCGAAAGCCTGACGCAGCGACGCCGCGTGAGGGATGAAGGTCTTCGGATCGTAAACCTCTGTCAGCAGGGAAGAAACTTATGTGAGCTAATCATCACGTAATTGACGGTACCTGCAAAGGAAGCACCGGCTAACTCCGTGCCAGCAGCCGCGGTAATACGGAGGGTGCGAGCGTTAATCGGAATTACTGGGCGTAAAGCGCTCGTAGGTAGTATGCCAAGTCAAGGGTGAAATCCCCGTGCTCAACATGGGAACTGCCGTGGAAACTGGTACACTTGAGTGTGTGGGAGGATAGTGGAATTCCAGGTGTAGGAGTGAAATCCGTAGATATCTGGAGGAACATCAGTGGCGAAGGCGACTATCTGGCACATAACTGACAC…	427	TGGGGAATATTGCGCAATGGGCGAAAGCCTGACGCAGCGACGCCGCGTGAGGGATGAAGGTCTTCGGATCGTAAACCTCTGTCAGCAGGGAAGAAACTTATGTGAGCTAATCATCACGTAATTGACGGTACCTGCAAAGGAAGCACCGGCTAACTCCGTGCCAGCAGCCGCGGTAATACGGAGGGTGCGAGCGTTAATCGGAATTACTGGGCGTAAAGCGCTCGTAGGTAGTATGCCAAGTCAAGGGTGAAATCCCCGTGCTCAACATGGGAACTGCCGTGGAAACTGGTACACTTGAGTGTGTGGGAGGATAGTGGAATTCCAGGTGTAGGAGTGAAATCCGTAGATATCTGGAGGAACATCAGTGGCGAAGGCGACTATCTGGCACATAACTGACAC…	2	2	0	0	0	5	0	0	6	24	0	2	1	0	0	42
Otu354	Bacteria;"Proteobacteria";Deltaproteobacteria;Desulfovibrionales;Desulfovibrionaceae;Bilophila	1	TGGGGAATATTGCGCAATGGGCGAAAGCCTGACGCAGCGACGCCGCGTGAGGGATGAAGGTCTTCGGATCGTAAACCTCTGTCAGCAGGGAAGAAGTTTAGATGTGCTAATCAGCATTTAATTGACGGTACCTGCAAAGGAAGCACCGGCTAACTCCGTGCCAGCAGCCGCGGTAATACGGAGGGTGCGAGCGTTAATCGGAATTACTGGGCGTAAAGCGCTCGTAGGTGGTATGTCAAGTCAAGGGTGAAATCCCCGCGCTCAACGTGGGAACTGCCTTTGAAACTGGCAAACTGGAGTGTGTGAGAGGATAGTGGAATTCCAGGTGTAGGAGTGAAATCCGTAGATATCTGGAGGAACGCCAGTGGCGAAGGCGGTCTGCTGGACAGCAACTGACGC…	427	TGGGGAATATTGCGCAATGGGCGAAAGCCTGACGCAGCGACGCCGCGTGAGGGATGAAGGTCTTCGGATCGTAAACCTCTGTCAGCAGGGAAGAAGTTTAGATGTGCTAATCAGCATTTAATTGACGGTACCTGCAAAGGAAGCACCGGCTAACTCCGTGCCAGCAGCCGCGGTAATACGGAGGGTGCGAGCGTTAATCGGAATTACTGGGCGTAAAGCGCTCGTAGGTGGTATGTCAAGTCAAGGGTGAAATCCCCGCGCTCAACGTGGGAACTGCCTTTGAAACTGGCAAACTGGAGTGTGTGAGAGGATAGTGGAATTCCAGGTGTAGGAGTGAAATCCGTAGATATCTGGAGGAACGCCAGTGGCGAAGGCGGTCTGCTGGACAGCAACTGACGC…	0	0	0	0	0	0	0	0	0	1	0	0	0	0	0	1
Otu355	Bacteria;"Proteobacteria";Gammaproteobacteria;Pseudomonadales;Pseudomonadaceae;Pseudomonas	1	TGGGGAATATTGGACAATGGGCGAAAGCCTGATCCAGCCATGCCGCGTGTGTGAAGAAGGTCTTCGGATTGCAAAGCACTTTAAGTTGGGAGGAAGGGCATTAACCTAATACGTTAGTGTTTTGACGTTACCGACAGAATAAGCACCGGCTAACTTCGTGCCAGCAGCCGCGGTAATACGAAGGGTGCAAGCGTTAATCGGAATTACTGGGCGTAAAACGCGCGTAGGTGGTTCGTTAAGTGGTACGTGAAAGCCCCGGGCTCAACCTGGGAACTGCATCCAAAACTGGCGAGCTAGAGTACGGTAGAGGGTGGTGGAATTTCCTGTGTAGCGGTGAAATGCGTAGATATAGGAAGGAACACCAGTGGCGAAGGCGACCACCTGGACTGATACTGACAC…	427	TGGGGAATATTGGACAATGGGCGAAAGCCTGATCCAGCCATGCCGCGTGTGTGAAGAAGGTCTTCGGATTGCAAAGCACTTTAAGTTGGGAGGAAGGGCATTAACCTAATACGTTAGTGTTTTGACGTTACCGACAGAATAAGCACCGGCTAACTTCGTGCCAGCAGCCGCGGTAATACGAAGGGTGCAAGCGTTAATCGGAATTACTGGGCGTAAAACGCGCGTAGGTGGTTCGTTAAGTGGTACGTGAAAGCCCCGGGCTCAACCTGGGAACTGCATCCAAAACTGGCGAGCTAGAGTACGGTAGAGGGTGGTGGAATTTCCTGTGTAGCGGTGAAATGCGTAGATATAGGAAGGAACACCAGTGGCGAAGGCGACCACCTGGACTGATACTGACAC…	0	0	0	0	1	1	0	0	0	0	0	0	1	0	0	3
Otu356	Bacteria;"Proteobacteria";Deltaproteobacteria;Desulfovibrionales;Desulfovibrionaceae;Bilophila	3	TGGGGAATATTGCGCAATGGGCGAAAGCCTGACGCAGCGACGCCGCGTGAGGGATGAAGGTCTTCGGATCGTAAACCTCTGTCAGCAGGGAAGAACGGTCACTGTCCTAATCAGCAGTGAATTGACGGTACCTGCAAAGGAAGCACCGGCTAACTCCGTGCCAGCAGCCGCGGTAATACGGAGGGTGCGAGCGTTAATCGGAATTACTGGGCGTAAAGCGCTCGTAGGTAGTGTGTCAAGTCAAGGGTGAAATCCCCGCGCTCAACGTGGGAACTGCCGTTGAAACTGGTATACTTGAGTGTGTGAGAGGTTAGTGGAATTCCAGGTGTAGGAGTGAAATCCGTAGATATCTGGAAGAACATCAGTGGCGAAGGCGACTATCTGGCACATAACTGACAC…	427	TGGGGAATATTGCGCAATGGGCGAAAGCCTGACGCAGCGACGCCGCGTGAGGGATGAAGGTCTTCGGATCGTAAACCTCTGTCAGCAGGGAAGAACGGTCACTGTTCTAATCAGCAGTGAATTGACGGTACCTGCAAAGGAAGCACCGGCTAACTCCGTGCCAGCAGCCGCGGTAATACGGAGGGTGCGAGCGTTAATCGGAATTACTGGGCGTAAAGCGCTCGTAGGTAGTGTGTCAAGTCAAGGGTGAAATCCCCGCGCTCAACGGGGGAACTGCCTTTGAAACTGTTATACTTGAGTGTGTGAGAGGATAGTGGAATTCCAGGTGTAGGAGTGAAATCCGTAGATATCTGGAAGAACATCAGTGGCGAAGGCGACTATCTGGCACGTAACTGACAC…	2	1	0	1	5	0	0	0	0	13	0	0	0	7	5	34
Otu357	Bacteria;Firmicutes	1	TTAGGAATATTCGTCAATGGGGGAAACCCTGAACGAGCAATGCCGCGTGAACGAAGACGGTCCTCTGGATTGTAAAGTTCTGTTGTTTGGGAAGAACGGCTCTAATAGGAAATGATTAGAGATTGACTGTACCATTCAAGAAAGCCACGGCTAACTACGTGCCAGCAGCCGCGGTAATACGTAGGTGGCGAGCGTTATCCGGATTTATTGGGCGTAAAGGGAGCGCAGGCGGAAGGACAAGCCAGATTTGAAAGTTCGGGGCTCAGCCCCGTGACGGATCTGGAACTGTTCTCCTTGAGAGCGGGAGAAGGAAGCGGAATTCCTGGTGTAGCGGTGAAATGCGTAGATATCAGGAAGAACACCAGTGGCGAAAGCGGCTTTCCGGACCGAATCTGACGC…	427	TTAGGAATATTCGTCAATGGGGGAAACCCTGAACGAGCAATGCCGCGTGAACGAAGACGGTCCTCTGGATTGTAAAGTTCTGTTGTTTGGGAAGAACGGCTCTAATAGGAAATGATTAGAGATTGACTGTACCATTCAAGAAAGCCACGGCTAACTACGTGCCAGCAGCCGCGGTAATACGTAGGTGGCGAGCGTTATCCGGATTTATTGGGCGTAAAGGGAGCGCAGGCGGAAGGACAAGCCAGATTTGAAAGTTCGGGGCTCAGCCCCGTGACGGATCTGGAACTGTTCTCCTTGAGAGCGGGAGAAGGAAGCGGAATTCCTGGTGTAGCGGTGAAATGCGTAGATATCAGGAAGAACACCAGTGGCGAAAGCGGCTTTCCGGACCGAATCTGACGC…	0	0	0	0	0	0	0	0	0	1	0	0	0	0	0	1
Otu358	Bacteria;Firmicutes	1	TTAGGAATATTCGTCAATGGGGGAAACCCTGAACGAGCAATGCCGCGTGAGTGATGACGGTCCTCTGGATTGTAAAACTCTGTTGTTTAGAAAAAATTGCACAAACAGGAAATGGTTTGTGTTTGATGGTACTATTCAAGAAAGCCACGGCTAACTACGTGCCAGCAGCCGCGGTAATACGTAGGTGGCGAGCGTTATCCGGATTTATTGGGCGTAAAGCGTCCGCAGACGGTTTGTTAAGTTTAGAATCAAACCCTGGAGCTTAACTCCAGTTCGTTCTAAAAACTGGCATACTTGAGTGTAGTAGAGGCAAGTGGAATTTCTAGTGTAGCGGTAGAATGCGTAGATATTAGAAGGAACACCAGTGGCGAAGGCGACTTGCTGGGCTATTACTGACGT…	427	TTAGGAATATTCGTCAATGGGGGAAACCCTGAACGAGCAATGCCGCGTGAGTGATGACGGTCCTCTGGATTGTAAAACTCTGTTGTTTAGGAAAAATTGCACAAACAGGAAATGGTTTGTGTTTGATGGTACTATTCAAGAAAGCCACGGCTAACTACGTGCCAGCAGCCGCGGTAATACGTAGGTGGCGAGCGTTATCCGGATTTATTGGGCGTAAAGCGTCCGCAGACGGTTTGTTAAGTTTAGAATCAAACCCTGGAGCTTAACTCCAGTTCGTTCTAAAAACTGGCAGACTTGAGTGTAGTAGAGGCAAGTGGAATTTCTAGTGTAGCGGTAGAATGCGTAGATATTAGAAGGAACACCAGTGGCGAAGGCGACTTGCTGGGCTATTACTGACGT…	0	0	1	0	4	0	4	0	0	0	0	10	0	0	0	19
Otu359	Bacteria;"Proteobacteria";Deltaproteobacteria;Desulfovibrionales;Desulfovibrionaceae;Bilophila	1	TGGGGAATATTGCGCAATGGGCGAAAGCCTGACGCAGCGACGCCGCGTGAGGGATGAAGGTCCTCGGATCGTAAACCTCTGTCAGCAGGGAAGAAAGTTATATGTGCTAATCAGCGTGTAATTGACGGTACCTGCAAAGGAAGCACCGGCTAACTCCGTGCCAGCAGCCGCGGTAATACGGAGGGTGCGAGCGTTAATCGGAATTACTGGGCGTAAAGCGCTCGTAGGTAGTATATCAAGTCAAGGGTGAAATCCCCGCACTCATCGTGGGAACTGCCGTTGAAACTGGTACACTTGTGTGTGTGAGAGGAGAGTGGAATTCCAGGTGTAGGAGTGAAATCCGTAGATATCTGGAGGAACATCAGTGGCGAAGGCGACTATCTGGCACATAACTGACAC…	420	TGGGGAATATTGCGCAATGGGCGAAAGCCTGACGCAGCGACGCCGCGTGAGGGATGAAGGTCCTCGGATCGTAAACCTCTGTCAGCAGGGAAGAAAGTTATATGTGCTAATCAGCGTGTAATTGACGGTACCTGCAAAGGAAGCACCGGCTAACTCCGTGCCAGCAGCCGCGGTAATACGGAGGGTGCGAGCGTTAATCGGAATTACTGGGCGTAAAGCGCTCGTAGGTAGTATATCAAGTCAAGGGTGAAATCCCCGCACTCATCGTGGGAACTGCCGTTGAAACTGGTACACTTGTGTGTGTGAGAGGAGAGTGGAATTCCAGGTGTAGGAGTGAAATCCGTAGATATCTGGAGGAACATCAGTGGCGAAGGCGACTATCTGGCACATAACTGACAC…	0	0	0	0	1	0	0	0	0	1	0	0	0	0	0	2
Otu360	Bacteria;"Proteobacteria";Betaproteobacteria;Burkholderiales;Sutterellaceae;Sutterella	1	TGGGGAATTTTGGACAATGGGGGCAACCCTGATCCAGCCATGCCGCGTGCAGGATGAAGATCTTCGGATTGTAAACTGCTTTTGTCAGGGACGAAAAGGACTGTGTTAATACCATAGTCTGCTGACGGTACCTGAAGAATAAGCACCGGCTAACTACGTGCCAGCAGCCGCGGTAATACGTAGGGTGCAAGCGCTAATCGGAATTACTGGGCGTAAAGCGTGCGCAGGTGGTTCTGTAAGACAGCGGTGAAATCCCCGGGCTCAACTTGGGAATTGCATTTGTGACTGCAGGACTAAAGTTCATCAGAGGGGGGTGGAACTCCAAGTGTAGCAGTGAAATGCGTAGATATTTGGAAGAACACCAATGGCGAAGGCAGCCCCCTGGGATGCGACTGACGC…	427	TGGGGAATTTTGGACAATGGGGGCAACCCTGATCCAGCCATGCCGCGTGCAGGATGAAGATCTTCGGATTGTAAACTGCTTTTGTCAGGGACGAAAAGGACTGTGTTAATACCATAGTCTGCTGACGGTACCTGAAGAATAAGCACCGGCTAACTACGTGCCAGCAGCCGCGGTAATACGTAGGGTGCAAGCGCTAATCGGAATTACTGGGCGTAAAGCGTGCGCAGGTGGTTCTGTAAGACAGCGGTGAAATCCCCGGGCTCAACTTGGGAATTGCATTTGTGACTGCAGGACTAAAGTTCATCAGAGGGGGGTGGAACTCCAAGTGTAGCAGTGAAATGCGTAGATATTTGGAAGAACACCAATGGCGAAGGCAGCCCCCTGGGATGCGACTGACGC…	1	0	0	0	0	0	1	0	0	0	1	0	0	0	0	3
Otu361	Bacteria;"Spirochaetes";Spirochaetes;Spirochaetales;Spirochaetaceae;Spirochaeta	7	CTAAGAATCTTCCACAATGGACGGAAGTCTGATGGAGCGACGCCGCGTGGACGATGAAGGCCGTGAGGTTGTAAAGTCCTTTTCGGGAGGGGGAATAACCCGGGGAGGGAATGCCCCGGGGATGACGTGAATCCCGGAATAAGCCCCGGCTAACTACGTGCCAGCAGCCGCGGTAATACGTAGGGGGCGAGCGTTGTTCGGAATCATTGGGCGTAAAGGGTGCGCAGGTGGCCCGACAAGTCTGGCGTTAAAGTGCGGGGCTCAACTCCGTGATGCGCTGGAAACTGTCTGGCTTGAGTACAGCAGGGGGCGTCGGAATTCCAGGTGTAGGGGTGAAATCTGTAGATATCTGGAAGAACACCGGTGGCGAAGGCGGACGCCTGGGCATGTACTGACACT…	427	GCTAAGAATCTTCCACAATGGACGGAAGTCTGATGGAGCGACGCCGCGTGGACGATGAAGGCCGTGAGGTTGTAAAGTCCTTTTCGGGAGGGGGAATAACCCGGGGAGGGAATGCCCCGGGGATGACGTGAATCCCGGAATAAGCCCCGGCTAACTACGTGCCAGCAGCCGCGGTAATACGTAGGGGGCGAGCGTTGTTCGGAATCATTGGGCGTAAAGGGTGCGCAGGTGGCCCGACAAGTCTGGCGTTAAAGTGCGGGGCTCAACGCCGTTGTGCGCTGGAAACTGTCTGGCTTGAGTACAGCAGGGGGCGTCGGAATTCCAGGTGTAGGGGTGAAATCTGTAGATATCTGGAAGAACACCGGTGGCGAAGGCGGACGCCTGGGCATGTACTGACAC…	0	0	1	7	0	0	0	0	0	0	3	0	0	0	0	11
Otu362	Bacteria;Firmicutes;Bacilli;Lactobacillales;Streptococcaceae;Streptococcus	1	TAGGGAATCTTCGGCAATGGGGGCAACCCTGACCGAGCAACGCCGCGTGAGTGAAGAAGGTTTTCGGATCGTAAAGCTCTGTTGTAAGAGAAGAACGTTGATGAGAGTGGAAAATTCATCAAGTGACGGTATCTTACCAGAAAGGGACGGCTAACTACGTGCCAGCAGCCGCGGTAATACGTAGGTCCCGAGCGTTGTCCGGATTTATTGGGCGTAAAGCGAGCGCAGGCGGTTTCGTAAGTCTGAAGTTAAAGGCAGTGGCCCAACCAGTGTTCGCTTTGGAAACTGCGAGACTTGAGTGCAGAAGGGGAGAGTGGAATTCCATGTGTAGCGGTGAAATGCGTAGATATATGGAGGAACACCGGTGGCGAAAGTGGCTCTCTGGTCTGTAACTGACGC…	427	TAGGGAATCTTCGGCAATGGGGGCAACCCTGACCGAGCAACGCCGCGTGAGTGAAGAAGGTTTTCGGATCGTAAAGCTCTGTTGTAAGAGAAGAACGTTGATGAGAGTGGAAAATTCATCAAGTGACGGTATCTTACCAGAAAGGGACGGCTAACTACGTGCCAGCAGCCGCGGTAATACGTAGGTCCCGAGCGTTGTCCGGATTTATTGGGCGTAAAGCGAGCGCAGGCGGTTTCGTAAGTCTGAAGTTAAAGGCAGTGGCCCAACCAGTGTTCGCTTTGGAAACTGCGAGACTTGAGTGCAGAAGGGGAGAGTGGAATTCCATGTGTAGCGGTGAAATGCGTAGATATATGGAGGAACACCGGTGGCGAAAGTGGCTCTCTGGTCTGTAACTGACGC…	0	0	0	0	0	0	0	0	0	0	0	0	0	0	1	1
Otu363	Bacteria;"Proteobacteria";Deltaproteobacteria;Desulfovibrionales;Desulfovibrionaceae;Desulfovibrio	1	TGGGGAATATTGCGCAATGGGCGAAAGCCTGACGCAGCGACGCCGCGTGAGGGATGAAGGTTTTCGGATCGTAAACCTCTGTCGGAAGGGAAGAAAGCGCACAGTGCCAATCAGCGGTGCGTTGACGGTACCTTCAAAGGAAGCGCCGGCTAACTCCGTGCCAGCAGCCGCGGTAATACGGAGGGCGCAAGCGTTAATCGGAATTACTGGACGTAAAGCGCGCGTAGGCTGTTTCGTAAGTCAGGGGTGAAATCCCACGGCGTGACCGTGGAATTGCCCTTGATACTGCGGGACTTGAATCCGGGAGAGGGTGGCGGAATTCCAGGTGTAGGAGTGAAATCCGTAGATATCTGGGGGAACATCAGTGGCGAAGGCGGCCACCTGGTCCGGTATTGACGC…	427	TGGGGAATATTGCGCAATGGGCGAAAGCCTGACGCAGCGACGCCGCGTGAGGGATGAAGGTTTTCGGATCGTAAACCTCTGTCGGAAGGGAAGAAAGCGCACAGTGCCAATCAGCGGTGCGTTGACGGTACCTTCAAAGGAAGCGCCGGCTAACTCCGTGCCAGCAGCCGCGGTAATACGGAGGGCGCAAGCGTTAATCGGAATTACTGGACGTAAAGCGCGCGTAGGCTGTTTCGTAAGTCAGGGGTGAAATCCCACGGCGTGACCGTGGAATTGCCCTTGATACTGCGGGACTTGAATCCGGGAGAGGGTGGCGGAATTCCAGGTGTAGGAGTGAAATCCGTAGATATCTGGGGGAACATCAGTGGCGAAGGCGGCCACCTGGTCCGGTATTGACGC…	0	0	0	0	0	1	0	0	0	0	0	0	0	1	0	2
Otu364	Bacteria;"Proteobacteria";Betaproteobacteria;Burkholderiales;Sutterellaceae;Parasutterella	1	TGGGGAATTTTGGACAATGGGGGCAACCCTGATCCAGCCATGCCGCGTGCAGGATGAAGGCCTTCGGGTTGTAAACTGCTTTTGTTAGGAACGAAACGGTGGATATTAATACCATCTACTAATGACGGTACCTAAAGAATAAGCACCGGATAACTACGTGCCAGCAGCCGCGGTAATACGTAGGGTGCAAGCGTTAATCGGAATTACTGGACGTAAAGAGTGCGCAGGCGGCTTGATAAGACAGGTGTGAAATCCCCGAGCTCAACTTGGGAATAGCACTTGTGACTGTTAGGCTAGAGTATGACAGAGGGAGGTGGAATTCCAAGTGTAGCAGTGAAATGCGTAGATATTTGGAAGAACACCGAGGGCGAAGGCAGCCTCCTGGGATATTACTGACGC…	427	TGGGGAATTTTGGACAATGGGGGCAACCCTGATCCAGCCATGCCGCGTGCAGGATGAAGGCCTTCGGGTTGTAAACTGCTTTTGTTAGGAACGAAACGGTGGATATTAATACCATCTACTAATGACGGTACCTAAAGAATAAGCACCGGATAACTACGTGCCAGCAGCCGCGGTAATACGTAGGGTGCAAGCGTTAATCGGAATTACTGGACGTAAAGAGTGCGCAGGCGGCTTGATAAGACAGGTGTGAAATCCCCGAGCTCAACTTGGGAATAGCACTTGTGACTGTTAGGCTAGAGTATGACAGAGGGAGGTGGAATTCCAAGTGTAGCAGTGAAATGCGTAGATATTTGGAAGAACACCGAGGGCGAAGGCAGCCTCCTGGGATATTACTGACGC…	0	0	1	0	0	0	0	0	0	0	0	0	0	0	0	1
Otu365	Bacteria;"Proteobacteria";Deltaproteobacteria;Desulfovibrionales;Desulfovibrionaceae;Bilophila	445	TGGGGAATATTGCGCAATGGGCGAAAGCCTGACGCAGCGACGCCGCGTGAGGGATGAAGGTCTTCGGATCGTAAACCTCTGTCAGCAGGGAAGAAACTTATGTGAGCTAATCATCACGTAATTGACGGTACCTGCAAAGGAAGCACCGGCTAACTCCGTGCCAGCAGCCGCGGTAATACGGAGGGTGCGAGCGTTAATCGGAATTACTGGGCGTAAAGCGCTCGTAGGTAGTATGCCAAGTCAAGGGTGAAATCCCCGTGCTCAACATGGGAACTGCCTTTGAAACTGGTACACTTGAGTGTGTGAGAGGATAGTGGAATTCCAGGTGTAGGAGTGAAATCCGTAGATATCTGGAGGAACATCAGTGGCGAAGGCGACTATCTGGCACATAACTGACAC…	427	TGGGGAATATTGCGCAATGGGCGAAAGCCTGACGCAGCGACGCCGCGTGAGGGATGAAGGTCTTCGGATCGTAAACCTCTGTCAGCAGGGAAGAAACTTATGTGAGCTAATCATCACGTAATTGACGGTACCTGCAAAGGAAGCACCGGCTAACTCCGTGCCAGCAGCCGCGGTAATACGGAGGGTGCGAGCGTTAATCGGAATTACTGGGCGTAAAGCGCTCGTAGGTAGTATGCCAAGTCAAGGGTGAAATCCCCGTGCTCAACATGGGAACTGCCTTTGAAACTGGTACACTTGAGTGTGTGAGAGGATAGTGGAATTCCAGGTGTAGGAGTGAAATCCGTAGATATCTGGAGGAACATCAGTGGCGAAGGCGACTATCTGGCACATAACTGACAC…	13	10	9	0	0	4	0	0	73	306	0	3	16	20	2	456
Otu366	Bacteria	1	TAAGGAATTTTCGGCAATGGGGGAAACCCTGACCGAGCAACGCCGCGTGAGTGATGAAGGCCCTAGGGTTGTAAAGCTCTGTTGTAAAGGAAGAACATACTAATGAGGAAATGCCTTAGTATTGACGGTACTTTACCAGAAAGTCACGGCTTACTACGTGCCAGCAGCCGCGGTAATACGTAGGTGGCAAGCGTTATCCGGAATTATTGGGCGTAAAGGGTGCGCAGGCGGGGATGCAAGTCAGATGTGAAATCTATGGGCTTAACTCAGAAACGGCATTTGAAACTGTATTTCTTGAGTGCTGGAGAGGTAGATGGAATTCCTTGTGTAGCGGTGAAATGCGTAGATATAAGGAAGAACACCAGTGGCGAAGGCGATCTACTGGACAGTAACTGACGC…	427	TAAGGAATTTTCGGCAATGGGGGAAACCCTGACCGAGCAACGCCGCGTGAGTGATGAAGGCCCTAGGGTTGTAAAGCTCTGTTGTAAAGGAAGAACATACTAATGAGGAAATGCCTTAGTATTGACGGTACTTTACCAGAAAGTCACGGCTTACTACGTGCCAGCAGCCGCGGTAATACGTAGGTGGCAAGCGTTATCCGGAATTATTGGGCGTAAAGGGTGCGCAGGCGGGGATGCAAGTCAGATGTGAAATCTATGGGCTTAACTCAGAAACGGCATTTGAAACTGTATTTCTTGAGTGCTGGAGAGGTAGATGGAATTCCTTGTGTAGCGGTGAAATGCGTAGATATAAGGAAGAACACCAGTGGCGAAGGCGATCTACTGGACAGTAACTGACGC…	0	0	0	0	0	0	0	0	0	0	1	0	0	0	0	1
Otu367	Bacteria;"Proteobacteria";Deltaproteobacteria;Desulfovibrionales;Desulfovibrionaceae;Bilophila	2	TGAGGAATATTGGTCAATGGGCGAGAGCCTGAACCAGCCAAGTCGCGTGAGGGATGAAGGTCTTCGGATCGTAAACCTCTGTCAGCAGGGAAGAAAGTTATGTGTGCTAATCAGCATGTAATTGACGGTACCTGCAAAGGAAGCACCGGCTAACTCCGTGCCAGCAGCCGCGGTAATACGGAGGGTGCGAGCGTTAATCGGAATTACTGGGCGTAAAGCGCTCGTAGGTAGTATATCAAGTCAAGGGTGAAATCCCCGCGCTCAACGTGGGAACTGCCTTTGAAACTGGTACACTTGAGTGTGTGAGAGGATAGTGGAATTCCAGGTGTAGGAGTGAAATCCGTAGATATCTGGAGGAACATCAGTGGCGAAGGCGACTATCTGGCACATAACTGACAC…	427	TGAGGAATATTGGTCAATGGGCGAGAGCCTGAACCAGCCAAGTCGCGTGAGGGATGAAGGTCTTCGGATCGTAAACCTCTGTCAGCAGGGAAGAAAGTTATGTGTGCTAATCAGCATGTAATTGACGGTACCTGCAAAGGAAGCACCGGCTAACTCCGTGCCAGCAGCCGCGGTAATACGGAGGGTGCGAGCGTTAATCGGAATTACTGGGCGTAAAGCGCTCGTAGGTAGTATATCAAGTCAAGGGTGAAATCCCCGCGCTCAACGTGGGAACTGCCTTTGAAACTGGTACACTTGAGTGTGTGAGAGGATAGTGGAATTCCAGGTGTAGGAGTGAAATCCGTAGATATCTGGAGGAACATCAGTGGCGAAGGCGACTATCTGGCACATAACTGACAC…	0	1	0	0	0	0	0	0	0	1	0	0	0	1	0	3
Otu368	Bacteria;"Proteobacteria";Betaproteobacteria;Rhodocyclales;Rhodocyclaceae;Dechloromonas	1	TGGGGAATTTTGGACAATGGGCGCAAGCCTGATCCAGCCATGCCGCGTGAGTGAAGAAGGCCTTCGGGTTGTAAAGCTCTTTCGGCCGGGAAGAAATCGCATGGGCCAATACCCTGTGTGGATGACGGTACCGGAATAAGAAGCACCGGCTAACTACGTGCCAGCAGCCGCGGTAATACGTAGGGTGCGAGCGTTAATCGGAATTACTGGGCGTAAAGCGTGCGCAGGCGGTTTTGTAAGACAGGCGTGAAATCCCCGGGCTTAACCTGGGAACTGCGCTTGTGACTGCAAGGCTAGAGTACGGCAGAGGGGGGTGGAATTCCACGTGTAGCAGTGAAATGCGTAGAGATGTGGAGGAACACCAATGGCGAAGGCAGCCCCCTGGGTCGATACTGACGC…	427	TGGGGAATTTTGGACAATGGGCGCAAGCCTGATCCAGCCATGCCGCGTGAGTGAAGAAGGCCTTCGGGTTGTAAAGCTCTTTCGGCCGGGAAGAAATCGCATGGGCCAATACCCTGTGTGGATGACGGTACCGGAATAAGAAGCACCGGCTAACTACGTGCCAGCAGCCGCGGTAATACGTAGGGTGCGAGCGTTAATCGGAATTACTGGGCGTAAAGCGTGCGCAGGCGGTTTTGTAAGACAGGCGTGAAATCCCCGGGCTTAACCTGGGAACTGCGCTTGTGACTGCAAGGCTAGAGTACGGCAGAGGGGGGTGGAATTCCACGTGTAGCAGTGAAATGCGTAGAGATGTGGAGGAACACCAATGGCGAAGGCAGCCCCCTGGGTCGATACTGACGC…	0	0	0	0	0	0	0	1	0	0	1	0	0	0	0	2
Otu369	Bacteria;"Proteobacteria";Deltaproteobacteria;Desulfovibrionales;Desulfovibrionaceae;Lawsonia	1	TGGGGAATATTGCGCAATGGGCGAAAGCCTGACGCAGCGACGCCGCGTGAGGGATGAAGGTCTTCGGATCGTAAACCTCTGTCAGCAGGGAAGAAACTTATATGAGCTAATCATCATGTAATTGACGGTACCTGCAAAGGAAGCACCGGCTAACTCCGTGCCAGCAGCCGCGGTAATACGGAGGGTGCGAGCGTTAATCGGAATTACTGGGCGTAAAGCGCTCGTAGGTAGTATGCCAAGTCAAGGGTGAAATCCCCGTGCTAAACAGGGGAATGGCCGTTGAAACTGGTGCACTTGAGTGTGTGAGAGGATAGTGGAATTCCAGGTGTAGGAGTGAAATCCGTAGATATCTGGAGGAACATCAGGGGCGAAGGCGACTATCTGGCACATAACTGACAC…	427	TGGGGAATATTGCGCAATGGGCGAAAGCCTGACGCAGCGACGCCGCGTGAGGGATGAAGGTCTTCGGATCGTAAACCTCTGTCAGCAGGGAAGAAACTTATATGAGCTAATCATCATGTAATTGACGGTACCTGCAAAGGAAGCACCGGCTAACTCCGTGCCAGCAGCCGCGGTAATACGGAGGGTGCGAGCGTTAATCGGAATTACTGGGCGTAAAGCGCTCGTAGGTAGTATGCCAAGTCAAGGGTGAAATCCCCGTGCTAAACAGGGGAATGGCCGTTGAAACTGGTGCACTTGAGTGTGTGAGAGGATAGTGGAATTCCAGGTGTAGGAGTGAAATCCGTAGATATCTGGAGGAACATCAGGGGCGAAGGCGACTATCTGGCACATAACTGACAC…	0	0	0	0	0	0	0	0	1	0	0	0	0	0	0	1
Otu370	Bacteria	1	CTAAGGATATTCCGCAACGGGCGGAAGCCCGGCGGAGCGACGCCGCGTGGACGAGGAAGGCCGGAAGGTTGCAGAGTCCTTTTGCGGGGGAAGAAGGACGCGCGGAGGGAATGCCGCGCGGGCGACCGTACCCCGCGAATAAGGGGCGGCTAATTACGTGCCAGCAGCCGCGGTAACACGTAAGCCCCGAGCGTTGTTCGGAATCATTGGGCGTAAAGGGCGCGTAGGCGGCCGCTCAAGCCCGGAGTGAAAGGCGGGGGCGCAACCCGCGGACTGCGCTGGGAACTGGGCGGCTGGAGGAGGAGGGGGGGATGCGGAGTTCCGGGGGTAGGGGTGAAGTGTGTAGAGATCAGGAAGAAGACCGATGGCGAGGGCAGGCTGCGGGCGGACGACTGACGC…	427	CTAAGGATATTCCGCAACGGGCGGAAGCCCGGCGGAGCGACGCCGCGTGGACGAGGAAGGCCGGAAGGTTGCAGAGTCCTTTTGCGGGGGAAGAAGGACGCGCGGAGGGAATGCCGCGCGGGCGACCGTACCCCGCGAATAAGGGGCGGCTAATTACGTGCCAGCAGCCGCGGTAACACGTAAGCCCCGAGCGTTGTTCGGAATCATTGGGCGTAAAGGGCGCGTAGGCGGCCGCTCAAGCCCGGAGTGAAAGGCGGGGGCGCAACCCGCGGACTGCGCTGGGAACTGGGCGGCTGGAGGAGGAGGGGGGGATGCGGAGTTCCGGGGGTAGGGGTGAAGTGTGTAGAGATCAGGAAGAAGACCGATGGCGAGGGCAGGCTGCGGGCGGACGACTGACGC…	0	1	0	0	0	0	0	0	0	0	0	0	0	0	0	1
Otu371	Bacteria;Firmicutes;Negativicutes;Selenomonadales;Veillonellaceae;Anaerovibrio	1	TGGGGAATCTTCCGCAATGGGCGCAAGCCTGACGGAGCAACGCCGCGTGAGTGAAGAAGGTTTTCGGATCGTAAAGCTCTGTTGAGAGGGACGAGAGACATAATCAGGAAATGGGTTATGGAGGACGGTACCTTTCGAGGAAGCCACGGCTAACTACGTGCCAGCAGCCGCGGTAATACGTAGGTGGCGAGCGTTGTCCGGAATTATTGGGCGTAAAGCGCTCGTAGGTAGTTTATCAAGTCAAGGGTGTAATCCCCGCGCTTAACGTGGGAACTGCCTTTGAAACTGTTAGACTTGAGTGTGTGAGAGGATAGTGGAATTCCAGGTGTAGGAGTGAAATCCGTAGATATCTGGAGGAACATCAGTGGCGAAGGCGACTATCTGGCACATAACTGACAC…	427	TGGGGAATCTTCCGCAATGGGCGCAAGCCTGACGGAGCAACGCCGCGTGAGTGAAGAAGGTTTTCGGATCGTAAAGCTCTGTTGAGAGGGACGAGAGACATAATCAGGAAATGGGTTATGGAGGACGGTACCTTTCGAGGAAGCCACGGCTAACTACGTGCCAGCAGCCGCGGTAATACGTAGGTGGCGAGCGTTGTCCGGAATTATTGGGCGTAAAGCGCTCGTAGGTAGTTTATCAAGTCAAGGGTGTAATCCCCGCGCTTAACGTGGGAACTGCCTTTGAAACTGTTAGACTTGAGTGTGTGAGAGGATAGTGGAATTCCAGGTGTAGGAGTGAAATCCGTAGATATCTGGAGGAACATCAGTGGCGAAGGCGACTATCTGGCACATAACTGACAC…	0	0	1	0	0	0	0	0	1	0	0	0	0	0	0	2
Otu372	Bacteria;"Proteobacteria";Deltaproteobacteria;Desulfovibrionales;Desulfovibrionaceae;Bilophila	1	TGAGGAATATTGGTCAATGGGCGAGAGCCTGAACCAGCCAAGTAGCGTGAGGGATGAAGGTCTTCGGATCGTAAACCTCTGTCAGCAGGGAAGAAACTTAGATGTGCCAATCAGCATCTAATTGACGGTACCTGCAAAGGAAGCACCGGCTAACTCCGTGCCAGCAGCCGCGGTAATACGGAGGGTGCGAGCGTTAATCGGAATTACTGGGCGTAAAGCGCTCGTAGGTGGCATGCCAAGTCAAGGGTGAAATCCCTGTGCTCAACATGGGAACTGCCTTTGAAACTGGTAAGCTGGAGTGTGTGAGAGGATAGTGGAATTCCAGGTGTAGGAGTGAAATCCGTAGATATCTGGAGGAACATCAGTGGCGAAGGCGACTATCTGGCACATAACTGACAC…	427	TGAGGAATATTGGTCAATGGGCGAGAGCCTGAACCAGCCAAGTAGCGTGAGGGATGAAGGTCTTCGGATCGTAAACCTCTGTCAGCAGGGAAGAAACTTAGATGTGCCAATCAGCATCTAATTGACGGTACCTGCAAAGGAAGCACCGGCTAACTCCGTGCCAGCAGCCGCGGTAATACGGAGGGTGCGAGCGTTAATCGGAATTACTGGGCGTAAAGCGCTCGTAGGTGGCATGCCAAGTCAAGGGTGAAATCCCTGTGCTCAACATGGGAACTGCCTTTGAAACTGGTAAGCTGGAGTGTGTGAGAGGATAGTGGAATTCCAGGTGTAGGAGTGAAATCCGTAGATATCTGGAGGAACATCAGTGGCGAAGGCGACTATCTGGCACATAACTGACAC…	0	0	0	0	0	0	0	0	0	1	0	0	0	0	0	1
Otu373	Bacteria;"Proteobacteria";Deltaproteobacteria;Desulfovibrionales;Desulfovibrionaceae;Bilophila	1	TGAGGAATATTGGTCAATGGGCGAAAGCCTGACGCAGCGACGCCGCGTGAGGGATGAAGGTCTTCGGATCGTAAACCTCTGTCAGCAGGGAAGAAACTTATGTGAGCTAATCATCACGTAATTGACGGTACCTGCAAAGGAAGCACCGGCTAACTCCGTGCCAGCAGCCGCGGTAATACGGAGGGTGCGAGCGTTAATCGGAATTACTGGGCGTAAAGCGCTCGTAGGTAGTATGCCAAGTCAAGGGTGAAATCCCCGTGCTCAACAGGGGAACTGCCTTTGAAACTGGTACACTTGAGTGTGTGAGAGGATAGTGGAATTCCAGGTGTAGGAGTGAAATCCGTAGATATCTGGAGGAACATCAGTGGCGAAGGCGACTATCTGGCACATAACTGACAC…	427	TGAGGAATATTGGTCAATGGGCGAAAGCCTGACGCAGCGACGCCGCGTGAGGGATGAAGGTCTTCGGATCGTAAACCTCTGTCAGCAGGGAAGAAACTTATGTGAGCTAATCATCACGTAATTGACGGTACCTGCAAAGGAAGCACCGGCTAACTCCGTGCCAGCAGCCGCGGTAATACGGAGGGTGCGAGCGTTAATCGGAATTACTGGGCGTAAAGCGCTCGTAGGTAGTATGCCAAGTCAAGGGTGAAATCCCCGTGCTCAACAGGGGAACTGCCTTTGAAACTGGTACACTTGAGTGTGTGAGAGGATAGTGGAATTCCAGGTGTAGGAGTGAAATCCGTAGATATCTGGAGGAACATCAGTGGCGAAGGCGACTATCTGGCACATAACTGACAC…	0	0	0	0	0	0	0	0	0	1	0	0	1	0	0	2
Otu374	Bacteria;Firmicutes	1	TGGGGAATCTTCCGCAATGGGCGAAAGCCTGACGGAGCGACGACGCGTGAGTGAAGAAGGTCTTCGGACCGTAAAGCTCTTTTGTTGCAGGCGAAGGGTAAGAGCAGGAAATGGCTCTTATTAGACGGTATGCAACGAATAAGCCACGGCTAACTACGTGCCAGCAGCCGCGGTAATACGTAGGTGGCAAGCGTTGTCCGGAATTACTGGGTGTAAAGGGAGCGCAGGCGGGAAATCAAGTTGGATGTGAAATGTCGGGGCTTAACCCCGGAACTGCATCCAAAACTGATATTCTTGAGGGAAGTAGAGGTAGGCGGAATTCCGAGTGTAGCGGTGAAATGCGTAGATATTCGGAGGAACACCAGTGGCGAAGGCGGCCTACTGGGCTTTAACTGACGC…	427	TGGGGAATCTTCCGCAATGGGCGAAAGCCTGACGGAGCGACGACGCGTGAGTGAAGAAGGTCTTCGGACCGTAAAGCTCTTTTGTTGCAGGCGAAGGGTAAGAGCAGGAAATGGCTCTTATTAGACGGTATGCAACGAATAAGCCACGGCTAACTACGTGCCAGCAGCCGCGGTAATACGTAGGTGGCAAGCGTTGTCCGGAATTACTGGGTGTAAAGGGAGCGCAGGCGGGAAATCAAGTTGGATGTGAAATGTCGGGGCTTAACCCCGGAACTGCATCCAAAACTGATATTCTTGAGGGAAGTAGAGGTAGGCGGAATTCCGAGTGTAGCGGTGAAATGCGTAGATATTCGGAGGAACACCAGTGGCGAAGGCGGCCTACTGGGCTTTAACTGACGC…	0	0	0	0	0	0	0	0	0	0	0	0	0	0	1	1
Otu375	Bacteria	1	TAGGGAGTTTTCGGCAATGGGCGAAAGCCTGACCGAGCAACGCCGCGTGAGTGATGAAGGTCTTCGGATTGTAAAGCTCTGTTGCGAGGGGAAAACGCGTCCGGCAGGAAATGGCCGGGCGCTGATGGTACCTCGCCAGAAAGTGACGGCTAACTACGTGCCAGCAGCCGCGGTAATACGTAGGTCACGAGCGTTATCCGGAATTATTGGGCGTAAAGAGTGAGCAGGCGGCAAGGCAAGTCAGCGGTGAAATTCCCGGGCTCAACCCGGGCCGTGCCGTTGATACGGCCGGGCTGGAATGCTCCCGCCGTGGGAGGAAGGAGTGGTGTAGCGGTGAAATGCATAGATATCACTCAGAACACCGATTGCGAAGGCATCTCACGAGGGGGCTATTGACGC…	427	TAGGGAGTTTTCGGCAATGGGCGAAAGCCTGACCGAGCAACGCCGCGTGAGTGATGAAGGTCTTCGGATTGTAAAGCTCTGTTGCGAGGGGAAAACGCGTCCGGCAGGAAATGGCCGGGCGCTGATGGTACCTCGCCAGAAAGTGACGGCTAACTACGTGCCAGCAGCCGCGGTAATACGTAGGTCACGAGCGTTATCCGGAATTATTGGGCGTAAAGAGTGAGCAGGCGGCAAGGCAAGTCAGCGGTGAAATTCCCGGGCTCAACCCGGGCCGTGCCGTTGATACGGCCGGGCTGGAATGCTCCCGCCGTGGGAGGAAGGAGTGGTGTAGCGGTGAAATGCATAGATATCACTCAGAACACCGATTGCGAAGGCATCTCACGAGGGGGCTATTGACGC…	0	0	0	0	0	0	0	0	0	0	0	0	0	0	1	1
Otu376	Bacteria;"Proteobacteria";Deltaproteobacteria;Desulfovibrionales;Desulfovibrionaceae;Bilophila	3	TGGGGAATATTGCGCAATGGGCGAAAGCCTGACGCAGCGACGCCGCGTGAGGGATGAAGGTCTTCGGATCGTAAACCTCTGTCAGCAGGGAAGAAAGTTATGTGTGCTAATCAGCATGTAATTGACGGTACCTGCAAAGGAAGCACCGGCTAACTCCGTGCCAGCAGCCGCGGTAATACGGAGGGTGCGAGCGTTAATCGGAATTACTGGGCGTAAAGCGCTCGTAGGTAGTATGCCAAGTCAAGGGTGAAATCCCCGTGCTCAACATGGGAACTGCCTTTGAAACTGGTACACTTGAGTGTGTGAGAGGATAGTGGAATTCCAGGTGTAGGAGTGAAATCCGTAGATATCTGGAGGAACATCAGTGGCGAAGGCGACTATCTGGCACATAACTGACAC…	427	TGGGGAATATTGCGCAATGGGCGAAAGCCTGACGCAGCGACGCCGCGTGAGGGATGAAGGTCTTCGGATCGTAAACCTCTGTCAGCAGGGAAGAAACTTATGTGAGCTAATCATCACGTAATTGACGGAACCTGCAAAAGAAGCACCGGCTAACTCCGTGCCAGCAGCCGCGGTAATACGGAGGGTGCGAGCGTTAATCGGAGTTACTGGGCGTAAAGCGCTCGTAGGTAGTGTAGCAAGTCAAGGGTGAAATCCCCGTGCTCAACATGGGGACTGCCTTTGAAACTGTTATACTTGAGTGTGTGAGAGGATAGTGGAATTCCAGGTGTAGGAGTGAAATCCGTAGATATCAGGAGGAACATCAGTGGCGAAGGCGACTATCTGGCACATAACTGACAC…	0	0	0	0	0	0	0	0	2	14	0	0	0	3	0	19
Otu377	Bacteria;"Proteobacteria";Deltaproteobacteria;Desulfovibrionales;Desulfovibrionaceae;Lawsonia	1	TGGGGAATATTGCGCAATGGGCGAAAGCCTGACGCAGCGACGCCGCGTGAGGGATGAAGGTCTTCGGATCGTAAACCCCTGTCAGCAGGGAAGAAATTTTATTGTGCTAATCAGCAGTAAATTGACGGTACCTGCAAAGGAAGCACCGGCTGACTCCGTGCCAGCAGCCGCGGTAATACGGAGGGTGCGAGCGTTAATCGGAATTACTGGGCGTAAAGCGCTCGTAGGTAGTGTGTCAAGTCAAGGGTGAAAGCCCCGTGCTCGACATGGGAACTGCCTTTTAAACTGGTATACTTGAGTGTGGGAGAGGATAGTGGAATTCCAGGTGTAGGAGTGAAATCCGTAGATATCTGGAAGAACATCAGTGGCGAAGGCGACTATCTGGCACATAACTGACAC…	427	TGGGGAATATTGCGCAATGGGCGAAAGCCTGACGCAGCGACGCCGCGTGAGGGATGAAGGTCTTCGGATCGTAAACCCCTGTCAGCAGGGAAGAAATTTTATTGTGCTAATCAGCAGTAAATTGACGGTACCTGCAAAGGAAGCACCGGCTGACTCCGTGCCAGCAGCCGCGGTAATACGGAGGGTGCGAGCGTTAATCGGAATTACTGGGCGTAAAGCGCTCGTAGGTAGTGTGTCAAGTCAAGGGTGAAAGCCCCGTGCTCGACATGGGAACTGCCTTTTAAACTGGTATACTTGAGTGTGGGAGAGGATAGTGGAATTCCAGGTGTAGGAGTGAAATCCGTAGATATCTGGAAGAACATCAGTGGCGAAGGCGACTATCTGGCACATAACTGACAC…	0	0	0	0	0	0	0	0	0	0	1	0	0	0	0	1
Otu378	Bacteria;"Proteobacteria";Deltaproteobacteria;Desulfovibrionales;Desulfovibrionaceae;Desulfovibrio	1	TGGGGAATATTGCGCAATGGGCGAAAGCCTGACGCAGCGACGCCGCGTGAGGGATGAAGGTCTTCGGATCGTAAACCTCTGTCAGAAGGGAAGAACGTACTGTGTGCTAATCAGCGCAGTAGTGACGGTACCTTCAAAGGAAGCACCGGCTAACTCCGTGCCAGCAGCCGCGGTAATACGGAGGGTGCAAGCGTTAATCGGAATC	427	TGGGGAATATTGCGCAATGGGCGAAAGCCTGACGCAGCGACGCCGCGTGAGGGATGAAGGTCTTCGGATCGTAAACCTCTGTCAGAAGGGAAGAACGTACTGTGTGCTAATCAGCGCAGTAGTGACGGTACCTTCAAAGGAAGCACCGGCTAACTCCGTGCCAGCAGCCGCGGTAATACGGAGGGTGCGAGCGTTAATCGGAATTACTGGGCGTAAAGCGCTCGTAGGTAGTATGCCAAGTCAAGGGTGAAATCCCCGTGCTCAACAGGGGAACTGCCTTTGAAACTGGTACACTTGAGTGTGTGAGAGGATAGTGGAATTCCAGGTGTAGGAGTGAAATCCGTAGATATCTGGAGGAACATCAGTGGCGAAGGCGACTATCTGGCACATAACTGACAC…	1	0	0	0	0	0	0	0	0	2	0	0	0	0	1	4
Otu379	Bacteria;"Proteobacteria";Deltaproteobacteria;Desulfovibrionales;Desulfovibrionaceae;Bilophila	1	TGGTGAATATTGCGCAATGGGCGAAAGCCTGACGCAGCGACGCCGCGTGAGGGATGAAGGTCTTCGGATCGTAAACCTCTGTCAGCAGGGAAGAACGGTCACTGTTCTAATCAGCAGTGAATTGACGGTACCTGCAAAGGAAGCACCGGCTAACTCCGTGCCAGCAGCCGCGGTAATACGGAGGGTGCGAGCGTTAATCGGAATTACTGGGCGTAAAGCGCTCGTAGGTAGTGTGTCAAGTCAAGGGTGAAATCCCCGCGCTCAACGTGGGAACTGCCTTTGAAACTGGTATACTTGAGTGTGTGAGAGGATAGTGGAATTCCAAGTGTAGGAGTGAAATCCGTAGATATCTGGAGGAACATCAGTGGCGAAGGCGACTATCTGGCACATAACTGACAC…	427	TGGTGAATATTGCGCAATGGGCGAAAGCCTGACGCAGCGACGCCGCGTGAGGGATGAAGGTCTTCGGATCGTAAACCTCTGTCAGCAGGGAAGAACGGTCACTGTTCTAATCAGCAGTGAATTGACGGTACCTGCAAAGGAAGCACCGGCTAACTCCGTGCCAGCAGCCGCGGTAATACGGAGGGTGCGAGCGTTAATCGGAATTACTGGGCGTAAAGCGCTCGTAGGTAGTGTGTCAAGTCAAGGGTGAAATCCCCGCGCTCAACGTGGGAACTGCCTTTGAAACTGGTATACTTGAGTGTGTGAGAGGATAGTGGAATTCCAAGTGTAGGAGTGAAATCCGTAGATATCTGGAGGAACATCAGTGGCGAAGGCGACTATCTGGCACATAACTGACAC…	0	0	0	0	0	0	0	0	0	1	0	0	1	1	0	3
Otu380	Bacteria;"Proteobacteria";Betaproteobacteria;Burkholderiales;Oxalobacteraceae;Herbaspirillum	3	TGGGGAATTTTGGACAATGGGGGCAACCCTGATCCAGCAATGCCGCGTGAGTGAAGAAGGCCTTCGGGTTGTAAAGCTCTTTTGTCAGGGAAGAAACGGTAGTAGCGAATAACTATTACTAATGACGGTACCTGAAGAATAAGCACCGGCTAACTACGTGCCAGCAGCCGCGGTAATACGTAGGGTGCAAGCGTTAATCGGAATTACTGGGCGTAAAGCGTGCGCAGGCGGTTGTGTAAGTCAGATGTGAAATCCCCGGGCTCAACCTGGGAATTGCATTTGAGACTGCACGGCTAGAGGGTGTCAGAGGGGGGTAGAATTCCACGTGTAGCAGTGAAATGCGTAGATATGTGGAGGAATACCGATGGCGAAGGCAGCCCCCTGGGATAACACTGACGC…	427	TGGGGAATTTTGGACAATGGGGGCAACCCTGATCCAGCAATGCCGCGTGAGTGAAGAAGGCCCTCGGGTTGTAAAGCTCTTTTGTCAGGGAAGAAACGGTGGTGGCGAATAACTACTACTAATGACGGTACCTGAAGAATAAGCACCGGCTAACTACGTGCCAGCAGCCGCGGTAATACGTAGGGTGCAAGCGTTAATCGGAATTACTGGGCGTAAAGCGTGCGCAGGCGGTTGTGTAAGTCAGATGTGAAATCCCCGGGCTCAACCTGGGAATTGGATTTGAGACTGCACGGCTAGAGTGTGTCAGAGGGGGGTAGAATTCCACGTGTAGCAGTGAAATGCGTAGATATGTGGAGGAATACCGATGGCGAAGGCAGCCCCCTGGGATAACACTGACGC…	0	0	1	0	0	0	2	1	0	0	3	0	0	0	0	7
Otu381	Bacteria;"Proteobacteria";Deltaproteobacteria;Desulfovibrionales;Desulfovibrionaceae;Bilophila	1	TGGGGAATATTGCGCAATGGGCGAAAGCCTGACGCAGCGACGCCGCGTGAGGGATGAAGGTCTTCGGATCGTAAACCTCTGTCAGCAGGGAAGAAATTTCACTGTGCTAATCAGCAGTGGATTGACGGTACCTGCAAAGGAAGCACCGGCTAACTCCGTGCCAGCAGCCGCGGTAATACGGAGGGTGCGAGCGTTAATCGGAATTACTGGGCGTAAAGCGCTCGTAGGTGGTATGTCAAGTCAAGGGTGAAATCCCCGCGCTCAACGTGGAACTGCCTTTGAAACTGGCACACTGGAGTGTGTGAGAGGATAGTGGAATTCCAGGTGTAGGAGTGAAATCCGTAGATATCTGGAGGAACATCAGTGGCGAAGGCGACTATCTGGCACATAACTGACACT…	427	TGGGGAATATTGCGCAATGGGCGAAAGCCTGACGCAGCGACGCCGCGTGAGGGATGAAGGTCTTCGGATCGTAAACCTCTGTCAGCAGGGAAGAAATTTTAGTGTGCTAATCAGCATTAAATTGACGGTACCTGCAAAGGAAGCACCGGCTAACTCCGTGCCAGCAGCCGCGGTAATACGGAGGGTGCGAGCGTTAATCGGAATTACTGGGCGTAAAGCGCTCGTAGGTGGTATGTCAAGTCAAGGGTGAAATCCCCGCGCTCAACGTGGGAACTGCCTTTGAAACTGGCAGACTGGAGTGTGTGAGAGGATAGTGGAATTCCAGGTGTAGGAGTGAAATCCGTAGATATCTGGAGGAACATCAGTGGCGAAGGCGACTATCTGGCACATAACTGACAC…	4	19	0	1	0	5	0	0	16	67	8	1	3	3	5	132
Otu382	Bacteria;"Proteobacteria";Betaproteobacteria;Burkholderiales;Sutterellaceae;Parasutterella	1	TGGGGAATTTTGGACAATGGGGGCAACCCTGATCCAGCCATGCCACGTGCAGGATGAAGGCCTTCGGGTTGTAAACTGCTTTTGTTAGGAACGAAACGGTGGATGATAATACCATTTACTAATGACGGTACCTAAAGAATAGGCACCGGCTAACTACGTGCCAGCAGCCGCGGTAATACGTAGGGTGCAAGCGTTAATCGGAATTACTGGGCGTAAAGCGTGCGCAGGCGGCTCGATAAGACAGGTGTGTAATCCCCGAGCTTAACGTGGGAATAGCACTTGTGACTGTCAGGCTAGAGTGTGGCAGAGGGAGGTGGAAGTCCAAGCGTAGCAGTGAAATGCGTAGATATTTGGAAGAACAGCGATGGCGAAGGCAGCCTCCTGGGATAACACTGACGC…	427	TGGGGAATTTTGGACAATGGGGGCAACCCTGATCCAGCCATGCCACGTGCAGGATGAAGGCCTTCGGGTTGTAAACTGCTTTTGTTAGGAACGAAACGGTGGATGATAATACCATTTACTAATGACGGTACCTAAAGAATAGGCACCGGCTAACTACGTGCCAGCAGCCGCGGTAATACGTAGGGTGCAAGCGTTAATCGGAATTACTGGGCGTAAAGCGTGCGCAGGCGGCTCGATAAGACAGGTGTGTAATCCCCGAGCTTAACGTGGGAATAGCACTTGTGACTGTCAGGCTAGAGTGTGGCAGAGGGAGGTGGAAGTCCAAGCGTAGCAGTGAAATGCGTAGATATTTGGAAGAACAGCGATGGCGAAGGCAGCCTCCTGGGATAACACTGACGC…	0	0	0	0	0	0	0	0	0	0	0	1	0	0	0	1
Otu383	Bacteria;Firmicutes	1	TTAGGAATATTCGTCAATGGGGGAAACCCTGAACGAGCAATGCCGCGTGAGTGATGAAGGTCCTTTGGATTGTAAAACTCTGTTGTATGGGAAGAACGACCAAACTAGGAAATGAGTTTGGAGTGACGGTACCATGCCAGAAAGCCACGGCTAACTACGTGCCAGCAGCCGCGGTAATACGTAGGTGGCGAGCGTTGTCCGGAATTATTGGGCGTAAAGGGAGCGCAGGCGGAAGGACAAGCCAGATTTGAAGGTTCGGGGCTCAGCCCCGTGACGGATCTGGAACTGTTCTCCTTGAGAGCGGGAGAAGGAAGCGGAATTCCTGGTGTAGCGGTGAAATGCGTAGATATCAGGAAGAACACCAGTGGCGAAAGCGGCTTTCCGGACCGAATCTGACGC…	427	TTAGGAATATTCGTCAATGGGGGAAACCCTGAACGAGCAATGCCGCGTGAGTGATGAAGGTCCTTTGGATTGTAAAACTCTGTTGTATGGGAAGAACGACCAAACTAGGAAATGAGTTTGGAGTGACGGTACCATGCCAGAAAGCCACGGCTAACTACGTGCCAGCAGCCGCGGTAATACGTAGGTGGCGAGCGTTGTCCGGAATTATTGGGCGTAAAGGGAGCGCAGGCGGAAGGACAAGCCAGATTTGAAGGTTCGGGGCTCAGCCCCGTGACGGATCTGGAACTGTTCTCCTTGAGAGCGGGAGAAGGAAGCGGAATTCCTGGTGTAGCGGTGAAATGCGTAGATATCAGGAAGAACACCAGTGGCGAAAGCGGCTTTCCGGACCGAATCTGACGC…	0	1	0	0	0	0	0	0	0	0	0	0	0	0	0	1
Otu384	Bacteria;Firmicutes;Negativicutes;Selenomonadales;Veillonellaceae;Anaerovibrio	1	TGGGGAATCTTCCGCAATGGGCGCAAGCCTGACGGAGCAACGCCGCGTGAGTGAAGAAGGTTTTCGGATCGTAAAGCTCTGTTGAGAGGGACGAGAGACATAATCAGGAAATGGGTTATGGAGGACGGTACCTTTCGAGGAAGCCACGGCTAACTACGTGCCAGCAGCCGCGGTAATACGTAGGTGGCAAGCGTTGTCCGGAATTACTGGGTGTAAAGGGAGCGCAGGTGGGACTGCAAGTTGGATGTGAAATACCGAGGCGCAACCTCGGAGCTGCATCCAAAACTGTAGTTCTTGAGTGAAGTAGAGGTAGGCGGAATTCCGAGTGTAGCGGTGAAATGCGTAGATATTCGGAGGAACACCAGTGGCGAAGGCGGCCTACTGGGCTTTAACTGACGC…	427	TGGGGAATCTTCCGCAATGGGCGCAAGCCTGACGGAGCAACGCCGCGTGAGTGAAGAAGGTTTTCGGATCGTAAAGCTCTGTTGAGAGGGACGAGAGACATAATCAGGAAATGGGTTATGGAGGACGGTACCTTTCGAGGAAGCCACGGCTAACTACGTGCCAGCAGCCGCGGTAATACGTAGGTGGCAAGCGTTGTCCGGAATTACTGGGTGTAAAGGGAGCGCAGGTGGGACTGCAAGTTGGATGTGAAATACCGAGGCGCAACCTCGGAGCTGCATCCAAAACTGTAGTTCTTGAGTGAAGTAGAGGTAGGCGGAATTCCGAGTGTAGCGGTGAAATGCGTAGATATTCGGAGGAACACCAGTGGCGAAGGCGGCCTACTGGGCTTTAACTGACGC…	0	0	1	0	0	0	0	0	0	0	0	0	0	0	0	1
Otu385	Bacteria;Firmicutes	1	TGGGGAATCTTCCGCAATGGGCGAAAGCCTGACGGAGCGACGCCGCGTGAGTGAAGAAGGTCTTCGGACCGTAAAGCTCTTTTGTTGCAGGCGAAGGGTAAGAGCAGGAAATGGCTCTTATTAGACGGTATGCAACGAATAAGCCACGGCTAACTACGTGCCAGCAGCCGCGGTAATACGTAGGTGGCAAGCGTTGTCCGGAATTACTGGGTGTAAAGGGAGCGCAGGTGGGACTGCAAGTTGGATGTGAAATACCGAGGCTCAACCTCGGAGCTGCATCCAAAACTGTAGTTCTTGAGTGAAGTAGAGGTAGGCGGAATTCCGAGTGTAGCGGTGAAATGCGTAGATATTCGGAGGAACACCAGTGGCGAAGGCGGCCTACTGGGCTTTAACTGACGC…	427	TGGGGAATCTTCCGCAATGGGCGAAAGCCTGACGGAGCGACGCCGCGTGAGTGAAGAAGGTCTTCGGACCGTAAAGCTCTTTTGTTGCAGGCGAAGGGTAAGAGCAGGAAATGGCTCTTATTAGACGGTATGCAACGAATAAGCCACGGCTAACTACGTGCCAGCAGCCGCGGTAATACGTAGGTGGCAAGCGTTGTCCGGAATTACTGGGTGTAAAGGGAGCGCAGGTGGGACTGCAAGTTGGATGTGAAATACCGAGGCTCAACCTCGGAGCTGCATCCAAAACTGTAGTTCTTGAGTGAAGTAGAGGTAGGCGGAATTCCGAGTGTAGCGGTGAAATGCGTAGATATTCGGAGGAACACCAGTGGCGAAGGCGGCCTACTGGGCTTTAACTGACGC…	0	0	1	0	0	0	0	0	0	0	0	0	0	0	0	1
Otu386	Bacteria;"Proteobacteria";Deltaproteobacteria;Desulfovibrionales;Desulfovibrionaceae;Bilophila	1	TGGGGAATATTGCGCAATGGGCGAAAGCCTGACGCAGCGACGCCGCGTGAGGGATGAAGGTCTTCGGATCGTAAACCTCTGTCAGCAGGGAAGAAACTTAGATGTGCCAATCAGCATCTAATTGACGGTACCTGCAAAGGAAGCACCGGCTAACTCCGTGCCAGCAGCCGCGGTAATACGGAGGGTGCGAGCGTTAATCGGAATTACTGGGCGTAAAGCGCTCGTAGGTGGCATGCCAAGTCAAGGGTGAAATCCCCGTGCTCAACAGGGGAACTGCCTTTGAAACTGGTAAGCTGGAGTGTGTGAGAGGATAGTGGAATTCCAGGTGTAGGAGTGAAATCCGTAGATATTAGGAGGAACACCAGTGGCGAAGGCGGTCTGCTGGACAGCAACTGACGC…	427	TGGGGAATATTGCGCAATGGGCGAAAGCCTGACGCAGCGACGCCGCGTGAGGGATGAAGGTCTTCGGATCGTAAACCTCTGTCAGCAGGGAAGAAACTTAGATGTGCCAATCAGCATCTAATTGACGGTACCTGCAAAGGAAGCACCGGCTAACTCCGTGCCAGCAGCCGCGGTAATACGGAGGGTGCGAGCGTTAATCGGAATTACTGGGCGTAAAGCGCTCGTAGGTGGCATGCCAAGTCAAGGGTGAAATCCCCGTGCTCAACAGGGGAACTGCCTTTGAAACTGGTAAGCTGGAGTGTGTGAGAGGATAGTGGAATTCCAGGTGTAGGAGTGAAATCCGTAGATATTAGGAGGAACACCAGTGGCGAAGGCGGTCTGCTGGACAGCAACTGACGC…	0	0	0	0	0	0	0	0	0	1	0	0	0	0	0	1
Otu387	Bacteria;"Proteobacteria";Deltaproteobacteria;Desulfovibrionales;Desulfovibrionaceae;Bilophila	1	TGGGGAATATTGCGCAATGGGCGAAAGCCTGACGCAGCGACGCCGCGTGAGGGATGAAGGTCTTCGGATCGTAAACCTCTGTCAGCAGGGAAGAAACTTATGTGAGCTAATCATCACGTAATTGACGGTACCTGCAAAGGAGGCACCGGCTAACTCCGTGCAAGCAGCCGCGGTAATACGGAGGGTGCGAGCGTTAATCGGAATTACTGGGCGTAAAGCGCTCGTAGGTAGTATGCCAAGTCAAGGGTGAAATCCCCGTGCTCGACATGGGAACTGGCTTTGAAACTTGTACACTTGAGTGTGTGAGAGGATAGTGGAATTCCAGGTGTAGGAGTGAAATCCGTAGATATCTGGAGGAACATCAGTGTCGAAGGCGACTATCTGGCACATAACTGACAC…	427	TGGGGAATATTGCGCAATGGGCGAAAGCCTGACGCAGCGACGCCGCGTGAGGGATGAAGGTCTTCGGATCGTAAACCTCTGTCAGCAGGGAAGAAACTTATGTGAGCTAATCATCACGTAATTGACGGTACCTGCAAAGGAGGCACCGGCTAACTCCGTGCAAGCAGCCGCGGTAATACGGAGGGTGCGAGCGTTAATCGGAATTACTGGGCGTAAAGCGCTCGTAGGTAGTATGCCAAGTCAAGGGTGAAATCCCCGTGCTCGACATGGGAACTGGCTTTGAAACTTGTACACTTGAGTGTGTGAGAGGATAGTGGAATTCCAGGTGTAGGAGTGAAATCCGTAGATATCTGGAGGAACATCAGTGTCGAAGGCGACTATCTGGCACATAACTGACAC…	0	0	0	0	0	0	0	0	2	5	0	0	0	1	0	8
Otu388	Bacteria;"Bacteroidetes";"Bacteroidia";"Bacteroidales";"Porphyromonadaceae";Tannerella	1	TGGGGAATCTTCCGCAATGGGCGAAAGCCTGACGGAGCAATGCCGCGTGAGTGAAGAAGGAATTCGTTCCGTAAAGCTCTTTTGTTTATGACGAATGTGCTGATTGTGAATAATGATGAGTAATGACGGTAGTAAACGAATAAGCCACGGCTAACTCCGTGCCAGCAGCCGCGGTAATACGGAGGATGCGAGCGTTATCCGGATTTATTGAGTTTAAAGGGTGCGTAGGCGGTTGATTAAGTCAGCGGTAAAAGCCCGGGGCTCAACCCCGTCGAGCCGTTGAAACTGGTCGGCTGGAGTTGGAGAGAAGTATGCGGAATGCGCGGTGTAGCGGTGAAATGCATAGATATCGCGCAGAACTCCGATTGCGAAGGCAGCATACCGGCTCCATACTGACGC…	427	TGGGGAATCTTCCGCAATGGGCGAAAGCCTGACGGAGCAATGCCGCGTGAGTGAAGAAGGAATTCGTTCCGTAAAGCTCTTTTGTTTATGACGAATGTGCTGATTGTGAATAATGATGAGTAATGACGGTAGTAAACGAATAAGCCACGGCTAACTCCGTGCCAGCAGCCGCGGTAATACGGAGGATGCGAGCGTTATCCGGATTTATTGAGTTTAAAGGGTGCGTAGGCGGTTGATTAAGTCAGCGGTAAAAGCCCGGGGCTCAACCCCGTCGAGCCGTTGAAACTGGTCGGCTGGAGTTGGAGAGAAGTATGCGGAATGCGCGGTGTAGCGGTGAAATGCATAGATATCGCGCAGAACTCCGATTGCGAAGGCAGCATACCGGCTCCATACTGACGC…	0	0	0	0	0	0	0	0	0	1	0	0	0	0	0	1
Otu389	Bacteria	1	TGGGGAATATTGCGCAATGGGCGAAAGCCTGACGCAGCGACGCCGCGTGAGGGATGAAGGTCTTCGGATCGTAAACCTCTGTCAGCAGGGAAGAAAGTTATGTGTGCTAATCAGCATGTAATTGACGGTACCTGCAAAGGAAGCACCGGCCAACTCCGTGCCAGCAGCCGCGGTAATACGGAGGGTCCGAGCGTTATCCGGATTCATTGGGTTTAAAGGGTGCGCAGGCGGGCCTCCAAGCCCGCGGTGAAATGCGGGGGCTCAACCCCCGGACTGCCGCGGGAACTGGAGGCCTTGAGGCCCGGCGGGGGCGGCGGAACGCGGGGTGTAGCGGTGGAATGCTTAGATACCCCGCAGAACTCCGATCGCGAAGGCAGCCGCCCAGCCGCGCACTGACGC…	427	TGGGGAATATTGCGCAATGGGCGAAAGCCTGACGCAGCGACGCCGCGTGAGGGATGAAGGTCTTCGGATCGTAAACCTCTGTCAGCAGGGAAGAAAGTTATGTGTGCTAATCAGCATGTAATTGACGGTACCTGCAAAGGAAGCACCGGCCAACTCCGTGCCAGCAGCCGCGGTAATACGGAGGGTCCGAGCGTTATCCGGATTCATTGGGTTTAAAGGGTGCGCAGGCGGGCCTCCAAGCCCGCGGTGAAATGCGGGGGCTCAACCCCCGGACTGCCGCGGGAACTGGAGGCCTTGAGGCCCGGCGGGGGCGGCGGAACGCGGGGTGTAGCGGTGGAATGCTTAGATACCCCGCAGAACTCCGATCGCGAAGGCAGCCGCCCAGCCGCGCACTGACGC…	0	1	0	0	0	0	0	0	0	0	0	0	0	0	0	1
Otu390	Bacteria;"Proteobacteria";Deltaproteobacteria;Desulfovibrionales;Desulfovibrionaceae;Bilophila	1	TGGGGAATATTGCGCAATGGGCGAAAGCCTGACGCAGCGACGCCGCGTGAGGGATGAAGGTCTTCGGATCGTAAACCTCTGTCAGCAGGGAAGAAACTTATGTGAGCTAATCATCACGTAATTGACGGTACCTGCAAAGGAAGCACCGGCTAACTCCGTGCCAGCAGCCGCGGTAATACGGAGGGTGCGAGCGTTAATCGGAATTCCTGGGCGTAAAGCGCTCGTAGGTAGTATGCCTAGTCAAGGGTGAAATCCCCGTGCTCAACATGGGAACTGCCTTTGAAACTGGTACACTTGCGTGTGTTAGAGGATAGTGGAATTCCAGGTGTAGGAGTGAAATCCGTAGATATCTGGAGGAACATCAGTGGCGAAGGCGACTATCTGGCACATAACTGACAC…	427	TGGGGAATATTGCGCAATGGGCGAAAGCCTGACGCAGCGACGCCGCGTGAGGGATGAAGGTCTTCGGATCGTAAACCTCTGTCAGCAGGGAAGAAACTTATATGAGCTAATCATCATGTAATTGACGGTACCTGCAAAGGAAGCACCGGCTAACTCCGTGCCAGCAGCCGCGGTAATACGGAGGGTGCGAGCGTTAATCGGAATTCCTGGGCGTAAAGCGCTCGTAGGTAGTATGCCAAGTCAAGGGTGAAATCCCCGTGCTCAACATGGGAACTGCCTTTGAAACTGGGACACTTGAGTGTGTGAGAGGATAGTGGAATTCCAGGTGTAGGAGTGAAATCCGTAGATATCTGGAGGAACATCAGTGGCGAAGGCGACTATCTGGCACATAACTGACAC…	0	0	0	0	0	0	0	0	0	3	0	0	0	1	0	4
Otu391	Bacteria;"Proteobacteria";Deltaproteobacteria;Desulfovibrionales;Desulfovibrionaceae;Bilophila	1	TGGGGAATATTGCGCAATGGGCGAAAGCCTGACGCAGCGACGCCGTGTGAGGGATGAAGGTCTTCGGATCGTAGACCTCTGTCAGCAGGGAAGAAACTTATGTGAGCTAATCATCACGTAATTGACGGTACCTGCAAAGGAAGCACCGGCTAACTCCGTGCCAGCAGCCGCGGTAATACGGAGGGTGCGAGCGTTAATCGGAATTACTGGGCGTAAAGCGCTCGTAGGTAGTGTAGCAAGTCAAGGGTGAAATCCCCGTGCTTAACATGGGAACTGCCTTTGAAACTGTTATACTTGAGTGTGTGAGAGGATAGTGGAATTCCAGGTGTAGGAGTGAAATCCGTAGATATCTGGAGGAACATCAGTGGCGAAGGCGACTATCTGGCACATAACTGACAC…	427	TGGGGAATATTGCGCAATGGGCGAAAGCCTGACGCAGCGACGCCGTGTGAGGGATGAAGGTCTTCGGATCGTAGACCTCTGTCAGCAGGGAAGAAACTTATGTGAGCTAATCATCACGTAATTGACGGTACCTGCAAAGGAAGCACCGGCTAACTCCGTGCCAGCAGCCGCGGTAATACGGAGGGTGCGAGCGTTAATCGGAATTACTGGGCGTAAAGCGCTCGTAGGTAGTGTAGCAAGTCAAGGGTGAAATCCCCGTGCTTAACATGGGAACTGCCTTTGAAACTGTTATACTTGAGTGTGTGAGAGGATAGTGGAATTCCAGGTGTAGGAGTGAAATCCGTAGATATCTGGAGGAACATCAGTGGCGAAGGCGACTATCTGGCACATAACTGACAC…	0	1	0	0	0	0	0	0	0	1	0	0	0	0	0	2
Otu392	Bacteria;Firmicutes	1	TTAGGAATATTCGTCAATGGGGGAAACCCTGAACGAGCAATGCCGCGTGAAGGATGACGGTCCTATGGATTGTAAACTTCTGTTGTTAGGGAAGAATGACCTGTGTAGGAAATGACATAGGAGTGACGGTACCTTTCAAGAAAGCTCCGGCTAACTACGTGCCAGCAGCCGCGGTAATACGTAGGGAGCAAGCGTTATCCGGATTTATTGGGTGTAAAGGGTGCGTAGGCGGCAAGATAGGTCTATGGTTTAAGTCCGAAGCTTAACTTCGGTTCGCCATAGAAACCGTCTAGCTTGAGTATGGTAGAGGCAAGTGGAATTTCTAGTGTAGCGGTAAAATGCGTAGATATTAGAAGGAACACCAGTGGCGAAGGCGACTTGCTGGGCCATTACTGACGC…	427	TTAGGAATATTCGTCAATGGGGGAAACCCTGAACGAGCAATGCCGCGTGAAGGATGACGGTCCTATGGATTGTAAACTTCTGTTGTTAGGGAAGAATGACCTGTGTAGGAAATGACATAGGAGTGACGGTACCTTTCAAGAAAGCTCCGGCTAACTACGTGCCAGCAGCCGCGGTAATACGTAGGGAGCAAGCGTTATCCGGATTTATTGGGTGTAAAGGGTGCGTAGGCGGCAAGATAGGTCTATGGTTTAAGTCCGAAGCTTAACTTCGGTTCGCCATAGAAACCGTCTAGCTTGAGTATGGTAGAGGCAAGTGGAATTTCTAGTGTAGCGGTAAAATGCGTAGATATTAGAAGGAACACCAGTGGCGAAGGCGACTTGCTGGGCCATTACTGACGC…	1	0	0	0	0	0	0	0	0	0	0	0	0	0	1	2
Otu393	Bacteria;Firmicutes;Clostridia;Clostridiales;Lachnospiraceae;Johnsonella	1	TGGGGAATCTTCCGCAATGGGCGAAAGCCTGACGGAGCGACGCCGCGTGAGTGAAGAAGGTCTTCGGACCGTAAAGCTCTTTTGTTGCAGGCGAAGGGTAAGAGCAGGAAATGGCTCTTATTAGACGGTTTGCAACGAATAAGCCACGGCTAACTACGTGCCAGTAGCCGCGGTAATACGTAGGTGGCGAGCGTTGTCCGGAATTACTGGGTGTAAAGGGAGCGTAGACGGTAAAGCAAGTCTGGAGTGAAAGGCGGGGGCCCAACCCCCGGACTGCTCTGGAAACTGTTAAACTGGAGTGCAGGAGAGGCAGGCGGAATTCCTAGTGTAGCGGTGAAATGCGTAGATATTAGGAGGAACACCAGTGGCGAAGGCGGCCTGCTGGACTGTAACTGACGT…	427	TGGGGAATCTTCCGCAATGGGCGAAAGCCTGACGGAGCGACGCCGCGTGAGTGAAGAAGGTCTTCGGACCGTAAAGCTCTTTTGTTGCAGGCGAAGGGTAAGAGCAGGAAATGGCTCTTATTAGACGGTTTGCAACGAATAAGCCACGGCTAACTACGTGCCAGTAGCCGCGGTAATACGTAGGTGGCGAGCGTTGTCCGGAATTACTGGGTGTAAAGGGAGCGTAGACGGTAAAGCAAGTCTGGAGTGAAAGGCGGGGGCCCAACCCCCGGACTGCTCTGGAAACTGTTAAACTGGAGTGCAGGAGAGGCAGGCGGAATTCCTAGTGTAGCGGTGAAATGCGTAGATATTAGGAGGAACACCAGTGGCGAAGGCGGCCTGCTGGACTGTAACTGACGT…	0	3	0	0	0	0	0	0	0	0	0	0	0	0	5	8
Otu394	Bacteria;"Proteobacteria";Deltaproteobacteria;Desulfovibrionales;Desulfovibrionaceae;Bilophila	1	TGGGGAATATTGCGCAATGGGCGAAAGCCTGACGCAGCGACGCCGCGTGAGGGATGAAGGTCTTCGGATCGTAAACCTCTGTCAGCAGGGAAGAAACTTATGTGAGCTAATCATCACGTAATTGACGGTACCTGCAAAGGAAGCACCGGCTAACTCCGTGCCAGCAGCCGCGGTAATACGGAGAGTGCGAGCGTTAATCGGAATTACTGGGCGTAAAGCGCTCGTAGGTAGTGTAGCAAGTCAAGGGTAAAATCCCCGTGCTGAACATGGGAACTGCCTTAGAAACTGTTATACTTGAGTGTGTGAGGGGATAGTGGAATTCCAGGTGTAGGAGTGAAATCCGTAGATATCTGGAGGAACATCAGTGGCGAAGGCGACTATCTGGCACATAACTGACAC…	427	TGGGGAATATTGCGCAATGGGCGAAAGCCTGACGCAGCGACGCCGCGTGAGGGATGAAGGTCTTCGGATCGTAAACCTCTGTCAGCAGGGAAGAAACTTATGTGAGCTAATCATCACGTAATTGACGGTACCTGCAAAGGAAGCACCGGCTAACTCCGTGCCAGCAGCCGCGGTAATACGGAGAGTGCGAGCGTTAATCGGAATTACTGGGCGTAAAGCGCTCGTAGGTAGTGTAGCAAGTCAAGGGTAAAATCCCCGTGCTGAACATGGGAACTGCCTTAGAAACTGTTATACTTGAGTGTGTGAGGGGATAGTGGAATTCCAGGTGTAGGAGTGAAATCCGTAGATATCTGGAGGAACATCAGTGGCGAAGGCGACTATCTGGCACATAACTGACAC…	0	0	0	0	0	0	0	0	1	1	0	0	0	0	0	2
Otu395	Bacteria;"Proteobacteria";Deltaproteobacteria;Desulfovibrionales;Desulfovibrionaceae;Bilophila	1	TGGTGAATATTGCGCAATGGGCGAAAGCCTGACGCAGCGACGCCGCGTGAGGGATGAAGGTCTTCGGATCGTAAACCTCTGTCAGCAGGGAGGAAACTTATGTGAGCTAATCATCACGTAATTGACGGTACCTGCAAAGGAAGCACCGGCTAACTCCGTGCCAGCAGCCGCGGTAATACGGAGGGTGCGAGCGTTAATCGGAATTACTGGGCGTAAAGCGCTCGTAGGTAGTGTAGCAAGTCAAGGGTGAAATCCCCGTGCTCAACATGGGAACTGCCTTTGAAACTGTTATACTTGAGTGTGTGAGAGGATAGTGGAATTCCAGGTGTAGGAGTGAAATCCGTAGATATCTGGAGGAACATCAGTGGCGAAGGCGACTACCTGGCACATAACTGACAC…	427	TGGTGAATATTGCGCAATGGGCGAAAGCCTGACGCAGCGACGCCGCGTGAGGGATGAAGGTCTTCGGATCGTAAACCTCTGTCAGCAGGGAGGAAACTTATGTGAGCTAATCATCACGTAATTGACGGTACCTGCAAAGGAAGCACCGGCTAACTCCGTGCCAGCAGCCGCGGTAATACGGAGGGTGCGAGCGTTAATCGGAATTACTGGGCGTAAAGCGCTCGTAGGTAGTGTAGCAAGTCAAGGGTGAAATCCCCGTGCTCAACATGGGAACTGCCTTTGAAACTGTTATACTTGAGTGTGTGAGAGGATAGTGGAATTCCAGGTGTAGGAGTGAAATCCGTAGATATCTGGAGGAACATCAGTGGCGAAGGCGACTACCTGGCACATAACTGACAC…	2	1	1	0	0	0	0	0	1	6	0	0	1	0	0	12
Otu396	Bacteria;"Proteobacteria";Deltaproteobacteria;Desulfovibrionales;Desulfovibrionaceae;Bilophila	1	TGGGGAATATTGCGCAATGGGCGAAAGCCTGACGCAGCGACGCCGCGTGAGGGATGAAGGTCTTCGGATCGTAAACCTCTGTCAGCAGGGAAGAAACTTATGTGAGCTAATCATCACGTAATTGACGGTACCTGCAAAGGAAGCACCGGCTAACTCCGTGCCAGCAGCCGCGGTAATACGGAGGGTGCGAGCGTTAATCGGAATTACTGGGCGTAAAGCGCGCGTAGGCGGTATGTCAAGTCAAGGGTGAAATCCCCGGGCTCAACCCGGGAACTGCCGTTGAAACTGTCAAACTGGAGTGTGTGAGAGGGTGGCGGAACTCCAGGTGTAGGAGTGAAATCCGTAGATATCTGGAGGAACACCAGTGGCGAAGGCGGCCACCTGGCACATAACTGACGC…	427	TGGGGAATATTGCGCAATGGGCGAAAGCCTGACGCAGCGACGCCGCGTGAGGGATGAAGGTCTTCGGATCGTAAACCTCTGTCAGCAGGGAAGAAACTTATGTGAGCTAATCATCACGTAATTGACGGTACCTGCAAAGGAAGCACCGGCTAACTCCGTGCCAGCAGCCGCGGTAATACGGAGGGTGCGAGCGTTAATCGGAATTACTGGGCGTAAAGCGCGCGTAGGCGGTATGTCAAGTCAAGGGTGAAATCCCCGGGCTCAACCCGGGAACTGCCGTTGAAACTGTCAAACTGGAGTGTGTGAGAGGGTGGCGGAACTCCAGGTGTAGGAGTGAAATCCGTAGATATCTGGAGGAACACCAGTGGCGAAGGCGGCCACCTGGCACATAACTGACGC…	0	0	0	0	0	0	0	0	0	1	0	0	0	0	0	1
Otu397	Bacteria;Firmicutes;Bacilli;Lactobacillales;Lactobacillaceae;Lactobacillus	2	TAGGGAATCTTCCACAATGGGCGAAAGCCTGATGGAGCAACGCCGCGTGGGTGAAGAAGGTCTTCGGATCGTAAAACCCTGTTGTCAGAGAAGAAAGTGCATGAGAGTAACTGTTCATGTTTCGACGGTATCTGACCAGAAAGCCACGGCTAACTACGTGCCAGCAGCCGCGGTAATACGTAGGTGGCAAGCGTTATCCGGATTTATTGGGCGTAAAGGGAACGCAGGCGGTCTTTTAAGTCTGATGTGAAAGCCTTCGGCTTAACCGGAGTAGTGCAGTGGAAACTGGGAGACTTGAGTGCAGAAGAGGAGAGTTGAACTCCATGTGTAGCGGTGAAATGCGTAGATATATGGAAGAACACCAGTGGCGAAAGCGGCTCTCTGGTCTGTAACTGACGC…	427	TAGGGAATCTTCCACAATGGGCGAAAGCCTGATGGAGCAACGCCGCGTGGGTGAAGAAGGTCTTCGGATCGTAAAACCCTGTTGTCAGAGAAGAAAGTGCATGAGAGTAACTGTTCATGTTTCGACGGTATCTGACCAGAAAGCCACGGCTAACTACGTGCCAGCAGCCGCGGTAATACGTAGGTGGCAAGCGTTATCCGGATTTATTGGGCGTAAAGGGAACGCAGGCGGTCTTTTAAGTCTGATGCGAAAGCCTTCGGCTTAACCGGAGGAGTGCATTGGAAACGGGGAGACTTGAGTGCAGAAGAGGAGAGTGGAACTCCATGTGTAGCGGTGAAATGCGTAGATATATGGAAGAACACCAGTGGCGAAAGCGGCTCTCTGGTCTGTAACTGACGC…	0	3	0	1	12	1	1	2	9	1	0	11	0	0	2	43
Otu398	Bacteria;"Spirochaetes";Spirochaetes;Spirochaetales;Spirochaetaceae;Treponema	2	CTAAGAATATTCCGCAATGGGGGGAACCCTGACGGAGCGACGCCGCGTGGACGAGGAAGGCTGGAAGGTTGTAAAGTCCTTTTGAACCGGAAGAATAAGCGGGGCAGGGAATGGCTCTGCGGTGACGGTACGGTTTGAATAAGAGGCGGCTAATTACGTGCCAGCAGCCGCGGTAACACGTAAGCCTCGAGCGTTGTTCGGAATTATTGGGCGTAAAGGGCATGTAGGCGGTTTAGCAAGCTTGATGTGAAAGGCGGGGGCTCAACCCCCGGATTGCGTTGAGAACTGCATAACTAGAGTATCTGAAGGGCAATCAGAATTCCGGGTGTAGGGGTGAAATCTGTAGATATCCGGAAGAATACCAATGGCGAAGGCAGGTTGCCGGCAGAAGACTGACGC…	427	CTAAGAATATTCTGCAATGGGGGGAACCCTGACGGAGCGACGCCGCGTGGACGAGGAAGGCCGGAAGGTTGTAAAGTCCTTTTGAACCGGAAGAATAAGCGGGGCAGGGAATGGCTCTGCGGTGACGGTACGGTTTGAATAAGAGGCGGCTAATTACGTGCCAGCAGCCGCGGTAACACGTAAGCCTCGAGCGTTGTTCGGAATTATTGGGCGTAAAGGGCATGTAGGCGGTTTAGCAAGCTTGATGGGAAAGGCGGGGGCTCAACCCCCGGATTGCGTTGAGAACTGCATAACTAGAGTATCTGAAGGGCAATCAGAATTCCGGGTGTAGGGGTGAAATCTGTAGATATCCGGAAGAATACCAATGGCGAAGGCAGGTTGCCGGCAGAAGACTGACGC…	3	0	0	0	0	0	0	0	0	0	0	0	0	1	0	4
Otu399	Bacteria;"Proteobacteria";Deltaproteobacteria;Desulfovibrionales;Desulfovibrionaceae;Bilophila	1	TGGGGAATATTGCGCAATGGGCGAAAGCCTGACGCAGCGACGCCGCGTGAGGGATGAAGGTCTTCGGATCGTAAACCTCTGTCAGCAGGGAAGAAAGTTATGTGTGCTAATCAGCATGTAATTGACGGTACCTGCAAAGGAAGCACCGGCTAACTCCGTGCCAGCAGCCGCGGTAATACGGAGGGTGCGAGCGTTAATCGGAATTACTGGGCGTAAAGCGCTCGTAGGTAGGTTATCAAGTCAAGGGTGAAATCCCCGCGCTTAACGTGGGAACTGCCTTTGAAGCTGTTAGACTGGAGTGTGTGAGAGTATAGTGGAATTCCAGGTGTAGGAGTGAAATCCGTAGATATCTGGAGGAACATCAGGGGCGAAGGCGACTATCTGGCACATAACTGACAC…	427	TGGGGAATATTGCGCAATGGGCGAAAGCCTGACGCAGCGACGCCGCGTGAGGGATGAAGGTCTTCGGATCGTAAACCTCTGTCAGCAGGGAAGAAAGTTATGTGTGCTAATCAGCATGTAATTGACGGTACCTGCAAAGGAAGCACCGGCTAACTCCGTGCCAGCAGCCGCGGTAATACGGAGGGTGCGAGCGTTAATCGGAATTACTGGGCGTAAAGCGCTCGTAGGTAGGTTATCAAGTCAAGGGTGAAATCCCCGCGCTTAACGTGGGAACTGCCTTTGAAGCTGTTAGACTGGAGTGTGTGAGAGTATAGTGGAATTCCAGGTGTAGGAGTGAAATCCGTAGATATCTGGAGGAACATCAGGGGCGAAGGCGACTATCTGGCACATAACTGACAC…	0	0	0	0	0	0	0	0	0	1	0	0	0	0	0	1
Otu400	Bacteria;Firmicutes;Clostridia;Clostridiales;Lachnospiraceae;Cellulosilyticum	1	TGGGGAATTTTGGACAATGGACGGAAGTCTGAACGAGCAATGCCGCGTGAAGGATGACGGTCCTATGGATTGTAAACTTCTGTTGTTAGGGAAGAACGACCTGTATAGGAAATGATACAGGAGTGACGGTACCTTTCAAGAAAGCTCCGGCTAACTACGTGCCAGCAGCCGCGGTAATACGTAGGGAGCGAGCGTTATCCGGATTTATTGGGTGTAAAGGGTGCGTAGGCGGTTTGATAGGTCTGTGGTCTAATTCCGAAGCTGAACTTCGGTTCGCCACAGAAACCGTTTTACTTGAGTATGGTAGAGGCAAGTGGAATTTCTAGTGTAGCGGTTAAATGCGTAGAGATTAGAAGGAACACCAGTGGCGAAGGCGACTTGCTGGACCATTACTGACGC…	427	TGGGGAATTTTGGACAATGGACGGAAGTCTGAACGAGCAATGCCGCGTGAAGGATGACGGTCCTATGGATTGTAAACTTCTGTTGTTAGGGAAGAACGACCTGTATAGGAAATGATACAGGAGTGACGGTACCTTTCAAGAAAGCTCCGGCTAACTACGTGCCAGCAGCCGCGGTAATACGTAGGGAGCGAGCGTTATCCGGATTTATTGGGTGTAAAGGGTGCGTAGGCGGTTTGATAGGTCTGTGGTCTAATTCCGAAGCTGAACTTCGGTTCGCCACAGAAACCGTTTTACTTGAGTATGGTAGAGGCAAGTGGAATTTCTAGTGTAGCGGTTAAATGCGTAGAGATTAGAAGGAACACCAGTGGCGAAGGCGACTTGCTGGACCATTACTGACGC…	0	0	0	0	0	0	0	0	0	0	1	0	0	0	0	1
Otu401	Bacteria;Firmicutes	1	TTAGGAATATTCGTCAATGGGGGGAACCCTGAACGAGCAATGCCGCGTGAATGAAGACGGTCCTCTGGATTGTAAAATTCTGTTGTTTGGGAAGAACGGTATATGTAGGAAATGACATATGCGTGACAGTACCATTCAAGAAAGCCACGGCTAACTACGTGCCAGCAGCCGCGGTAATACGTAGGTGGCGAGCGTTATCCGGATTTATTGGGCGTAAAGCGTCCGCAGCCGGTTTATTAAGTATAGAATAAAAGCCCGAGGCTTAACCTCGGTTCGTTCTATAAACTGATAGGCTAGAGTGTGGTAGAGGCAAGTGGAATTTCTAGTGTAGCGGTAGAATGCGTAGATATTAGAAGGAACACCAGTGGCGAAGGCGGTCTGCTGGACAGCAACTGACGC…	427	TTAGGAATATTCGTCAATGGGGGGAACCCTGAACGAGCAATGCCGCGTGAATGAAGACGGTCCTCTGGATTGTAAAATTCTGTTGTTTGGGAAGAACGGTATATGTAGGAAATGACATATGCGTGACAGTACCATTCAAGAAAGCCACGGCTAACTACGTGCCAGCAGCCGCGGTAATACGTAGGTGGCGAGCGTTATCCGGATTTATTGGGCGTAAAGCGTCCGCAGCCGGTTTATTAAGTATAGAATAAAAGCCCGAGGCTTAACCTCGGTTCGTTCTATAAACTGATAGGCTAGAGTGTGGTAGAGGCAAGTGGAATTTCTAGTGTAGCGGTAGAATGCGTAGATATTAGAAGGAACACCAGTGGCGAAGGCGGTCTGCTGGACAGCAACTGACGC…	0	1	0	0	0	0	1	0	0	0	1	0	1	0	0	4
Otu402	Bacteria;"Proteobacteria";Deltaproteobacteria;Desulfovibrionales;Desulfovibrionaceae;Bilophila	1	TGGGGAATATTGCGCAATGGGCGAAAGCCTGACGCAGCGACGCCGCGTGAGGGATGAAGGTCTTCGGATCGTAAACCTCTGTCAGCAGGGAAGAAACTTATATGAGCTAATCATCATGTAATTGACGGTACCTGCAAAGGAAGCACCGGCTAACTCCGTGCCAGCAGCCGCGGTAATACGGAGGGTGCGAGCGTTAATCGGAATTACTGGGCGTAAAGCGCTCGTAGGTAGTATGCCAAGTCAAGGGTGAAATCCCCGTGCTCAACATGGGAACTGCCCTTGATACTGCATGACTGGAATCCGGGAGAGGGTGGCGGAATTCCAGGTGTAGGAGTGAAATCCGTAGATATCTGGAGGAACATCAGTGGCGAAGGCGGCCACCTGGACCGGTATTGACGC…	427	TGGGGAATATTGCGCAATGGGCGAAAGCCTGACGCAGCGACGCCGCGTGAGGGATGAAGGTCTTCGGATCGTAAACCTCTGTCAGCAGGGAAGAAACTTATATGAGCTAATCATCATGTAATTGACGGTACCTGCAAAGGAAGCACCGGCTAACTCCGTGCCAGCAGCCGCGGTAATACGGAGGGTGCGAGCGTTAATCGGAATTACTGGGCGTAAAGCGCTCGTAGGTAGTATGCCAAGTCAAGGGTGAAATCCCCGTGCTCAACATGGGAACTGCCCTTGATACTGCATGACTGGAATCCGGGAGAGGGTGGCGGAATTCCAGGTGTAGGAGTGAAATCCGTAGATATCTGGAGGAACATCAGTGGCGAAGGCGGCCACCTGGACCGGTATTGACGC…	0	0	0	0	0	0	0	0	0	1	0	0	0	0	0	1
Otu403	Bacteria;Firmicutes;Negativicutes;Selenomonadales;Acidaminococcaceae;Phascolarctobacterium	1	TGGGGAATCTTCCGCAATGGGCGAAAGCCTGACGGAGCAATGCCGCGTGAGTGAAGAAGGGATTCGTTCCGTAAAGCTCTTTTGTTTATGACGAATGTGCATGTTGTGAACAATGACGTGTAATGACGGTAGTAAACGAATAAGCCACGGCTAACTACGTGCCAGCAGCCGCGGTAATACGTAGGTGGCGAGCATTGTCCGGAATTATTGGGCGTAAAGAGCATGTAGGCGGTTTTTTAAGTCCGGAGTGAAAATGCGGGGCTCAACCCCGGATGGCTCTGGATACTGGAATACTAGAGTGCAGGAGAGGAAAGGGGAATTCCCAGTGTAGCGGTGAAATGCGTAGATATTGGGAGGAACACCAGTGGCGAAGGCGCCTTTCTGGACTGTGTCTGACGC…	427	TGGGGAATCTTCCGCAATGGGCGAAAGCCTGACGGAGCAATGCCGCGTGAGTGAAGAAGGGATTCGTTCCGTAAAGCTCTTTTGTTTATGACGAATGTGCATGTTGTGAACAATGACGTGTAATGACGGTAGTAAACGAATAAGCCACGGCTAACTACGTGCCAGCAGCCGCGGTAATACGTAGGTGGCGAGCATTGTCCGGAATTATTGGGCGTAAAGAGCATGTAGGCGGTTTTTTAAGTCCGGAGTGAAAATGCGGGGCTCAACCCCGGATGGCTCTGGATACTGGAATACTAGAGTGCAGGAGAGGAAAGGGGAATTCCCAGTGTAGCGGTGAAATGCGTAGATATTGGGAGGAACACCAGTGGCGAAGGCGCCTTTCTGGACTGTGTCTGACGC…	0	0	1	23	0	0	3	0	1	0	10	13	4	2	1	58
Otu404	Bacteria;"Proteobacteria";Deltaproteobacteria;Desulfovibrionales;Desulfohalobiaceae;Desulfonatronovibrio	1	TGGGGAATATTGGACAATGGGGGAAACCCTTATCCAGCGACGCCGCGTGAGGGAAGAAGGTTTTCGGATTGTAAACCTCTGTCAGAAGGGAAGAAGTTGACCAGGGCTAATCATCTGGTCATTGACGGTACCTTCAAAGGAAGCACCGGCTAACTCCGTGCCAGCAGCCGCGGTAATACGGAGGGTGCGAGCGTTAATCGGAATTACTGGGCGTAAAGCGCGCGTAGGCGGTATGTCAAGTCAAGGGTGAAATCCCCGGGCTCCACCCGGGAACTGCCTTTGAAACTGTCAGACTGGAGTGTGCGAGAGGGTGGCGGAATTCCAGGTGTAGGAGTGAAATCCGTAGATATCTGGTGGAACACCAGTGGCGAAGGCGGCCACCTGGCACATAACTGACGC…	427	TGGGGAATATTGGACAATGGGGGAAACCCTTATCCAGCGACGCCGCGTGAGGGAAGAAGGTTTTCGGATTGTAAACCTCTGTCAGAAGGGAAGAAGTTGACCAGGGCTAATCATCTGGTCATTGACGGTACCTTCAAAGGAAGCACCGGCTAACTCCGTGCCAGCAGCCGCGGTAATACGGAGGGTGCGAGCGTTAATCGGAATTACTGGGCGTAAAGCGCGCGTAGGCGGTATGTCAAGTCAAGGGTGAAATCCCCGGGCTCCACCCGGGAACTGCCTTTGAAACTGTCAGACTGGAGTGTGCGAGAGGGTGGCGGAATTCCAGGTGTAGGAGTGAAATCCGTAGATATCTGGTGGAACACCAGTGGCGAAGGCGGCCACCTGGCACATAACTGACGC…	0	0	0	0	0	0	0	0	0	0	0	0	0	0	1	1
Otu405	Bacteria;"Proteobacteria";Betaproteobacteria;Hydrogenophilales;Hydrogenophilaceae;Thiobacillus	1	TGGGGAATTTTGGACAATGGGGGCAACCCTGATCCAGCCATTCCGCGTGAGTGAAGAAGGCCTTCGGGTTGTAAAGCTCTTTCAGCTGGAGCGAAACGGTACGCTCTAACATAGCGTGCTACTGACGGTACCAGCAGAAGAAGCACCGGCTAACTACGTGCCAGCAGCCGCGGTAATACGTAGGGTGCGAGCGTTAATCGGAATTACTGGGCGTAAAGCGTGCGCAGGCGGATTGTTAAGCAAGACGTGAAATCCCCGGGCTTAACCTGGGAATGGCGTTTTGAACTGGCAGTCTAGAGTGCGTCAGAGGGGGGTGGAATTCCACGTGTAGCAGTGAAATGCGTAGAGATGTGGAGGAACACCGATGGCGAAGGCAGCCCCCTGGGATGACACTGACGC…	427	TGGGGAATTTTGGACAATGGGGGCAACCCTGATCCAGCCATTCCGCGTGAGTGAAGAAGGCCTTCGGGTTGTAAAGCTCTTTCAGCTGGAGCGAAACGGTACGCTCTAACATAGCGTGCTACTGACGGTACCAGCAGAAGAAGCACCGGCTAACTACGTGCCAGCAGCCGCGGTAATACGTAGGGTGCGAGCGTTAATCGGAATTACTGGGCGTAAAGCGTGCGCAGGCGGATTGTTAAGCAAGACGTGAAATCCCCGGGCTTAACCTGGGAATGGCGTTTTGAACTGGCAGTCTAGAGTGCGTCAGAGGGGGGTGGAATTCCACGTGTAGCAGTGAAATGCGTAGAGATGTGGAGGAACACCGATGGCGAAGGCAGCCCCCTGGGATGACACTGACGC…	2	0	0	0	1	0	0	0	0	0	0	0	0	0	1	4
Otu406	Bacteria;"Proteobacteria";Deltaproteobacteria;Desulfovibrionales;Desulfovibrionaceae;Lawsonia	1	TGGGGAATATTGCGCAATGGGCGAAAGCCTGACGCAGCGACGCCGCGTGAGGGATGAAGGTCTTCGGATCGTAAACCTCTGTCAGCAGGGAAGAAATTTCACTGTGCTAATCAGCAGTGGATTGACGGTACCTGCAAAGGAAGCACCGGCTAACTCCGTGCCAGAAGCCGCGGTAATACGGAGGGTGCGAGCGTTAATCGGAATTACTGGGCGTAAAGCGCTCGTAGGTGGTATGTCAAGTCAAGGGTGAAATCCCCGCGCTCAACGGGGGAACTGTCTTTGAAACTGGCACACTGGAGTGTGTGAGAGGATAGTGGAATTCCAGGTGGAGGAGTGAGATCCGTAGATATCTGGAGGAACATCAGTGGCGAAGGCGACTATCTGGCACATAACTGACAC…	427	TGGGGAATATTGCGCAATGGGCGAAAGCCTGACGCAGCGACGCCGCGTGAGGGATGAAGGTCTTCGGATCGTAAACCTCTGTCAGCAGGGAAGAAATTTCACTGTGCTAATCAGCAGTGGATTGACGGTACCTGCAAAGGAAGCACCGGCTAACTCCGTGCCAGAAGCCGCGGTAATACGGAGGGTGCGAGCGTTAATCGGAATTACTGGGCGTAAAGCGCTCGTAGGTGGTATGTCAAGTCAAGGGTGAAATCCCCGCGCTCAACGGGGGAACTGTCTTTGAAACTGGCACACTGGAGTGTGTGAGAGGATAGTGGAATTCCAGGTGGAGGAGTGAGATCCGTAGATATCTGGAGGAACATCAGTGGCGAAGGCGACTATCTGGCACATAACTGACAC…	0	0	0	0	0	0	0	0	0	0	0	0	0	0	1	1
Otu407	Bacteria;"Deferribacteres";Deferribacteres;Deferribacterales;Deferribacteraceae;Mucispirillum	59	TGGGGAATTTTGCGCAATGCTCGAAAGAGTGACGCAGCGACGCCGCGTGAATGAGGAAGGCCTTCGGGTCGTAAAGTTCTTTCGACAGGGAAGAAAGTGTATTAGAGTAACTGCTATTATATTGACGGTACCTGTATAAGCAGCCCCGGCTAACTCCGTGCCAGCAGCCGCGGTAATACGGAGGGGGCGAGCGTTGTTCGGAGTGACTGGGCGTAAAGAGCACGTAGGCGGTGTTGTAAGTCATTAGTCAAAGGCTAGAGCTTAACTTTAGTAAGGCTAGTGATACTATAACACTAGAGTATCAGAGAGGATTGCAGAATTCCTGGTGTAGCGGTGAAATGCGTAGATATCAGGAGGAATACCGGTAGCGAAGGCGGCAATCTGGCTGGCAACTGACGC…	427	TGGGGAATTTTGCGCAATGCTCGAAAGAGTGACGCAGCGACGCCGCGTGAATGAGGAAGGCCTTCGGGTCGTAAAGTTCTTTCGACAGGGAAGAAAGTGTATTAGAGTAACTGCTATTATATTGACGGTACCTGTATAAGCAGCCCCGGCTAACTCCGTGCCAGCAGCCGCGGTAATACGGAGGGGGCGAGCGTTGTTCGGAGTGACTGGGCGTAAAGAGCACGTAGGCGGTGTTGTAAGTCATTAGTCAAAGGCTAGAGCTTAACTTTAGTAAGGCTAGTGATACTATAACACTAGAGTATCAGAGAGGATTGCAGAATTCCTGGTGTAGCGGTGAAATGCGTAGATATCAGGAGGAATACCGGTAGCGAAGGCGGCAATCTGGCTGGCAACTGACGC…	21	2	0	1	0	1	1	1	2	20	0	0	0	13	18	80
Otu408	Bacteria	1	TGGGGAATATTGCGCAATGGGCGAAAGCCTGACGGAGCGACGCCGCGTGAGTGAAGAAGGTCTTCGGACCGTAAAGCTCTTTTGTTGCAGGCGAAGGGTAAGAGCAGGAAATGGCTCTTATTAGACGGTATGCAACGAATAAGCCACGGCTAACTACGTGCCAGCAGCCGCGGTAATACGTAGGTGGCGAGCGTTGTCCGGCATTACTGGGCGTAAAGCGCCCGTAGGTGGTATGTCAAGTCAAGGGTGAAATCCCCGCGCGCAACGTGGGAACTGCCTTGGAAACTGGCAGACTGGAGTGTGTGAGAGGATAGTGGAATTCCAGGTGTAGGAGTGAAATCCGTAGATATCTGGAGGAACATCAGTGGCGAAGGCGACTATCTGGCACATAACTGACAC…	427	TGGGGAATATTGCGCAATGGGCGAAAGCCTGACGGAGCGACGCCGCGTGAGTGAAGAAGGTCTTCGGACCGTAAAGCTCTTTTGTTGCAGGCGAAGGGTAAGAGCAGGAAATGGCTCTTATTAGACGGTATGCAACGAATAAGCCACGGCTAACTACGTGCCAGCAGCCGCGGTAATACGTAGGTGGCGAGCGTTGTCCGGCATTACTGGGCGTAAAGCGCCCGTAGGTGGTATGTCAAGTCAAGGGTGAAATCCCCGCGCGCAACGTGGGAACTGCCTTGGAAACTGGCAGACTGGAGTGTGTGAGAGGATAGTGGAATTCCAGGTGTAGGAGTGAAATCCGTAGATATCTGGAGGAACATCAGTGGCGAAGGCGACTATCTGGCACATAACTGACAC…	0	0	0	0	0	0	0	0	0	1	0	0	0	0	0	1
Otu409	Bacteria;Firmicutes	1	TTAGGAATATTCGTCAATGGGGGAAACCCTGAACGAGCAATGCCGCGTGAAGGATGACGGTCCTATGGATTGTAAACTTCTGTTGTTAGGGAAGAACGACCTGTATAGGAAATGATACAGGAGTGACGGTACCTTTCAAGAAAGCTCCGGCTAACTACGTGCCAGCAGCCGCGGTAATACGTAGGGAGCGAGCGTTCTCCGGATTTATTGGGTGTAAAGGGTGCGTAGGCGGCTTTACAGGTCTGTGGTGTAAGTCCGAAGCTTAACTTGGGTTGGCCACAGAAACCGTATCGCTTGAGTATGGTAGAGGCAAGTGGAATTTCTAGTGTAGCGGTTAAATGCGTAGATATTAGAAGGAACACCAGTGGCGAAGGCGACTTGCTGGGCCATCACTGACGC…	427	TTAGGAATATTCGTCAATGGGGGAAACCCTGAACGAGCAATGCCGCGTGAAGGATGACGGTCCTATGGATTGTAAACTTCTGTTGTTAGGGAAGAACGACCTGTATAGGAAATGATACAGGAGTGACGGTACCTTTCAAGAAAGCTCCGGCTAACTACGTGCCAGCAGCCGCGGTAATACGTAGGGAGCGAGCGTTCTCCGGATTTATTGGGTGTAAAGGGTGCGTAGGCGGCTTTACAGGTCTGTGGTGTAAGTCCGAAGCTTAACTTGGGTTGGCCACAGAAACCGTATCGCTTGAGTATGGTAGAGGCAAGTGGAATTTCTAGTGTAGCGGTTAAATGCGTAGATATTAGAAGGAACACCAGTGGCGAAGGCGACTTGCTGGGCCATCACTGACGC…	0	0	1	0	1	0	0	1	0	2	0	1	0	1	0	7
Otu410	Bacteria;"Proteobacteria";Gammaproteobacteria;Pseudomonadales;Pseudomonadaceae;Pseudomonas	1	TGGGGAATATTGGACAATGGGCGAAAGCCTGATCCAGCCATGCCGCGTGTGTGAAGAAGGTCTTCGGATTGTAAAGCACTTTAAGTTGGGAGGAAGGGCAGTTACCTAATACGTGATTGTTTTGACGTTACCGACAGAATAAGCACCGGCTAACTCTGTGCCAGCAGCCGCGGTAATACAGAGGGTGCAAGCGTTAATCGGAATTACTGGGCGTAAAGCGCGCGCAGGTGGTTTGTTAAGTTGGATGTGAAATCCCCGGGCTCAACCTGGGAACTGCATTCAAAACTGACTGACTAGAGTATGGTAGAGGGTGGTGGAATTTCCTGTGTAGCGGTGAAATGCGTAGATATAGGAAGGAACACCAGTGGCGAAGGCGACCACCTGGACTAATACTGACAC…	427	TGGGGAATATTGGACAATGGGCGAAAGCCTGATCCAGCCATGCCGCGTGTGTGAAGAAGGTCTTCGGATTGTAAAGCACTTTAAGTTGGGAGGAAGGGCAGTTACCTAATACGTGATTGTTTTGACGTTACCGACAGAATAAGCACCGGCTAACTCTGTGCCAGCAGCCGCGGTAATACAGAGGGTGCAAGCGTTAATCGGAATTACTGGGCGTAAAGCGCGCGCAGGTGGTTTGTTAAGTTGGATGTGAAATCCCCGGGCTCAACCTGGGAACTGCATTCAAAACTGACTGACTAGAGTATGGTAGAGGGTGGTGGAATTTCCTGTGTAGCGGTGAAATGCGTAGATATAGGAAGGAACACCAGTGGCGAAGGCGACCACCTGGACTAATACTGACAC…	0	0	0	1	0	0	1	3	1	0	0	0	0	0	0	6
Otu411	Bacteria;"Proteobacteria";Deltaproteobacteria;Desulfovibrionales;Desulfovibrionaceae;Bilophila	1	TGGGGAATATTGCGCAATGGGCGAAAGCCTGACGCAGCGACGCCGCGTGAGGGATGAAGGTCTTCGGATCGTAAACCTCTGTCAGCAGGGAAGAAACTTATGTGAGCTAATCATCACGTAATTGACGGTACCTGCAAAGGAAGCACCGGCTAACTCCGTGCCAGCAGCCGCGGTAATACGGAGGGTGCGAGCGTTAATCGGAATTACTGGGCGTAAAGCGCTCGTAGGTAGTGTAGCAAGTCAAGGGTGAAATCCCCGTGCTCAACATGGGAACCGCCTTCGAAACTGTTATACTTGAGTGTGTGAGAGGATAGTGAAATTCCAGGTGTATGAGTGAAATCCGTAGATATCTGGAGGAACATCAGTGGCGAAGGCGACTATCTGGCACATAACTGACAC…	427	TGGGGAATATTGCGCAATGGGCGAAAGCCTGACGCAGCGACGCCGCGTGAGGGATGAAGGTCTTCGGATCGTAAACCTCTGTCAGCAGGGAAGAAACTTATGTGAGCTAATCATCACGTAATTGACGGTACCTGCAAAGGAAGCACCGGCTAACTCCGTGCCAGCAGCCGCGGTAATACGGAGGGTGCGAGCGTTAATCGGAATTACTGGGCGTAAAGCGCTCGTAGGTAGTGTAGCAAGTCAAGGGTGAAATCCCCGTGCTCAACATGGGAACCGCCTTCGAAACTGTTATACTTGAGTGTGTGAGAGGATAGTGAAATTCCAGGTGTATGAGTGAAATCCGTAGATATCTGGAGGAACATCAGTGGCGAAGGCGACTATCTGGCACATAACTGACAC…	0	0	0	0	0	1	0	0	1	1	0	0	0	0	0	3
Otu412	Bacteria;"Proteobacteria";Deltaproteobacteria;Desulfovibrionales;Desulfovibrionaceae;Lawsonia	1	TGGGGAATATTGCGCAATGGGCGAAAGCCTGACGCAGCGACGCCGCGTGAGGGATGAAGGTCTTCGGATCGTAAACCTCTGTCAGCAGGGAAGAACGGTCGCTGTTCTAATCAGCAGTGAATTGACGGTACCTGCAAAGGAAGCACCGGCTAACTCCGTGCCAGCAGCCGCGGGAATACGGAGGGTGAGAGCGTTAATCGGAATTACTGGGCGTAAAGCGCTCGTAGGTAGTGTGTCAAGTCAAGGGTGAAATCCCCGCGCTCAACGTGGGAAGGGCCTTTGTAACTGGTATACTTGGATGTGTGAGAGTATATTGTAATTCCAGGTGTAGGAGTCAAATCCGTAGATATCTGGAAGAACATCAGTGGCGAAGGCGACTATCTGGCACATAACTGACAC…	427	TGGGGAATATTGCGCAATGGGCGAAAGCCTGACGCAGCGACGCCGCGTGAGGGATGAAGGTCTTCGGATCGTAAACCTCTGTCAGCAGGGAAGAACGGTCGCTGTTCTAATCAGCAGTGAATTGACGGTACCTGCAAAGGAAGCACCGGCTAACTCCGTGCCAGCAGCCGCGGGAATACGGAGGGTGAGAGCGTTAATCGGAATTACTGGGCGTAAAGCGCTCGTAGGTAGTGTGTCAAGTCAAGGGTGAAATCCCCGCGCTCAACGTGGGAAGGGCCTTTGTAACTGGTATACTTGGATGTGTGAGAGTATATTGTAATTCCAGGTGTAGGAGTCAAATCCGTAGATATCTGGAAGAACATCAGTGGCGAAGGCGACTATCTGGCACATAACTGACAC…	1	0	0	0	0	0	0	0	0	0	0	0	0	0	0	1
Otu413	Bacteria;Firmicutes;Clostridia;Clostridiales;Lachnospiraceae;Oribacterium	1	TGGGGAATATTGCGCAATGGGCGAAAGCCTGACGCAGCGACGCCGCGTGAGTGATGAAGGTCTTCGGATCGTAAACCTCTGTCAGCAGGGAAGAAACTTAGATGTGCCAATCAGCATCTAATTGACGGTACCTGCAAAGGAAGCACCGGCTAACTCCGTGCCAGCAGCCGCGGTAATACGTAGGGGGCAAGCGTTATCCGGATTTACTGGGTGTAAAGGGAGCGTAGACGGAATAGCAAGTCTGAAGTGAAATCATAGGGCTCAACCCTGTAATTGCTTTGGAAACTGTTGATCTTGAGTACCGGAGGGGCAGGCTGAATGCCTGGTGTAGCGGTGAAATGCGTAGATATCAGGAAGAACACCGGTGGCGAAGGCGGCCTGCTGGACGGCAACTGACGT…	427	TGGGGAATATTGCGCAATGGGCGAAAGCCTGACGCAGCGACGCCGCGTGAGTGATGAAGGTCTTCGGATCGTAAACCTCTGTCAGCAGGGAAGAAACTTAGATGTGCCAATCAGCATCTAATTGACGGTACCTGCAAAGGAAGCACCGGCTAACTCCGTGCCAGCAGCCGCGGTAATACGTAGGGGGCAAGCGTTATCCGGATTTACTGGGTGTAAAGGGAGCGTAGACGGAATAGCAAGTCTGAAGTGAAATCATAGGGCTCAACCCTGTAATTGCTTTGGAAACTGTTGATCTTGAGTACCGGAGGGGCAGGCTGAATGCCTGGTGTAGCGGTGAAATGCGTAGATATCAGGAAGAACACCGGTGGCGAAGGCGGCCTGCTGGACGGCAACTGACGT…	0	0	0	0	1	0	0	0	0	0	0	0	0	0	0	1
Otu414	Bacteria	8	TTAGGAATATTCGTCAATGGGGGAAACCCTGAACGAGCAATGCCGCGTGAAGGATGAAGGTCCTATGGATTGTAAACTTCTGTTGTTAGGGAAGAACGACCTAAGCAGGAAATGGCTTAGGAGTGACGGTACCTTTCAAGAAAGCTCCGGCTAACTACGTGCCAGCAGCCGCGGTAATACGTAGGGAGCGAGCGTTATCCGGATTTATTGGGTGTAAAGGGTGCGTAGGCGGCTTCTTAAGTCTGCAGTCTAAGCCCGGAGCTTAACTCCGGTTCGCTGCAGAAACTGATTAGCTTGAGTATGGTAGAGGCAAGTGGAATTTCTAGTGTAGCGGTTAAATGCGTAGATATTAGAAGGAACACCAGTGGCGAAGGCGACTTGCTGGGCCATCACTGACGC…	427	TTAGGAATATTCGTCAATGGGGGAAACCCTGAACGAGCAATGCCGCGTGAAGGATGAAGGTCCTATGGATTGTAAACTTCTGTTGTTAGGGAAGAACGACCTAAGCAGGAAATGGCTTAGGAGTGACGGTACCTTTCAAGAAAGCTCCGGCTAACTACGTGCCAGCAGCCGCGGTAATACGTAGGGAGCGAGCGTTATCCGGATTTATTGGGTGTAAAGGGTGCGTAGGCGGCTTCTTAAGTCTGCAGTCTAAGCCCGGAGCTTAACTCCGGTTCGCTGCAGAAACTGATTAGCTTGAGTATGGTAGAGGCAAGTGGAATTTCTAGTGTAGCGGTTAAATGCGTAGATATTAGAAGGAACACCAGTGGCGAAGGCGACTTGCTGGGCCATCACTGACGC…	3	1	0	4	1	2	6	1	0	0	0	1	0	0	0	19
Otu415	Bacteria;Firmicutes;Bacilli;Bacillales;Paenibacillaceae 2;Oxalophagus	1	ATAGGAATATTCGTCAATGGGGGAAACCCTGAACGAGCAATGCCGCGTGAGTGATGACGGTCTTTATGATTGTAAAACTCTGTTGTTGGGGACGAAACCTTACCATAGGTAATGATGGTAAGCTGACGGTACCCTTCCAGAAAGCCCCGGCTAACTACGTGCCAGCAGCCGCGGTAATACGTAGGGGGCGAGCGTTATCCGGATTTATTGGGCGTAAAGCGTGTGTAGGCGGTTTATTAAGTCTAAGATTAAAGCCTGAGGCTCAACCGCAGTTCGTCTTAGAAACTGGTAGACTTGAGTGTGGTAGAGGCAAGTGGAATTTCTAGTGTAGCGGTTAAATGCGTAGATATTAGAAGGAACACCAGTGGCGAAGGCGGCTTGCTGGGCCATTACTGACGC…	427	ATAGGAATATTCGTCAATGGGGGAAACCCTGAACGAGCAATGCCGCGTGAGTGATGACGGTCTTTATGATTGTAAAACTCTGTTGTTGGGGACGAAACCTTACCATAGGTAATGATGGTAAGCTGACGGTACCCTTCCAGAAAGCCCCGGCTAACTACGTGCCAGCAGCCGCGGTAATACGTAGGGGGCGAGCGTTATCCGGATTTATTGGGCGTAAAGCGTGTGTAGGCGGTTTATTAAGTCTAAGATTAAAGCCTGAGGCTCAACCGCAGTTCGTCTTAGAAACTGGTAGACTTGAGTGTGGTAGAGGCAAGTGGAATTTCTAGTGTAGCGGTTAAATGCGTAGATATTAGAAGGAACACCAGTGGCGAAGGCGGCTTGCTGGGCCATTACTGACGC…	0	0	0	0	1	0	1	2	0	0	1	0	0	0	0	5
Otu416	Bacteria;"Proteobacteria";Deltaproteobacteria;Desulfovibrionales;Desulfovibrionaceae;Bilophila	1	TGGGGAATATTGCGCAATGGGCGAAAGCCTGACGCAGCGACGCCGCGTGAGGGATGAAGGTCTTCGGATCGTAAACCTCTGTCAGCAGGGAAGAAAGTTAGATGTGCTAATCAGCGTCCAATTGACGGTACCTGCAAAGGAAGCACCGGCTAACTCCGTGCCAGCAGCCGCGGTAATACGGAGGGTGCGAGAGTTAATCGGAATTACTGGGCGTAAAGCGCTCGTAGGTAGTGTGGCAAGTCAAGGGTGAAATCCCCGTGCTCAACATGGGAACTGCCTTTGAAACTGGTATACTTGAGTGTGTGAGAGGATAGTGGAATTCCAGGTGTAGGAGTGAAATCCGTAGATATCTGGAGGAACATCAGTGGCGAAGGCGACTATCTGGCACATAACTGACAC…	427	TGGGGAATATTGCGCAATGGGCGAAAGCCTGACGCAGCGACGCCGCGTGAGGGATGAAGGTCTTCGGATCGTAAACCTCTGTCAGCAGGGAAGAAAGTTAGATGTGCTAATCAGCGTCCAATTGACGGTACCTGCAAAGGAAGCACCGGCTAACTCCGTGCCAGCAGCCGCGGTAATACGGAGGGTGCGAGAGTTAATCGGAATTACTGGGCGTAAAGCGCTCGTAGGTAGTGTGGCAAGTCAAGGGTGAAATCCCCGTGCTCAACATGGGAACTGCCTTTGAAACTGGTATACTTGAGTGTGTGAGAGGATAGTGGAATTCCAGGTGTAGGAGTGAAATCCGTAGATATCTGGAGGAACATCAGTGGCGAAGGCGACTATCTGGCACATAACTGACAC…	0	0	0	0	0	0	0	0	0	2	0	0	0	0	0	2
Otu417	Bacteria;"Proteobacteria";Betaproteobacteria;Burkholderiales;Burkholderiaceae;Burkholderia	1	TGGGGAATTTTGGACAATGGGGGCAACCCTGATCCAGCAATGCCGCGTGTGTGAAGAAGGCCTTCGGGTTGTAAAGCACTTTTGTCCGGAAAGAAAACACGTGCCCTAATACGGTGTGTGGATGACGGTACCAGAAGAATAAGCACCGGCTAACTACGTGCCAGCAGCCGCGGTAATACGTAGGGTGCGAGCGTTAATCGGAATTACTGGGCGTAAAGCGTGCGCAGGCGGTTTGCTAAGACCGATGTGAAATCCCCGGGCTTAACCTGGGAACTGCATTGGTGACTGGCAGGCTAGAGTATGGCAGAGGGGGGTAGAATTCCACGTGTAGCAGTGAAATGCGTAGAGATGTGGAGGAATACCGATGGCGAAGGCAGCCCCCTGGGCCAATACTGACGC…	427	TGGGGAATTTTGGACAATGGGGGCAACCCTGATCCAGCAATGCCGCGTGTGTGAAGAAGGCCTTCGGGTTGTAAAGCACTTTTGTCCGGAAAGAAAACACGTGCCCTAATACGGTGTGTGGATGACGGTACCAGAAGAATAAGCACCGGCTAACTACGTGCCAGCAGCCGCGGTAATACGTAGGGTGCGAGCGTTAATCGGAATTACTGGGCGTAAAGCGTGCGCAGGCGGTTTGCTAAGACCGATGTGAAATCCCCGGGCTTAACCTGGGAACTGCATTGGTGACTGGCAGGCTAGAGTATGGCAGAGGGGGGTAGAATTCCACGTGTAGCAGTGAAATGCGTAGAGATGTGGAGGAATACCGATGGCGAAGGCAGCCCCCTGGGCCAATACTGACGC…	0	0	0	1	0	0	0	0	0	0	0	0	0	0	0	1
Otu418	Bacteria;Firmicutes;Bacilli;Lactobacillales;Streptococcaceae;Streptococcus	1	TAGGGAATCTTCGGCAATGGGGGGAACCCTGACCGAGCAACGCCGCGTGAGTGAAGAAGGTTTTCGGATCGTAAAGCTCTGTTGTAAGAGAAGAACGGGTGTGAGAGTGGAAAGTTCACACTGTGACGGTATCTTACCAGAAAGGGACGGCTAACTACGTGCCAGCAGCCGCGGTAATACGTAGGTCCCGAGCGTTGTCCGGATTTATTGGGCGTAAAGCGAGCGCAGGCGGTTAGATAAGTCTGAGGTTAAAGGCTGTGGCTTAACCATAGTATGCCTTGGAAACTGTTTAACTTGAGTGCAGAAGGGGAGAGTGGAATTCCATGTGTAGCGGTGAAATGCGTAGATATATGGAGGAACACCGGTGGCGAAAGCGGCTCCCTGGTCTGTAACTGACGC…	427	TAGGGAATCTTCGGCAATGGGGGGAACCCTGACCGAGCAACGCCGCGTGAGTGAAGAAGGTTTTCGGATCGTAAAGCTCTGTTGTAAGAGAAGAACGGGTGTGAGAGTGGAAAGTTCACACTGTGACGGTATCTTACCAGAAAGGGACGGCTAACTACGTGCCAGCAGCCGCGGTAATACGTAGGTCCCGAGCGTTGTCCGGATTTATTGGGCGTAAAGCGAGCGCAGGCGGTTAGATAAGTCTGAGGTTAAAGGCTGTGGCTTAACCATAGTATGCCTTGGAAACTGTTTAACTTGAGTGCAGAAGGGGAGAGTGGAATTCCATGTGTAGCGGTGAAATGCGTAGATATATGGAGGAACACCGGTGGCGAAAGCGGCTCCCTGGTCTGTAACTGACGC…	0	0	0	1	0	0	3	1	0	0	1	1	0	0	0	7
Otu419	Bacteria;Firmicutes;Clostridia;Clostridiales;Peptococcaceae 1;Peptococcus	1	TGGGGAATCTTCCGCAATGGGCGAAAGCCTGACGGAGCAATGCCGCGTGAACGAAGAAGGCCTTCGGGTTGTAAAGTTCTGTCCTAGCCGAAGAGAGAGAGTGAGAGGAACTGCTCGTTCTAGGACGGTAGGCTAGGAGGAAGCCCCGGCTAACTACGTGCCAGCAGCCGCGGTAACACGTAGGGGGCAAGCGTTGTCCGGAATCACTGGCCGTAAAGGGCGCGTAGGCGGGGAAGCAAGTCAGATGTGAAAACCATGGGCTCAACTCATTGCCTGCATTTGAAACAGTTTTTCTTGAGTACTGGAGAGGCAGACGGAAGTCCGAGTGTAGCGGTTAAATGCGTAGATATGAGGCGGAACAACAGTGGCGAAGGCGGTCTGCTGGACAGCAACTGACGC…	427	TGGGGAATCTTCCGCAATGGGCGAAAGCCTGACGGAGCAATGCCGCGTGAACGAAGAAGGCCTTCGGGTTGTAAAGTTCTGTCCTAGCCGAAGAGAGAGAGTGAGAGGAACTGCTCGTTCTAGGACGGTAGGCTAGGAGGAAGCCCCGGCTAACTACGTGCCAGCAGCCGCGGTAACACGTAGGGGGCAAGCGTTGTCCGGAATCACTGGCCGTAAAGGGCGCGTAGGCGGGGAAGCAAGTCAGATGTGAAAACCATGGGCTCAACTCATTGCCTGCATTTGAAACAGTTTTTCTTGAGTACTGGAGAGGCAGACGGAAGTCCGAGTGTAGCGGTTAAATGCGTAGATATGAGGCGGAACAACAGTGGCGAAGGCGGTCTGCTGGACAGCAACTGACGC…	0	0	0	0	0	0	0	0	0	0	0	0	0	0	1	1
Otu420	Bacteria;"Proteobacteria";Deltaproteobacteria;Desulfovibrionales;Desulfovibrionaceae;Bilophila	1	TGGGGAATATTGCGCAATGGGCGAAAGCCTGACGCAGCGACGCCGCGTGGGGATGAAGGTCTTCGGATCGTAAACCTCTGTCAGCAGGGAAGAAACTTATATGAGCTAATCATCATGTAATTGACGGTACCTGCAAAGGAAGAACCGGCTAACTCCGTGCCAGCAGCCGCGGTAATACGGAGGGTGCGAGCGTTAATCGGAATTACTGGGCGTAAAGCGCTCGTAGGTAGTATGCCAAGTCAAGGGTGAAATCCCCGTGCTCAACATGGGAACTGCCTTTGAAACTGGTACACTTGAGTGTGTGAGAGGATAGTGGAATTCCAGGTGTAGGAGTGAAATCCGTAGATATCTGGAGGAACATCAGTGGCGAAGGCGACTATCTGGCACATAACTGACACT…	427	TGGGGAATATTGCGCAATGGGCGGAAGCCTGACGCAGCGACGGCGCGTGAGGGATGAAGGTCTTCGGATCGTAAACCTCTGTCAGCAGGGAAGAAACTTATATGAGCTAATCATCATGTAATTGACGGTACCTGCAAAGGAAGCACCGGCTAACTCCGTGCCAGCAGCCGCGGTAATACGGAGGGTGCGAGCGTTAATCGGAATTACTGGGCGTAAAGCGCTCGTAGGTAGTATGCCAAGTCAAGGGTGAAATCCCCGTGCTCAACATGGGAAATGCCTTTGAAACTGGTACACTTGAGTGTGTGAGAGGATAGTGGAATTCCAGGTGTAGGAGTGAAATCCGTAGATATCTGGAGGAACATCAGTGGCGAAGGCGACTATCTGGCACATAACTGACAC…	0	0	0	0	0	0	0	0	4	16	0	0	0	0	0	20
Otu421	Bacteria;"Proteobacteria";Deltaproteobacteria;Desulfovibrionales;Desulfovibrionaceae;Bilophila	1	TGAGGAATATTGCGCAATGGGCGAAAGCCTGACGCAGCGACGCCGCGTGAGGGATGAAGGTCTTCGGATCGTAAACCTCTGTCAGCAGGGAAGAAATTTTAGTGTGCTAATCAGCATTAAATTGACGGTACCTGCAAAGGAAGCACCGGCTAACTCCGTGCCAGCAGCCGCGGTAATACGGAGGGTGCGAGCGTTAATCGCAATTACTGGGCGTAAAGCGCTCGTAGGTGGTATGTCAAGTCAAGGGTGAAATCCCCGCGCTCAACGTGGGAACTGCCTTTGAAACTGGCAGACTGGAGTGTGTGAGAGGATAGTGGAATTCCAGGTGTAGGAGTGAAATCCGTAGATATCTGGAGGAACATCAGTGGCGAAGGCGACTATCTGGCACATAACTGACAC…	427	TGAGGAATATTGCGCAATGGGCGAAAGCCTGACGCAGCGACGCCGCGTGAGGGATGAAGGTCTTCGGATCGTAAACCTCTGTCAGCAGGGAAGAAATTTTAGTGTGCTAATCAGCATTAAATTGACGGTACCTGCAAAGGAAGCACCGGCTAACTCCGTGCCAGCAGCCGCGGTAATACGGAGGGTGCGAGCGTTAATCGCAATTACTGGGCGTAAAGCGCTCGTAGGTGGTATGTCAAGTCAAGGGTGAAATCCCCGCGCTCAACGTGGGAACTGCCTTTGAAACTGGCAGACTGGAGTGTGTGAGAGGATAGTGGAATTCCAGGTGTAGGAGTGAAATCCGTAGATATCTGGAGGAACATCAGTGGCGAAGGCGACTATCTGGCACATAACTGACAC…	0	0	0	0	0	0	0	0	0	1	0	0	0	0	0	1
Otu422	Bacteria;Firmicutes;Clostridia;Clostridiales;Lachnospiraceae;Oribacterium	1	TGGGGAATATTGCGCAATGGGCGAAAGCCTGACGCAGCGACGCCGCGTGAGGGATGAAGGTCTTCGGATCGTAAACCTCTGTCAGCAGGGAAGAAAGTTATTCGCGCTAATCAGCGAGTAATTGACGGTACCTGCAAAGGAAGCACCGGCTAACTCCGTGCCAGCAGCCGCGGTAATACGGAGGGTGCGAGCGTTATCCGGATTTACTGGGTGTAAAGGGAGCGTAGACGGAATAGCAAGTCTGAAGTGAAATCATAGGGCTTAACCCTGTAATTGCTTTGGAAACTGTTGATCTTGAGTACCGGAGGGGCAGGCGGAAGTCCTGGTGTGGCGGTGAAATGCGTAGATATCAGGAAGAACACCGGTGGCGAAGGCGGCCTGCTGGACGGCAACTGACGT…	427	TGGGGAATATTGCGCAATGGGCGAAAGCCTGACGCAGCGACGCCGCGTGAGGGATGAAGGTCTTCGGATCGTAAACCTCTGTCAGCAGGGAAGAAAGTTATTCGCGCTAATCAGCGAGTAATTGACGGTACCTGCAAAGGAAGCACCGGCTAACTCCGTGCCAGCAGCCGCGGTAATACGGAGGGTGCGAGCGTTATCCGGATTTACTGGGTGTAAAGGGAGCGTAGACGGAATAGCAAGTCTGAAGTGAAATCATAGGGCTTAACCCTGTAATTGCTTTGGAAACTGTTGATCTTGAGTACCGGAGGGGCAGGCGGAAGTCCTGGTGTGGCGGTGAAATGCGTAGATATCAGGAAGAACACCGGTGGCGAAGGCGGCCTGCTGGACGGCAACTGACGT…	0	0	0	0	1	0	0	0	0	0	0	0	0	0	0	1
Otu423	Bacteria;"Proteobacteria";Deltaproteobacteria;Desulfovibrionales;Desulfovibrionaceae;Lawsonia	1	TGAGGAATATTGCGCAATGGGCGAAAGCCTGACGCAGCGACGCCGCGTGAGGGATGAAGGTCTTCGGATCGTAAACCTCTGTCAGCAGGGAAGAACGGTCACTGTCCTAATCAGCAGTGAATTGACGGTACCTGCAAAGGAAGCACCGGCTAACTCCGTGCCAGCAGCCGCGGTAATACAGAGGGTGCGAGCGTTAATCGGAATTACTGGGCGTAAAGCGCTCGTAGGTAGTGTGTCAAGTCAGGGGTGAAATCCCCGCGCTCAACGTGGGAACTGCCTTTGAAACTGGTATACTTGAGTGTGTGAGAGGATAGTGGAATTCCAGGTGTAGGAGTGAAATCCGTAGATATCTGGAAGAACATCAGTGGCGAAGGCGACTATCTGGCACATAACTGACAC…	427	TGAGGAATATTGCGCAATGGGCGAAAGCCTGACGCAGCGACGCCGCGTGAGGGATGAAGGTCTTCGGATCGTAAACCTCTGTCAGCAGGGAAGAACGGTCACTGTCCTAATCAGCAGTGAATTGACGGTACCTGCAAAGGAAGCACCGGCTAACTCCGTGCCAGCAGCCGCGGTAATACAGAGGGTGCGAGCGTTAATCGGAATTACTGGGCGTAAAGCGCTCGTAGGTAGTGTGTCAAGTCAGGGGTGAAATCCCCGCGCTCAACGTGGGAACTGCCTTTGAAACTGGTATACTTGAGTGTGTGAGAGGATAGTGGAATTCCAGGTGTAGGAGTGAAATCCGTAGATATCTGGAAGAACATCAGTGGCGAAGGCGACTATCTGGCACATAACTGACAC…	2	0	0	0	0	0	0	0	0	1	0	0	0	0	0	3
Otu424	Bacteria;"Proteobacteria";Deltaproteobacteria;Desulfovibrionales;Desulfovibrionaceae;Bilophila	1	TGGGGAATATTGCGAAATGGGCGAAAGCCTGACGCAGCGACGCCGCGTGCGGGATGAAGGTCTTCGGATCGTAGACCTCTGTCAGAAGGGAAGAATAAGCACTGCGCTAATCAACAGTGCCCTGACGGTACCTTCAAAGGAAGCACCGGCTAACTCCGTGCCAGCAGCAGCGGTAATACGGAGGGTGCAAGCGTTAATCGGAATTACTGGGCGTAAAGCGCATGTAGGCTGTATGGCAAGTTGGAGGGGAAATCCCACGGGTCAACTGTGGAACGGCCTGCAAAACGACCAAACTGGAGTGCGAGAGAGGAAAGCAGAATTCCAGGTGTAGGAGTGAAATCCGTAGATATCTGGAAGAACATCAGTGGCGAAGGCGGCTATCTGGCTCGTAACTGACGC…	427	TGGGGAATATTGCGAAATGGGCGAAAGCCTGACGCAGCGACGCCGCGTGCGGGATGAAGGTCTTCGGATCGTAGACCTCTGTCAGAAGGGAAGAATAAGCACTGCGCTAATCAACAGTGCCCTGACGGTACCTTCAAAGGAAGCACCGGCTAACTCCGTGCCAGCAGCAGCGGTAATACGGAGGGTGCAAGCGTTAATCGGAATTACTGGGCGTAAAGCGCATGTAGGCTGTATGGCAAGTTGGAGGGGAAATCCCACGGGTCAACTGTGGAACGGCCTGCAAAACGACCAAACTGGAGTGCGAGAGAGGAAAGCAGAATTCCAGGTGTAGGAGTGAAATCCGTAGATATCTGGAAGAACATCAGTGGCGAAGGCGGCTATCTGGCTCGTAACTGACGC…	0	0	0	0	1	0	0	0	0	0	0	0	0	0	0	1
Otu425	Bacteria;"Proteobacteria";Deltaproteobacteria;Desulfovibrionales;Desulfovibrionaceae;Bilophila	1	TGGGGAATATTGCGCAATGGGCGAAAGCCTGACGCAGCGACGCCGCGTGAGGGATGAAGGTCTTCGGATCGTAAACCTCTGTCAGCAGGGAAGAACGGTCACTGTTCTAATCAGCAGTGAATTGACGGTACCTGCAAAGGAAGCACCGGCTAACTCCGTGCCAGCAGCCGCGGTAATACGGAGGGTGCGAGCGTTAACCGGAATTACTGGGCGTAAAGCGCTCGTAGGTAGTGTGTCAAGTCAAGGGTGAAATCCCCGCGCTCAACGTGGGAACTGCCTTTGAAACGGGTATACTTGAGTGTGTGAGAGGATAGTGGAATTCCAGGTGTAGGAGTGAAATCCGTAGATATCTGGAAGAACATCAGGGGCGAAGGCGACTATCTGGCACATAACTGACAC…	427	TGGGGAATATTGCGCAATGGGCGAAAGCCTGACGCAGCGACGCCGCGTGAGGGATGAAGGTCTTCGGATCGTAAACCTCTGTCAGCAGGGAAGAACGGTCACTGTTCTAATCAGCAGTGAATTGACGGTACCTGCAAAGGAAGCACCGGCTAACTCCGTGCCAGCAGCCGCGGTAATACGGAGGGTGCGAGCGTTAACCGGAATTACTGGGCGTAAAGCGCTCGTAGGTAGTGTGTCAAGTCAAGGGTGAAATCCCCGCGCTCAACGTGGGAACTGCCTTTGAAACGGGTATACTTGAGTGTGTGAGAGGATAGTGGAATTCCAGGTGTAGGAGTGAAATCCGTAGATATCTGGAAGAACATCAGGGGCGAAGGCGACTATCTGGCACATAACTGACAC…	3	0	0	0	0	0	0	1	0	4	0	0	0	5	2	15
Otu426	Bacteria;Firmicutes;Clostridia;Clostridiales;Gracilibacteraceae;Lutispora	1	TTAGGAATATTCGTCAATGGGGGAAACCCTGAACGAGCAATGCCGCGTGAGTGATGACGGTCCTCTGGATTGTAAAACTCTGTTGTTTAGGAAAAATTGTACAAGCAGGAAATGGTTTGTGCTTGATGGTACTATTCAAGAAAGCCACGGCTAACTACGTGCCAGCAGCCGCGGTAATACGTAGGTGGCGAGCGTTATCCGGGTTTACTGGGTGTAAAGGGCGCGTAGGCGGGGATGCAAGTCAGATGTGAAATCTATGGCTTAACCCATAAACTGCATTTGAAACTGCATCTCTTGAGTGTCGGAGAGGTAGACGGAATTCCTAGTGTAGCGGTGAAATGCGTAGATATTAGGAGGAACACCAGTGGCGAAGGCGGTCTACTGGACGATAACTGACGC…	427	TTAGGAATATTCGTCAATGGGGGAAACCCTGAACGAGCAATGCCGCGTGAGTGATGACGGTCCTCTGGATTGTAAAACTCTGTTGTTTAGGAAAAATTGTACAAGCAGGAAATGGTTTGTGCTTGATGGTACTATTCAAGAAAGCCACGGCTAACTACGTGCCAGCAGCCGCGGTAATACGTAGGTGGCGAGCGTTATCCGGGTTTACTGGGTGTAAAGGGCGCGTAGGCGGGGATGCAAGTCAGATGTGAAATCTATGGCTTAACCCATAAACTGCATTTGAAACTGCATCTCTTGAGTGTCGGAGAGGTAGACGGAATTCCTAGTGTAGCGGTGAAATGCGTAGATATTAGGAGGAACACCAGTGGCGAAGGCGGTCTACTGGACGATAACTGACGC…	0	0	0	0	1	0	0	0	0	0	0	0	0	0	0	1
Otu427	Bacteria;"Proteobacteria";Deltaproteobacteria;Desulfovibrionales;Desulfovibrionaceae;Lawsonia	1	TGGGGAATATTGCGCAATGGGCGAAAGCCTGACGCAGCGACGCCGCGTGAGGGATGAAGGTCTTCGGATCGTAAACCTCTGTCAGCAGGGAAGAAAGTTAGATGTGCTAATCAGCGTCTAATTGACGGTACCTGCAAAGGAAGCACCGGCTAACTCCGTGCCAGCAGCCGCGGTAATACGGAGGGTGCGAGCGTTAATCGGAATTACTGGGCGTAAAGCGCTCGTAGGTAGTGTGTCAAGTCAAGGGTGAAATCCCCGTGCTCAACATGGGAACTGCCTGTGAATCTGGTATACTTGAGTTTGTGAGAGGATAGTGGAATTCCAGGTGTAGGAGTGAAGTCCGTAGATATCTGGAGGAACAGCAGTGGCGAAGGCGACTATCTGGCACATAACTGACAC…	427	TGGGGAATATTGCGCAATGGGCGAAAGCCTGACGCAGCGACGCCGCGTGAGGGATGAAGGTCTTCGGATCGTAAACCTCTGTCAGCAGGGAAGAAAGTTAGATGTGCTAATCAGCGTCTAATTGACGGTACCTGCAAAGGAAGCACCGGCTAACTCCGTGCCAGCAGCCGCGGTAATACGGAGGGTGCGAGCGTTAATCGGAATTACTGGGCGTAAAGCGCTCGTAGGTAGTGTGTCAAGTCAAGGGTGAAATCCCCGTGCTCAACATGGGAACTGCCTGTGAATCTGGTATACTTGAGTTTGTGAGAGGATAGTGGAATTCCAGGTGTAGGAGTGAAGTCCGTAGATATCTGGAGGAACAGCAGTGGCGAAGGCGACTATCTGGCACATAACTGACAC…	0	0	0	0	0	0	0	0	0	1	0	0	0	0	0	1
Otu428	Bacteria;"Bacteroidetes";"Bacteroidia";"Bacteroidales";"Prevotellaceae";Paraprevotella	1	TTAGGAATATTCGTCAATGGGGGAAACCCTGAACGAGCAATGCCGCGTGAGTGATGAGGGCCCTTCGGGTTGTAAAGCTCTGTTGTCTGGAAAGAACTGTAAGATTAGGAAATGATTCTTACTTGACGGTACCATTCAAGAAAGCCACGGCTAACTACGTGCCAGCAGCCGCGGTAATACGTAGGTGGCGAGCGTTATCCGGATTTATTGGGTTTAAAGGGAGCGTAGGCGGGCTGTTAAGTCAGCGGTCAAATGTCAGGGCCCAACCTTGGCATGCCTTTGATACTGGCGGCCTTGAGTTCACACAAGGAAGGTGGAACTCGTCGTGTATCGGTGAAATGCTTAGATATGACGAAGAACTCCGATTGCGAAGGCAGCCTTCTGGGGTGTTACTGACGC…	427	TTAGGAATATTCGTCAATGGGGGAAACCCTGAACGAGCAATGCCGCGTGAGTGATGAGGGCCCTTCGGGTTGTAAAGCTCTGTTGTCTGGAAAGAACTGTAAGATTAGGAAATGATTCTTACTTGACGGTACCATTCAAGAAAGCCACGGCTAACTACGTGCCAGCAGCCGCGGTAATACGTAGGTGGCGAGCGTTATCCGGATTTATTGGGTTTAAAGGGAGCGTAGGCGGGCTGTTAAGTCAGCGGTCAAATGTCAGGGCCCAACCTTGGCATGCCTTTGATACTGGCGGCCTTGAGTTCACACAAGGAAGGTGGAACTCGTCGTGTATCGGTGAAATGCTTAGATATGACGAAGAACTCCGATTGCGAAGGCAGCCTTCTGGGGTGTTACTGACGC…	0	0	0	1	0	0	0	0	0	0	0	0	0	0	0	1
Otu429	Bacteria;Firmicutes;Erysipelotrichia;Erysipelotrichales;Erysipelotrichaceae;Turicibacter	1	TAAGGAATTTTCGGCAATGGGGGCAACCCTGACCGAGCAACGCCGCGTGAGTGATGAAGGTCTTCGGATCGTAAAACTCTGTTGTAAAGGAAGAATGTCATATATAGGAAATGATATATGAGTGACGGTACTTTACTAGAAAGCCACGGCTAACTACGTGCCAGCAGCCGCGGTAATACGTAGGTGGCAAGCGTTATCCGGAATTATTGGGCGTAAAGAGCGCGCAGGTGGTTAATTAAGTCTGATGTGAAAGCCCACGGCTTAACCGTGGAGGGTCATTGGAAACTGGTTGACTTGAGTGCAGAAGAGGGAAGTGGAATTCCATGTGTAGCGGTGAAATTCGTAGATATTACACAGAACACCGATTGCGAAGGCAGCCAACAAGGGCAATATTGACGC…	427	TAAGGAATTTTCGGCAATGGGGGCAACCCTGACCGAGCAACGCCGCGTGAGTGATGAAGGTCTTCGGATCGTAAAACTCTGTTGTAAAGGAAGAATGTCATATATAGGAAATGATATATGAGTGACGGTACTTTACTAGAAAGCCACGGCTAACTACGTGCCAGCAGCCGCGGTAATACGTAGGTGGCAAGCGTTATCCGGAATTATTGGGCGTAAAGAGCGCGCAGGTGGTTAATTAAGTCTGATGTGAAAGCCCACGGCTTAACCGTGGAGGGTCATTGGAAACTGGTTGACTTGAGTGCAGAAGAGGGAAGTGGAATTCCATGTGTAGCGGTGAAATTCGTAGATATTACACAGAACACCGATTGCGAAGGCAGCCAACAAGGGCAATATTGACGC…	0	0	0	1	0	0	0	0	0	0	0	0	0	0	0	1
Otu430	Bacteria;"Proteobacteria";Deltaproteobacteria;Desulfovibrionales;Desulfovibrionaceae;Lawsonia	1	TGGGGAATATTGCGCAATGGGCGAAAGCCTGACGCAGCGACGCCGCGTGAGGGATGAAGGTCTTCGGATCGTAAACCTCTGTCAGCAGGGAAGAACGGTCACTGTTCTAATCAGCAGTGAATTGACGGTACCTGCAAAGGAAGCACCGGCTAACTCCGTGCCAGCAGCCGCGGTAATACGGAGGGTGCGAGCGTTAATCGGAATTACTGGACGTAAAGCGCTCGTAGGTAGTGTGTCAAGTCAAGGGTGAAATCCCCGCGCTCAACGTGGGAACTGCCTTTGAAGCTGGTATATTTGAGTGTGTGAGAGGAGAGTGGAATTCCAAGTGTAGGAGTGAAATCCGTGGATATCTGGAAGAACATCAGTGGCGAAGGCGACTATCTGGCACATAACTGACAC…	427	TGGGGAATATTGCGCAATGGGCGAAAGCCTGACGCAGCGACGCCGCGTGAGGGATGAAGGTCTTCGGATCGTAAACCTCTGTCAGCAGGGAAGAACGGTCACTGTACTAATCAGCAGTGAATTGACGGTACCTGCAAGGGAAGCACCGGCTAACTCCGTGCCAGCAGCCGCGGTAATACGGAGGGTGCGAGCGTTAATCGGAATTACTGGGCGTAAAGCGCTCGTAGGTAGTGTGTCAAGTCAAGGGTGAAATCCCCGTGCTCAACAGGGGAACTGCCTTTGAAGCTGGTATACTTGAGTGTGTGAGAGGATAGTGGAATTCCAAGTGTAGGAGTGAAATCCGTAGATATTTGGAAGAACATCAGTGGCGAAGGCGACTATCTGGCACATAACTGACAC…	1	0	0	0	0	0	0	0	0	2	0	0	0	1	1	5
Otu431	Bacteria;"Proteobacteria";Deltaproteobacteria;Desulfovibrionales;Desulfovibrionaceae;Bilophila	1	TGGGGAATATTGCGCAATGGGCGAAAGCCTGACGCAGCGACGCCGCGTGAGGGATGAAGGTCTTCGGATCGTAAACCTCTGTCAGCAGGGAAGAACGGTCACTGTTCTAATCAGCAGTGAATTGACGGTACCTGCAAAGGAAGCACCGGCTAACTCCGTGCCAGCAGCCGCGGTAATACGGAGGGTGAGAGCGTTAATCGGAATTACTGGCCGTAAAGCGCTCGTAGGTAGTGTGTCAAGTCAAGGGTGAAATCCCCGCGCTCAACGTGGTAACTGCCTTTAAAACTGGTATACTTGAGTGTGGGAGAGGATAGTGGAATTCCAGGTGTAGGAGTGAAATCCGTAGATATCTGGAAGAACAGCAGTGGCGAAGGCGACTATCTGGCACATAACTGACAC…	427	TGGGGAATATTGCGCAATGGGCGAAAGCCTGACGCAGCGACGCCGCGTGAGGGATGAAGGTCTTCGGATCGTAAACCTCTGTCAGCAGGGAAGAACGGTCACTGTTCTAATCAGCAGTGAATTGACGGTACCTGCAAAGGAAGCACCGGCTAACTCCGTGCCAGCAGCCGCGGTAATACGGAGGGTGAGAGCGTTAATCGGAATTACTGGCCGTAAAGCGCTCGTAGGTAGTGTGTCAAGTCAAGGGTGAAATCCCCGCGCTCAACGTGGTAACTGCCTTTAAAACTGGTATACTTGAGTGTGGGAGAGGATAGTGGAATTCCAGGTGTAGGAGTGAAATCCGTAGATATCTGGAAGAACAGCAGTGGCGAAGGCGACTATCTGGCACATAACTGACAC…	0	0	0	0	1	0	0	0	1	0	0	0	0	1	0	3
Otu432	Bacteria;Firmicutes;Bacilli;Lactobacillales;Lactobacillaceae;Lactobacillus	1	TAGGGAATCTTCCACAATGGGCGAAAGCCTGATGGAGCAACGCCGCGTGGGTGAAGAAGGTCTTCGGATCGTAAAACCCTGTTGTCAGAGAAGAAAGTGCATGAGAGTAACTGTTCATGTTTCGACGGTATCTGACCAGAAAGCCACGGCTAACTACGTGCCAGCAGCCGCGGTAATACGTAGGTGGCAAGCGTTATCCGGATTTATTGGGCGTAAAGGGAACGCAGGCGGTCTTTTAAGTCTGATGTGAAAGCCTTCGGCTTAACCGGAGGAGGTCATTGGAAACTGGGAGGCTTGAGGGCAGAAGAGGAGAGTGGAACTCCATGTGTGGCGGTCAAATGCGTAGATATATGGAAGAACACCAGTGGCGAAAGCGGCTCTCTGGTC	427	TAGGGAATCTTCCACAATGGGCGAATGCCTGATGGAGCAACGCCGCGTGGGTGAAGAAGGTCTTCGGATCGTAAAACCCTGTTGTCAGAGAAGAAAGTGCATGAGAGTAACTGTTCATGTTTCGACGGTATCTGACCAGGAAGCCACGGCTAACTACGTGCCAGCAGCCGCGGTAATACGTAGGTGGCAAGCGTTATCCGGATTTATTGGGCGTAAAGGGAACGCAGGCGGTCTTTTAAGTCTGATGTGAAAGCCTTCGGCTTAACCGGAGTAGTGCATTGGAAACTGGGAGACTTGAGTGCAGAAGAGGAGAGTGGAACTCCATGTGTAGCGGTGAAATGCGTAGATATATGGAAGAACACCAGTGGCGAAAGCGGCTCTCTGGTCTGTAACTGACGC…	1	2	0	1	2	0	0	1	1	0	0	2	0	0	0	10
[truncated: 35,528 more rows]
